# Supplementary material for: Identification of shared diagnostic genes between osteoporosis and Crohn’s disease through integrated transcriptomic analysis and machine learning
Source: Front Genet. 2025 Oct 7;16:1609915. doi: 10.3389/fgene.2025.1609915 (PMC12538133; doi:10.3389/fgene.2025.1609915)
Supplement: Supplementary file 1 [file Supplementaryfile1.zip]

Archive with 258 entries (229 files):
- Supplementary Material/
- Supplementary Material/01_DEG/
- Supplementary Material/01_DEG/1.2_GSE112366_DEGtable.RData
- Supplementary Material/01_DEG/1.3_Volcano_plot.pdf
- Supplementary Material/01_DEG/1.3_Volcano_plot.png
- Supplementary Material/01_DEG/1.4_Heatmap_DEG.pdf
- Supplementary Material/01_DEG/2.2_GSE7158_DEGtable.RData
- Supplementary Material/01_DEG/2.3_Volcano_plot.pdf
- Supplementary Material/01_DEG/2.3_Volcano_plot.png
- Supplementary Material/01_DEG/3.2_GSE56814_DEGtable.RData
- Supplementary Material/01_DEG/3.3_Volcano_plot.pdf
- Supplementary Material/01_DEG/3.3_Volcano_plot.png
- Supplementary Material/01_DEG/4.2_GSE56815_DEGtable.RData
- Supplementary Material/01_DEG/4.3_Volcano_plot.pdf
- Supplementary Material/01_DEG/4.3_Volcano_plot.png
- Supplementary Material/01_DEG/4.4_Heatmap_DEG.pdf
- Supplementary Material/01_DEG/5.1_Common_DEG.RData
- Supplementary Material/01_DEG/5.1_Common_DEG.csv
- Supplementary Material/01_DEG/5.2_Common_DEG_venn.pdf
- Supplementary Material/01_DEG/Heatmap/
- Supplementary Material/01_DEG/Heatmap/CD-Heatmap-Top10.pdf
- Supplementary Material/01_DEG/Heatmap/CD-Heatmap-Top10.png
- Supplementary Material/01_DEG/Heatmap/OP-Heatmap-Top10.pdf
- Supplementary Material/01_DEG/Heatmap/OP-Heatmap-Top10.png
- Supplementary Material/02_WGCNA/
- Supplementary Material/02_WGCNA/1.1_WGCNA_CD/
- Supplementary Material/02_WGCNA/1.1_WGCNA_CD/00_Clustering_Detect_outlier.pdf
- Supplementary Material/02_WGCNA/1.1_WGCNA_CD/01_Clustering_show_outlier.pdf
- Supplementary Material/02_WGCNA/1.1_WGCNA_CD/02_Clustering_with_pheno.pdf
- Supplementary Material/02_WGCNA/1.1_WGCNA_CD/03_Mean_Connectivity.pdf
- Supplementary Material/02_WGCNA/1.1_WGCNA_CD/03_Scale_independence.pdf
- Supplementary Material/02_WGCNA/1.1_WGCNA_CD/04_Cluster_dendrogram.pdf
- Supplementary Material/02_WGCNA/1.1_WGCNA_CD/04_Eigengene dendrogram.pdf
- Supplementary Material/02_WGCNA/1.1_WGCNA_CD/05_Module-trait_relationships.pdf
- Supplementary Material/02_WGCNA/1.2_WGCNA_CD.RData
- Supplementary Material/02_WGCNA/1.3_green_module_genes_CD_GSE112366.RData
- Supplementary Material/02_WGCNA/1.4_green_module_genes_All_sig_CD_GSE112366.RData
- Supplementary Material/02_WGCNA/2.1_WGCNA_OP/
- Supplementary Material/02_WGCNA/2.1_WGCNA_OP/00_Clustering_Detect_outlier.pdf
- Supplementary Material/02_WGCNA/2.1_WGCNA_OP/01_Clustering_show_outlier.pdf
- Supplementary Material/02_WGCNA/2.1_WGCNA_OP/02_Clustering_with_pheno.pdf
- Supplementary Material/02_WGCNA/2.1_WGCNA_OP/03_Mean_Connectivity.pdf
- Supplementary Material/02_WGCNA/2.1_WGCNA_OP/03_Scale_independence.pdf
- Supplementary Material/02_WGCNA/2.1_WGCNA_OP/04_Cluster_dendrogram.pdf
- Supplementary Material/02_WGCNA/2.1_WGCNA_OP/04_Eigengene dendrogram.pdf
- Supplementary Material/02_WGCNA/2.1_WGCNA_OP/05_Module-trait_relationships.pdf
- Supplementary Material/02_WGCNA/3.1_WGCNA_OP_GSE56814/
- Supplementary Material/02_WGCNA/3.1_WGCNA_OP_GSE56814/00_Clustering_Detect_outlier.pdf
- Supplementary Material/02_WGCNA/3.1_WGCNA_OP_GSE56814/01_Clustering_show_outlier.pdf
- Supplementary Material/02_WGCNA/3.1_WGCNA_OP_GSE56814/02_Clustering_with_pheno.pdf
- Supplementary Material/02_WGCNA/3.1_WGCNA_OP_GSE56814/03_Mean_Connectivity.pdf
- Supplementary Material/02_WGCNA/3.1_WGCNA_OP_GSE56814/03_Scale_independence.pdf
- Supplementary Material/02_WGCNA/3.1_WGCNA_OP_GSE56814/04_Cluster_dendrogram.pdf
- Supplementary Material/02_WGCNA/3.1_WGCNA_OP_GSE56814/04_Eigengene dendrogram.pdf
- Supplementary Material/02_WGCNA/3.1_WGCNA_OP_GSE56814/05_Module-trait_relationships.pdf
- Supplementary Material/02_WGCNA/4.1_WGCNA_OP_GSE56815/
- Supplementary Material/02_WGCNA/4.1_WGCNA_OP_GSE56815/00_Clustering_Detect_outlier.pdf
- Supplementary Material/02_WGCNA/4.1_WGCNA_OP_GSE56815/01_Clustering_show_outlier.pdf
- Supplementary Material/02_WGCNA/4.1_WGCNA_OP_GSE56815/02_Clustering_with_pheno.pdf
- Supplementary Material/02_WGCNA/4.1_WGCNA_OP_GSE56815/03_Mean_Connectivity.pdf
- Supplementary Material/02_WGCNA/4.1_WGCNA_OP_GSE56815/03_Scale_independence.pdf
- Supplementary Material/02_WGCNA/4.1_WGCNA_OP_GSE56815/04_Cluster_dendrogram.pdf
- Supplementary Material/02_WGCNA/4.1_WGCNA_OP_GSE56815/04_Eigengene dendrogram.pdf
- Supplementary Material/02_WGCNA/4.1_WGCNA_OP_GSE56815/05_Module-trait_relationships.pdf
- Supplementary Material/02_WGCNA/4.1_WGCNA_OP_GSE56815_bp/
- Supplementary Material/02_WGCNA/4.1_WGCNA_OP_GSE56815_bp/00_Clustering_Detect_outlier.pdf
- Supplementary Material/02_WGCNA/4.1_WGCNA_OP_GSE56815_bp/01_Clustering_show_outlier.pdf
- Supplementary Material/02_WGCNA/4.1_WGCNA_OP_GSE56815_bp/02_Clustering_with_pheno.pdf
- Supplementary Material/02_WGCNA/4.1_WGCNA_OP_GSE56815_bp/03_Mean_Connectivity.pdf
- Supplementary Material/02_WGCNA/4.1_WGCNA_OP_GSE56815_bp/03_Scale_independence.pdf
- Supplementary Material/02_WGCNA/4.1_WGCNA_OP_GSE56815_bp/04_Cluster_dendrogram.pdf
- Supplementary Material/02_WGCNA/4.1_WGCNA_OP_GSE56815_bp/04_Eigengene dendrogram.pdf
- Supplementary Material/02_WGCNA/4.1_WGCNA_OP_GSE56815_bp/05_Module-trait_relationships.pdf
- Supplementary Material/02_WGCNA/4.2_brown_module_genes.RData
- Supplementary Material/02_WGCNA/4.2_brown_module_genes_OP_GSE56815.RData
- Supplementary Material/02_WGCNA/4.3_WGCNA_OP_GSE56815.RData
- Supplementary Material/02_WGCNA/5.1_WGCNA_venn.pdf
- Supplementary Material/02_WGCNA/5.2_WGCNA_inter.RData
- Supplementary Material/02_WGCNA/6.1_key_genes.RData
- Supplementary Material/02_WGCNA/6.2_key_genes_GO.pdf
- Supplementary Material/02_WGCNA/6.2_key_genes_GO.png
- Supplementary Material/02_WGCNA/6.2_key_genes_KEGG.png
- Supplementary Material/02_WGCNA/6.3_key_genes_KEGG.pdf
- Supplementary Material/02_WGCNA/6.3_key_genes_KEGG.png
- Supplementary Material/02_WGCNA/networkConstruction-auto.RData
- Supplementary Material/03_ML/
- Supplementary Material/03_ML/1.1_CD_LASSSO.lambda.pdf
- Supplementary Material/03_ML/1.1_genes_lasso_CD.RData
- Supplementary Material/03_ML/1.2_CD_LASSO.cvfit.pdf
- Supplementary Material/03_ML/1.4_CD_RF_Variable_importance.pdf
- Supplementary Material/03_ML/1.5_CD_RF_res.RData
- Supplementary Material/03_ML/1.6_CD_RF_genes.RData
- Supplementary Material/03_ML/2.1_OP_LASSSO.lambda.pdf
- Supplementary Material/03_ML/2.2_OP_LASSO.cvfit.pdf
- Supplementary Material/03_ML/2.3_genes_lasso_OP.RData
- Supplementary Material/03_ML/2.4_OP_RF_Variable_importance.pdf
- Supplementary Material/03_ML/2.5_OP_RF_res.RData
- Supplementary Material/03_ML/2.6_OP_RF_genes.RData
- Supplementary Material/03_ML/3.1_CD_LASSO_Inter_FR.pdf
- Supplementary Material/03_ML/3.2_OP_LASSO_Inter_FR.pdf
- Supplementary Material/03_ML/3.3_All_Inter_venn.pdf
- Supplementary Material/03_ML/3.3_All_Inter_venn_upset.pdf
- Supplementary Material/03_ML/3.4_gene_common.RData
- Supplementary Material/03_ML/4.2_Common_gene_CD_Valid.pdf
- Supplementary Material/03_ML/4.2_Common_gene_CD_Valid.png
- Supplementary Material/03_ML/4.3_Common_gene_CD_Train.pdf
- Supplementary Material/03_ML/4.3_Common_gene_CD_Train.png
- Supplementary Material/03_ML/4.8_Common_gene_OP_Train.pdf
- Supplementary Material/03_ML/4.8_Common_gene_OP_Train.png
- Supplementary Material/03_ML/4.9_Common_gene_OP_Valid.pdf.pdf
- Supplementary Material/03_ML/4.9_Common_gene_OP_Valid.pdf.png
- Supplementary Material/03_ML/5.1_CD_Train_ABO.pdf
- Supplementary Material/03_ML/5.1_CD_Train_ABO.png
- Supplementary Material/03_ML/5.1_CD_Train_FAM129A.pdf
- Supplementary Material/03_ML/5.1_CD_Train_FAM129A.png
- Supplementary Material/03_ML/5.1_CD_Train_GZMB.pdf
- Supplementary Material/03_ML/5.1_CD_Train_GZMB.png
- Supplementary Material/03_ML/5.1_CD_Train_LTF.pdf
- Supplementary Material/03_ML/5.1_CD_Train_LTF.png
- Supplementary Material/03_ML/5.1_CD_Train_ROC_ABO.pdf
- Supplementary Material/03_ML/5.1_CD_Train_ROC_FAM129A.pdf
- Supplementary Material/03_ML/5.1_CD_Train_ROC_GZMB.pdf
- Supplementary Material/03_ML/5.1_CD_Train_ROC_LTF.pdf
- Supplementary Material/03_ML/5.2_CD_Valid_ABO.pdf
- Supplementary Material/03_ML/5.2_CD_Valid_ABO.png
- Supplementary Material/03_ML/5.2_CD_Valid_GZMB.pdf
- Supplementary Material/03_ML/5.2_CD_Valid_GZMB.png
- Supplementary Material/03_ML/5.2_CD_Valid_ROC_ABO.pdf
- Supplementary Material/03_ML/5.2_CD_Valid_ROC_GZMB.pdf
- Supplementary Material/03_ML/5.3_OP_Train_ABO.pdf
- Supplementary Material/03_ML/5.3_OP_Train_ABO.png
- Supplementary Material/03_ML/5.3_OP_Train_FAM129A.pdf
- Supplementary Material/03_ML/5.3_OP_Train_FAM129A.png
- Supplementary Material/03_ML/5.3_OP_Train_GZMB.pdf
- Supplementary Material/03_ML/5.3_OP_Train_GZMB.png
- Supplementary Material/03_ML/5.3_OP_Train_KRT15.pdf
- Supplementary Material/03_ML/5.3_OP_Train_KRT15.png
- Supplementary Material/03_ML/5.3_OP_Train_LTF.pdf
- Supplementary Material/03_ML/5.3_OP_Train_LTF.png
- Supplementary Material/03_ML/5.3_OP_Train_ROC_ABO.pdf
- Supplementary Material/03_ML/5.3_OP_Train_ROC_FAM129A.pdf
- Supplementary Material/03_ML/5.3_OP_Train_ROC_GZMB.pdf
- Supplementary Material/03_ML/5.3_OP_Train_ROC_KRT15.pdf
- Supplementary Material/03_ML/5.3_OP_Train_ROC_LTF.pdf
- Supplementary Material/03_ML/5.4_OP_Valid_ABO.pdf
- Supplementary Material/03_ML/5.4_OP_Valid_ABO.png
- Supplementary Material/03_ML/5.4_OP_Valid_KRT15.pdf
- Supplementary Material/03_ML/5.4_OP_Valid_KRT15.png
- Supplementary Material/03_ML/5.4_OP_Valid_ROC_ABO.pdf
- Supplementary Material/03_ML/5.4_OP_Valid_ROC_KRT15.pdf
- Supplementary Material/03_ML/6.1_Nomo_CD.pdf
- Supplementary Material/03_ML/6.2_Nomo_OP.pdf
- Supplementary Material/04_Immune/
- Supplementary Material/04_Immune/1.3_CD_ESTIMATE_boxplot.pdf
- Supplementary Material/04_Immune/1.3_CD_ESTIMATE_boxplot.png
- Supplementary Material/04_Immune/2.2_OP_ESTIMATE_boxplot.pdf
- Supplementary Material/04_Immune/2.2_OP_ESTIMATE_boxplot.png
- Supplementary Material/04_Immune/3.1_CD_ABO_ssGSEA_GO_barplot.pdf.pdf
- Supplementary Material/04_Immune/3.1_CD_ABO_ssGSEA_GO_barplot.pdf.png
- Supplementary Material/04_Immune/3.2_CD_ABO_ssGSEA_GO.csv
- Supplementary Material/04_Immune/3.3_CD_ABO_ssGSEA__GSEA_KEGG.pdf
- Supplementary Material/04_Immune/3.3_CD_ABO_ssGSEA__GSEA_KEGG.png
- Supplementary Material/04_Immune/3.3_OP_ABO_ssGSEA_GO_barplot.pdf.pdf
- Supplementary Material/04_Immune/3.3_OP_ABO_ssGSEA_GO_barplot.pdf.png
- Supplementary Material/04_Immune/3.4_CD_ABO_ssGSEA_GSEA_KEGG.csv
- Supplementary Material/04_Immune/3.4_OP_ABO_ssGSEA_GO.csv
- Supplementary Material/04_Immune/3.5_OP_ABO_ssGSEA__GSEA_KEGG.pdf
- Supplementary Material/04_Immune/3.5_OP_ABO_ssGSEA__GSEA_KEGG.png
- Supplementary Material/04_Immune/3.6_OP_ABO_ssGSEA_GSEA_KEGG.csv
- Supplementary Material/04_Immune/ABO_Correlation_with_Immune_All.pdf
- Supplementary Material/04_Immune/ABO_Correlation_with_Immune_All.png
- Supplementary Material/04_Immune/ABO_Correlation_with_Immune_CD.pdf
- Supplementary Material/04_Immune/ABO_Correlation_with_Immune_CD.png
- Supplementary Material/04_Immune/ABO_Correlation_with_Immune_Low_BMD.pdf
- Supplementary Material/04_Immune/ABO_Correlation_with_Immune_Low_BMD.png
- Supplementary Material/04_Immune/ABO_Correlation_with_Immune_Treatment.pdf
- Supplementary Material/04_Immune/ABO_Correlation_with_Immune_Treatment.png
- Supplementary Material/04_Immune/CD-teratment-boxplot.pdf
- Supplementary Material/04_Immune/CD-teratment-boxplot.png
- Supplementary Material/ABO/
- Supplementary Material/ABO/CD/
- Supplementary Material/ABO/CD/Calibration_CD_ABO_Train.pdf
- Supplementary Material/ABO/CD/Calibration_CD_ABO_Valid.pdf
- Supplementary Material/ABO/CD/DCA_CD_ABO_Train.pdf
- Supplementary Material/ABO/CD/DCA_CD_ABO_Valid.pdf
- Supplementary Material/ABO/CD/ROC_CD_ABO_Train.pdf
- Supplementary Material/ABO/CD/ROC_CD_ABO_Valid.pdf
- Supplementary Material/ABO/OP/
- Supplementary Material/ABO/OP/Calibration_OP_ABO_Train.pdf
- Supplementary Material/ABO/OP/Calibration_OP_ABO_Valid.pdf
- Supplementary Material/ABO/OP/DCA_OP_ABO_Train.pdf
- Supplementary Material/ABO/OP/DCA_OP_ABO_Valid.pdf
- Supplementary Material/ABO/OP/ROC_OP_ABO_Train.pdf
- Supplementary Material/ABO/OP/ROC_OP_ABO_Valid.pdf
- Supplementary Material/ELISA/
- Supplementary Material/ELISA/ELISA.xlsx
- Supplementary Material/Nomogram/
- Supplementary Material/Nomogram/CD/
- Supplementary Material/Nomogram/CD/Calibration_CD_Nomogram_Train.pdf
- Supplementary Material/Nomogram/CD/Calibration_CD_Nomogram_Valid.pdf
- Supplementary Material/Nomogram/CD/DCA_CD_Nomogram_Train.pdf
- Supplementary Material/Nomogram/CD/DCA_CD_Nomogram_Valid.pdf
- Supplementary Material/Nomogram/CD/ROC_CD_Nomogram_Train.pdf
- Supplementary Material/Nomogram/CD/ROC_CD_Nomogram_Valid.pdf
- Supplementary Material/Nomogram/OP/
- Supplementary Material/Nomogram/OP/Calibration_OP_Nomogram_Train.pdf
- Supplementary Material/Nomogram/OP/Calibration_OP_Nomogram_Valid.pdf
- Supplementary Material/Nomogram/OP/DCA_OP_Nomogram_Train.pdf
- Supplementary Material/Nomogram/OP/DCA_OP_Nomogram_Valid.pdf
- Supplementary Material/Nomogram/OP/ROC_OP_Nomogram_Train.pdf
- Supplementary Material/Nomogram/OP/ROC_OP_Nomogram_Valid.pdf
- Supplementary Material/Pathway/
- Supplementary Material/Pathway/GSE112366/
- Supplementary Material/Pathway/GSE112366/ABO_Mitochondria_Correlation_CD.pdf
- Supplementary Material/Pathway/GSE112366/ABO_Mitochondria_Correlation_CD.png
- Supplementary Material/Pathway/GSE112366/ABO_Ribosome_Correlation_CD.pdf
- Supplementary Material/Pathway/GSE112366/ABO_Ribosome_Correlation_CD.png
- Supplementary Material/Pathway/GSE56815/
- Supplementary Material/Pathway/GSE56815/ABO_Mitochondria_Correlation_Low_BMD.pdf
- Supplementary Material/Pathway/GSE56815/ABO_Mitochondria_Correlation_Low_BMD.png
- Supplementary Material/Pathway/GSE56815/ABO_Ribosome_Correlation_Low_BMD.pdf
- Supplementary Material/Pathway/GSE56815/ABO_Ribosome_Correlation_Low_BMD.png
- Supplementary Material/RT-qPCR/
- Supplementary Material/RT-qPCR/RT-qPCR1/
- Supplementary Material/RT-qPCR/RT-qPCR1/ABO Amplification.png
- Supplementary Material/RT-qPCR/RT-qPCR1/ABO Melt Peak.png
- Supplementary Material/RT-qPCR/RT-qPCR1/GAPDH Amplification.png
- Supplementary Material/RT-qPCR/RT-qPCR1/GAPDH Melt Peak.png
- Supplementary Material/RT-qPCR/RT-qPCR2/
- Supplementary Material/RT-qPCR/RT-qPCR2/Ctsk Amplification.png
- Supplementary Material/RT-qPCR/RT-qPCR2/Ctsk Melt Peak.png
- Supplementary Material/RT-qPCR/RT-qPCR2/GAPDH Amplification.png
- Supplementary Material/RT-qPCR/RT-qPCR2/GAPDH Melt Peak.png
- Supplementary Material/RT-qPCR/RT-qPCR2/Mmp9 Amplification.png
- Supplementary Material/RT-qPCR/RT-qPCR2/Mmp9 Melt Peak.png
- Supplementary Material/RT-qPCR/RT-qPCR3/
- Supplementary Material/RT-qPCR/RT-qPCR3/ABO Amplification.png
- Supplementary Material/RT-qPCR/RT-qPCR3/ABO Melt Peak.png
- Supplementary Material/RT-qPCR/RT-qPCR3/GAPDH Amplification.png
- Supplementary Material/RT-qPCR/RT-qPCR3/GAPDH Melt Peak.png
- Supplementary Material/RT-qPCR/qRT-PCR.xlsx
- Supplementary Material/TRAP staining/
- Supplementary Material/TRAP staining/A (1)上图.tif
- Supplementary Material/TRAP staining/A (2).tif
- Supplementary Material/TRAP staining/A (3).tif
- Supplementary Material/TRAP staining/B (1)上图.tif
- Supplementary Material/TRAP staining/B (2).tif
- Supplementary Material/TRAP staining/B (3).tif
- Supplementary Material/TRAP staining/TRAP staining.xls
- Supplementary Material/western blot/
- Supplementary Material/western blot/WB1/
- Supplementary Material/western blot/WB1/ABO.tif
- Supplementary Material/western blot/WB1/WB.xlsx
- Supplementary Material/western blot/WB1/β-actin.tif
- Supplementary Material/western blot/WB2/
- Supplementary Material/western blot/WB2/ABO.tif
- Supplementary Material/western blot/WB2/WB.xlsx
- Supplementary Material/western blot/WB2/β-actin.tif
