# Supplementary material for: Identification of shared diagnostic genes between osteoporosis and Crohn’s disease through integrated transcriptomic analysis and machine learning
Source: Front Genet. 2025 Oct 7;16:1609915. doi: 10.3389/fgene.2025.1609915 (PMC12538133; doi:10.3389/fgene.2025.1609915)
Supplement: Supplementary file 1 [file Supplementaryfile1.zip › Supplementary Material/01_DEG/5.1_Common_DEG.csv]

common_gene	pvalue_CD	pvalue_OP	log2FC_CD	log2FC_OP
LCN2	1.60804086433354e-10	0.0191096082080814	2.08098920526987	0.626314499999999
TPM4	1.90490649858224e-05	0.0101047706920361	0.303622253506155	0.265196249999999
DMTF1	3.66991814046045e-05	0.000172073634082795	-0.283322864428388	-0.3001795
GZMB	0.000615260552661498	0.0185274576993338	0.984949723756912	-0.310919249999998
GRINA	0.000707289960790407	0.022967444911168	0.375979048023796	0.313216999999999
LTF	0.00303820853317003	0.0183721528846159	-0.773228814279645	0.650362500000004
FAM129A	0.0137607461830605	0.000264496721125874	0.520096121971954	0.3412445
ABO	0.0172152411950563	0.00105418365504098	-0.301491776455572	0.289098249999999
