# Supplementary material for: Identification of shared diagnostic genes between osteoporosis and Crohn’s disease through integrated transcriptomic analysis and machine learning
Source: Front Genet. 2025 Oct 7;16:1609915. doi: 10.3389/fgene.2025.1609915 (PMC12538133; doi:10.3389/fgene.2025.1609915)
Supplement: Supplementary file 1 [file Supplementaryfile1.zip › Supplementary Material/04_Immune/3.2_CD_ABO_ssGSEA_GO.csv]

	ONTOLOGY	ID	Description	setSize	enrichmentScore	NES	pvalue	p.adjust	qvalue	rank	leading_edge	core_enrichment
GO:0009062	BP	GO:0009062	fatty acid catabolic process	99	0.657188596804117	2.68771772782641	1e-10	6.08931297709924e-09	4.32703897147449e-09	2513	tags=56%, list=16%, signal=47%	66002/5465/55268/3030/5105/1384/3033/51/5106/35/32/8309/1892/5825/1374/11001/2168/2110/5264/30/3032/549/6342/215/2166/8529/83667/26063/37/51390/10994/10999/2109/1376/1666/56898/54677/1891/80724/390916/2108/26061/34/84879/83752/5826/8660/1962/5194/64900/283927/4051/10449/23600/84129
GO:0072329	BP	GO:0072329	monocarboxylic acid catabolic process	121	0.634652296191405	2.67454130500804	1e-10	6.08931297709924e-09	4.32703897147449e-09	2608	tags=51%, list=16%, signal=43%	66002/5465/55268/3030/5105/1384/3033/51/5106/35/32/8309/1892/9942/5825/51084/1374/11001/2168/2110/5264/30/6822/3032/549/6342/215/2166/8529/83667/26063/37/51390/10994/10999/2109/1376/1666/56898/54677/1891/80724/390916/2108/26061/64902/34/84879/2184/83752/10327/5826/8660/1962/5194/64900/283927/4051/10449/23600/84129/3425
GO:0019395	BP	GO:0019395	fatty acid oxidation	102	0.641249155319347	2.63997717709905	1e-10	6.08931297709924e-09	4.32703897147449e-09	1962	tags=49%, list=12%, signal=43%	5465/55268/2329/3030/1384/3033/51/35/32/8309/1892/5825/1374/11001/2168/10891/2110/285440/5264/55198/30/3032/549/6342/215/8529/83667/26063/37/10994/2109/1376/2326/1666/5166/56898/51422/54677/1891/80724/2108/26061/79602/34/84879/83752/5826/8660/1962/5194
GO:0005581	CC	GO:0005581	collagen trimer	78	-0.666141125445426	-2.63845108038744	1e-10	6.08931297709924e-09	4.32703897147449e-09	2770	tags=55%, list=17%, signal=46%	114902/1300/8685/114897/1292/1301/714/1296/1310/1305/712/51435/255631/114904/8547/1286/81035/713/147372/85301/1299/80781/1284/4481/1295/84034/1289/1291/1306/1282/4060/7373/1277/50509/4015/1293/1303/2219/1294/1281/1290/1278/115908
GO:0002250	BP	GO:0002250	adaptive immune response	460	-0.530617570310889	-2.61474247484658	1e-10	6.08931297709924e-09	4.32703897147449e-09	3195	tags=47%, list=20%, signal=38%	10312/27040/3593/8741/3605/84695/7040/28988/3117/27240/6494/6978/3133/708/27242/23495/6890/1235/909/3586/6095/4851/11277/51561/8320/3560/6363/3566/722/28639/2625/5588/51010/7158/7037/54542/3115/201294/3113/3702/28786/84807/714/22890/915/930/5551/1524/4292/10563/1191/712/11069/4063/255231/2534/151888/5777/64005/23075/10666/80149/7030/7292/1512/10892/54440/5987/9466/23765/9655/3543/3635/3594/64332/…
GO:0002460	BP	GO:0002460	adaptive immune response based on somatic recombination of immune receptors built from immunoglobulin superfamily domains	296	-0.544353271632199	-2.5928309613726	1e-10	6.08931297709924e-09	4.32703897147449e-09	3294	tags=49%, list=21%, signal=40%	725/100141515/60468/10312/3593/8741/84695/7040/3133/708/1235/909/3586/6095/4851/11277/51561/3560/6363/3566/722/2625/5588/51010/7158/7037/54542/201294/84807/714/22890/930/5551/4292/10563/1191/712/4063/5777/64005/23075/10666/80149/7292/1512/10892/54440/9466/23765/9655/3543/3635/3594/64332/56940/6775/920/114836/713/3716/10148/3071/51279/720/718/7133/202309/4277/3575/940/3726/3514/259307/5585/51176/1…
GO:0030199	BP	GO:0030199	collagen fibril organization	59	-0.689568420146658	-2.57915125551437	1e-10	6.08931297709924e-09	4.32703897147449e-09	1260	tags=51%, list=8%, signal=47%	85301/60681/1545/6423/80781/1805/81792/2331/4016/5925/4017/26585/7837/1289/165/7046/4921/30008/9509/4060/7373/1277/50509/4015/1303/7042/1281/871/1290/1278
GO:0006635	BP	GO:0006635	fatty acid beta-oxidation	71	0.658321585337069	2.54651524636988	1e-10	6.08931297709924e-09	4.32703897147449e-09	1885	tags=52%, list=12%, signal=46%	5465/55268/3030/1384/3033/51/35/32/8309/1892/5825/1374/11001/2168/2110/30/3032/549/6342/215/83667/26063/37/2109/1376/1666/56898/54677/1891/80724/2108/34/84879/83752/5826/8660/1962
GO:0034440	BP	GO:0034440	lipid oxidation	109	0.607417081333928	2.53277785322361	1e-10	6.08931297709924e-09	4.32703897147449e-09	1962	tags=46%, list=12%, signal=41%	5465/55268/2329/3030/1384/3033/51/35/32/8309/1892/5825/1374/11001/2168/10891/2110/285440/5264/55198/30/3032/549/6342/215/8529/83667/26063/37/10994/2109/1376/2326/1666/5166/56898/51422/54677/1891/80724/2108/26061/79602/34/84879/83752/5826/8660/1962/5194
GO:0016064	BP	GO:0016064	immunoglobulin mediated immune response	131	-0.587235846168652	-2.51002208603402	1e-10	6.08931297709924e-09	4.32703897147449e-09	3615	tags=56%, list=23%, signal=44%	23529/4049/50943/3665/725/100141515/10312/8741/7040/3133/708/1235/3586/11277/3560/3566/722/51010/7158/7037/714/930/4292/1191/712/5777/23075/10666/7292/9466/3543/3635/64332/713/51279/720/718/202309/940/3514/1604/3495/3537/3507/3493/7124/10459/28461/1378/939/5788/4683/28424/958/975/50615/79987/64127/695/710/3500/716/2207/10538/2209/2213/121260/2214/715/604/1439/3598/51311
GO:0005903	CC	GO:0005903	brush border	104	0.60827463759466	2.50422057872418	1e-10	6.08931297709924e-09	4.32703897147449e-09	1557	tags=46%, list=10%, signal=42%	53841/10083/7429/79784/54825/10050/85477/6584/4640/7430/4648/257629/5357/9429/6476/4642/59272/51474/6519/1636/9154/140803/83715/340024/6523/6550/5174/6564/151056/9153/6514/10999/11136/8029/2059/1811/2028/358/2317/120/81693/4547/142680/79901/8435/4641/55600/4311
GO:0019724	BP	GO:0019724	B cell mediated immunity	134	-0.580111126740709	-2.48991912504292	1e-10	6.08931297709924e-09	4.32703897147449e-09	3615	tags=54%, list=23%, signal=43%	23529/4049/50943/3665/725/100141515/10312/8741/7040/3133/708/1235/3586/11277/3560/3566/722/51010/7158/7037/714/930/4292/1191/712/5777/23075/10666/7292/9466/3543/3635/64332/713/51279/720/718/202309/940/3514/1604/3495/3537/3507/3493/7124/10459/28461/1378/939/5788/4683/28424/958/975/50615/79987/64127/695/710/3500/716/2207/10538/2209/2213/121260/2214/715/604/1439/3598/51311
GO:0030258	BP	GO:0030258	lipid modification	169	0.559219590936535	2.48365239784463	1e-10	6.08931297709924e-09	4.32703897147449e-09	1962	tags=40%, list=12%, signal=35%	1577/2053/27124/5465/55268/2329/3030/1384/3033/51/57704/35/32/8309/1892/5825/1374/11001/2168/1576/10891/2110/285440/5264/55198/1609/1551/30/3032/549/6342/215/8529/4952/10162/83667/26063/130367/37/8527/10994/2109/1376/2326/1666/5166/1606/9110/56898/51422/54677/1891/80724/2108/26061/79602/154141/34/84879/83752/124872/5826/8660/8525/8871/1962/5194
GO:0044242	BP	GO:0044242	cellular lipid catabolic process	205	0.543036197233632	2.47755132570602	1e-10	6.08931297709924e-09	4.32703897147449e-09	2513	tags=45%, list=16%, signal=39%	66002/5465/55268/55512/3030/5105/1384/3033/51/57704/222236/5106/35/32/8309/1892/5825/1374/11001/2168/5337/57016/2110/57406/5264/8644/57733/30/3417/3032/549/6342/57104/215/2166/8529/83667/151056/26063/37/345/51390/10994/10999/338/5408/337/8398/8879/4258/2109/13/4758/1376/1666/10908/56898/54677/284161/1891/26090/80724/390916/2108/1373/26061/34/84879/56624/83752/6653/5826/8660/344/11343/129807/1962/…
GO:0098862	CC	GO:0098862	cluster of actin-based cell projections	151	0.566211808452419	2.46959802557256	1e-10	6.08931297709924e-09	4.32703897147449e-09	1664	tags=39%, list=10%, signal=35%	53841/10083/7429/79784/64787/54825/10050/85477/6584/4640/7430/4648/257629/53405/5357/9429/6476/4642/59272/51474/286262/6519/1636/9154/8556/140803/83715/340024/6523/6550/5174/6564/10518/151056/9153/6514/10999/11136/112/8029/2059/1811/2028/358/2317/161497/120/81693/4547/142680/79901/389/8435/79955/4641/55600/4311/9497/5048
GO:0016054	BP	GO:0016054	organic acid catabolic process	235	0.531868753985986	2.46858882760634	1e-10	6.08931297709924e-09	4.32703897147449e-09	2608	tags=43%, list=16%, signal=36%	66002/5465/55268/3030/5105/1384/3033/51/4329/5106/35/32/8309/18/1892/9942/5825/51084/1374/443/4357/11001/2746/2168/5625/2110/5264/275/30/1800/6822/23576/3032/875/549/6342/215/2166/23498/8529/83667/2805/384/6470/26063/37/5009/51390/10994/10999/4942/2109/7263/23475/1376/2326/1666/3081/9673/56898/54677/2747/1891/80724/3155/390916/2108/5446/26061/8528/64902/1428/34/2744/84879/2184/1743/7915/55556/837…
GO:0046395	BP	GO:0046395	carboxylic acid catabolic process	235	0.531868753985986	2.46858882760634	1e-10	6.08931297709924e-09	4.32703897147449e-09	2608	tags=43%, list=16%, signal=36%	66002/5465/55268/3030/5105/1384/3033/51/4329/5106/35/32/8309/18/1892/9942/5825/51084/1374/443/4357/11001/2746/2168/5625/2110/5264/275/30/1800/6822/23576/3032/875/549/6342/215/2166/23498/8529/83667/2805/384/6470/26063/37/5009/51390/10994/10999/4942/2109/7263/23475/1376/2326/1666/3081/9673/56898/54677/2747/1891/80724/3155/390916/2108/5446/26061/8528/64902/1428/34/2744/84879/2184/1743/7915/55556/837…
GO:0002819	BP	GO:0002819	regulation of adaptive immune response	193	-0.54503582659841	-2.46279464207159	1e-10	6.08931297709924e-09	4.32703897147449e-09	3657	tags=53%, list=23%, signal=42%	9173/81545/23529/4049/91543/50943/8631/911/3665/725/100141515/3593/8741/84695/7040/3133/909/3586/51561/6363/3566/722/2625/5588/51010/7158/7037/54542/84807/22890/4292/5777/10666/80149/7292/10892/54440/5987/9466/9655/3594/64332/440275/56940/920/3071/718/7133/4277/3575/940/3726/259307/5585/1604/113/3717/3140/55122/7128/406991/10673/3718/7124/10459/10865/1378/3142/5788/3572/958/975/100/7454/114548/79…
GO:0005201	MF	GO:0005201	extracellular matrix structural constituent	159	-0.55692698766753	-2.4426147469613	1e-10	6.08931297709924e-09	4.32703897147449e-09	2637	tags=47%, list=16%, signal=40%	4239/83872/1292/79812/1301/1296/1310/8406/1305/3911/255631/54829/3339/10516/1286/4240/2199/920/64856/2201/4811/2192/22795/85301/1299/4237/4053/80781/1805/1284/22915/3910/7057/2331/25878/10631/1893/2202/2335/5118/1295/84034/7980/7837/1289/3371/6678/165/7450/1291/1116/4052/1306/30008/3915/1462/3490/1282/7045/4060/7373/1277/50509/1293/1303/1294/2200/7058/1634/1281/4256/1290/1278/115908/633
GO:0034308	BP	GO:0034308	primary alcohol metabolic process	101	0.594089072813579	2.43500539244658	1e-10	6.08931297709924e-09	4.32703897147449e-09	2050	tags=43%, list=13%, signal=37%	1577/54884/6799/8694/6817/55902/3291/6818/9249/222236/27284/130/57016/1576/1562/1609/1551/8644/6822/1565/157506/224/57104/27163/2819/151056/10901/5959/126/55825/216/84532/284161/217/51635/9227/6783/10327/8574/1181/112724/51573/653
GO:0006805	BP	GO:0006805	xenobiotic metabolic process	114	0.584117996293947	2.43477778706357	1e-10	6.08931297709924e-09	4.32703897147449e-09	1124	tags=39%, list=7%, signal=36%	8824/3172/1577/66002/134147/1573/2329/6799/2330/54576/8856/54658/6817/6818/670/1555/27284/54578/10/29785/5243/1576/873/1562/1551/1559/2948/30/6822/54490/1565/1244/8529/1557/9153/6097/23491/54575/2938/113612/13/2940/2326/5447
GO:0071219	BP	GO:0071219	cellular response to molecule of bacterial origin	207	-0.535764039443467	-2.4320237781893	1e-10	6.08931297709924e-09	4.32703897147449e-09	2281	tags=45%, list=14%, signal=39%	5196/1524/22904/4064/23328/10563/5594/3656/6376/4790/5197/10221/7494/4846/81793/80149/7292/10892/4360/4792/26228/64332/1234/23641/558/7133/9450/114769/654/1019/6373/3552/1604/4067/4283/3717/57048/7128/406991/3627/7124/6688/10865/497189/958/4318/8140/1440/8564/9516/11009/114548/3055/10333/64127/22900/2920/199713/4208/115362/79931/10417/29126/3569/929/2921/6347/11027/7097/196/2213/7474/941/4314/355…
GO:0002822	BP	GO:0002822	regulation of adaptive immune response based on somatic recombination of immune receptors built from immunoglobulin superfamily domains	178	-0.544459263944992	-2.43188992398223	1e-10	6.08931297709924e-09	4.32703897147449e-09	3657	tags=53%, list=23%, signal=41%	9173/81545/23529/4049/91543/50943/911/725/100141515/3593/8741/84695/7040/3133/909/3586/51561/6363/3566/722/2625/5588/51010/7158/7037/54542/84807/22890/4292/5777/10666/80149/7292/10892/54440/9466/9655/3594/64332/56940/920/3071/718/7133/4277/3575/940/3726/259307/5585/1604/3717/3140/7128/406991/10673/3718/7124/10459/10865/1378/3142/5788/958/975/100/7454/114548/79987/64127/6504/695/4208/29126/3569/65…
GO:0030198	BP	GO:0030198	extracellular matrix organization	296	-0.51028959540144	-2.43058089511607	1e-10	6.08931297709924e-09	4.32703897147449e-09	2396	tags=40%, list=15%, signal=35%	4317/1301/1296/1310/3036/9508/1305/2295/255631/8516/4316/10516/133584/1286/5806/11096/10491/8434/10049/8837/2683/89932/64856/9806/64386/7133/4322/3037/101/4811/2192/3690/22795/85301/1299/83716/3936/1520/60681/1545/6423/80781/1805/84627/1284/23213/4791/81792/11174/2331/7124/10631/10459/2294/56999/4016/7075/4313/5925/4318/54507/169611/4321/4323/144165/861/10549/64116/4017/55959/1295/26585/2022/7837…
GO:0071222	BP	GO:0071222	cellular response to lipopolysaccharide	198	-0.536545744109182	-2.42767790865639	1e-10	6.08931297709924e-09	4.32703897147449e-09	2281	tags=45%, list=14%, signal=39%	5196/1524/22904/4064/23328/10563/5594/3656/6376/4790/5197/10221/7494/4846/80149/7292/10892/4360/4792/26228/64332/1234/23641/558/7133/9450/114769/654/1019/6373/3552/1604/4067/4283/3717/57048/7128/406991/3627/7124/6688/10865/497189/958/4318/8140/1440/8564/9516/11009/114548/3055/64127/22900/2920/199713/4208/115362/79931/10417/29126/3569/929/2921/6347/11027/7097/7474/941/4314/3553/5054/7431/6374/1028…
GO:0045229	BP	GO:0045229	external encapsulating structure organization	297	-0.509445652037448	-2.42714784020967	1e-10	6.08931297709924e-09	4.32703897147449e-09	2396	tags=40%, list=15%, signal=35%	4317/1301/1296/1310/3036/9508/1305/2295/255631/8516/4316/10516/133584/1286/5806/11096/10491/8434/10049/8837/2683/89932/64856/9806/64386/7133/4322/3037/101/4811/2192/3690/22795/85301/1299/83716/3936/1520/60681/1545/6423/80781/1805/84627/1284/23213/4791/81792/11174/2331/7124/10631/10459/2294/56999/4016/7075/4313/5925/4318/54507/169611/4321/4323/144165/861/10549/64116/4017/55959/1295/26585/2022/7837…
GO:0043062	BP	GO:0043062	extracellular structure organization	297	-0.509100407077883	-2.42550299241364	1e-10	6.08931297709924e-09	4.32703897147449e-09	2396	tags=40%, list=15%, signal=35%	4317/1301/1296/1310/3036/9508/1305/2295/255631/8516/4316/10516/133584/1286/5806/11096/10491/8434/10049/8837/2683/89932/64856/9806/64386/7133/4322/3037/101/4811/2192/3690/22795/85301/1299/83716/3936/1520/60681/1545/6423/80781/1805/84627/1284/23213/4791/81792/11174/2331/7124/10631/10459/2294/56999/4016/7075/4313/5925/4318/54507/169611/4321/4323/144165/861/10549/64116/4017/55959/1295/26585/2022/7837…
GO:0002366	BP	GO:0002366	leukocyte activation involved in immune response	282	-0.505742289025766	-2.40050233702528	1e-10	6.08931297709924e-09	4.32703897147449e-09	2873	tags=44%, list=18%, signal=37%	1235/3586/6095/11277/51561/8320/55619/6363/3566/2625/10125/3929/51010/7158/7037/54542/201294/84106/84807/930/8993/1524/22904/4064/4292/4242/2242/306/4063/5777/6284/7494/3683/23075/80149/6812/7292/10892/9466/9655/3594/64332/440275/11151/6775/114836/3716/3071/202309/940/3726/3936/9111/51176/1794/5450/4067/9452/5730/5294/54518/57102/406991/3718/8832/5293/7124/10459/2294/139818/6688/8013/1378/2241/31…
GO:0002698	BP	GO:0002698	negative regulation of immune effector process	123	-0.56587499112706	-2.39313077120722	1e-10	6.08931297709924e-09	4.32703897147449e-09	3187	tags=51%, list=20%, signal=41%	6223/115352/84695/7040/3133/3586/933/3566/722/54542/2/409/8993/1524/79004/284/5777/961/80149/7292/9655/336/56940/3071/558/54/3575/259307/1604/7043/3718/8832/7124/2294/6688/1378/2241/3142/5788/11314/56833/79987/64127/6504/684/710/301/196/2213/11006/941/966/604/10859/90865/3598/5272/11221/7291/7042/11213/729230/84868
GO:0002449	BP	GO:0002449	lymphocyte mediated immunity	281	-0.50443322271335	-2.39282443648192	1e-10	6.08931297709924e-09	4.32703897147449e-09	3639	tags=46%, list=23%, signal=36%	81545/23529/4049/23207/91543/50943/911/3665/725/100141515/259197/10312/3593/8741/7040/3133/708/1235/909/3586/11277/51561/3560/3566/722/2625/10125/51010/7158/7037/201294/914/714/22890/930/409/5551/55207/4292/1191/712/5777/64005/6777/23075/10666/7292/1512/10892/54440/9466/3543/3635/3594/64332/11151/56940/114836/713/3071/203068/51279/720/718/7133/202309/4277/3575/940/4068/3514/259307/1604/3140/3495/…
GO:0002697	BP	GO:0002697	regulation of immune effector process	360	-0.494592235678289	-2.38624585186312	1e-10	6.08931297709924e-09	4.32703897147449e-09	3294	tags=46%, list=21%, signal=37%	725/100141515/259197/6223/3593/8741/3605/115352/2624/84695/7040/54106/3133/10392/708/909/3586/11277/933/51561/6363/3566/4282/722/2625/10125/3929/51010/7158/7037/54542/2/201294/2867/84106/84807/22890/409/8993/1524/79004/4292/2242/8482/284/51284/5777/7494/6777/961/10666/80149/6812/7292/8547/10892/54440/9466/9655/336/26228/3594/64332/56940/3075/114836/3071/718/558/7133/4277/54/3575/940/4068/3726/514…
GO:0071216	BP	GO:0071216	cellular response to biotic stimulus	230	-0.518404565379794	-2.38466786851471	1e-10	6.08931297709924e-09	4.32703897147449e-09	3022	tags=48%, list=19%, signal=40%	8754/54106/5473/3309/3586/4851/4057/4282/3929/1437/1667/9451/4317/5196/1524/22904/4064/23328/10563/5594/3656/6376/10628/4790/5197/10221/7494/4846/81793/80149/7292/10892/4360/4792/26228/64332/1234/23641/558/7133/9450/114769/654/1019/6373/3552/1604/4067/4283/3717/57048/7128/406991/3627/7124/6688/10865/497189/958/4318/8140/1440/8564/9516/11009/114548/3055/10333/64127/22900/2920/199713/695/4208/11536…
GO:1903039	BP	GO:1903039	positive regulation of leukocyte cell-cell adhesion	262	-0.510085809899643	-2.38382624956338	1e-10	6.08931297709924e-09	4.32703897147449e-09	3553	tags=50%, list=22%, signal=40%	923/140885/50943/6666/8631/8600/8744/3479/100133941/6366/3593/6484/3117/64926/55423/3133/51561/6363/3566/2625/5588/10125/283234/7037/3932/3115/5290/6604/3113/84807/22890/648/2534/10808/5777/7494/6777/961/7292/10892/5530/54440/9655/3594/64332/11151/920/240/10148/3112/3071/5781/3676/8651/921/3037/3575/101/27/1236/940/864/80381/3111/3552/259307/51176/7412/1604/9308/4067/3717/29851/2319/10385/406991/…
GO:0006909	BP	GO:0006909	phagocytosis	219	-0.519251406281435	-2.37921103601428	1e-10	6.08931297709924e-09	4.32703897147449e-09	2770	tags=44%, list=17%, signal=37%	11277/8685/3560/722/3929/200576/22841/3953/201294/5290/84466/8406/63916/55207/5031/306/1089/2534/64005/961/3683/811/8547/5806/5359/336/26228/4240/11151/81035/3071/720/718/558/1535/55646/9844/3690/1794/4067/375033/51411/64422/7057/135/7124/5788/4481/11314/9938/7409/1265/146722/3055/3984/64127/6504/199/695/10417/3458/3689/4689/929/7305/2207/6556/301/6347/23603/2209/56882/7097/2358/8877/2213/3685/35…
GO:0001819	BP	GO:0001819	positive regulation of cytokine production	457	-0.482613293726029	-2.37654264596956	1e-10	6.08931297709924e-09	4.32703897147449e-09	3177	tags=45%, list=20%, signal=37%	3593/3605/91662/7040/3595/9641/5600/54106/3133/10392/5885/3603/1386/841/3586/6095/10146/51561/57162/6363/3566/4282/2625/5588/10125/3929/283234/3115/1437/29110/10626/2867/3113/3702/914/9451/5144/4317/247/64135/5196/10159/4940/468/80342/1191/8482/3315/6376/10622/55801/4671/51284/10621/4063/255231/2149/6284/7494/6777/9181/201633/10666/2069/7292/10892/54440/5987/9466/23765/336/10855/4776/5004/3594/40…
GO:0002443	BP	GO:0002443	leukocyte mediated immunity	372	-0.490593143538329	-2.37306574380093	1e-10	6.08931297709924e-09	4.32703897147449e-09	3294	tags=43%, list=21%, signal=35%	725/100141515/259197/10312/27040/3593/8741/2624/7040/54106/3133/708/1235/909/3586/11277/51561/3560/3566/722/2625/10125/51010/7158/7037/201294/84106/914/714/22890/930/409/5551/1524/55207/4292/2242/1191/712/306/5777/6284/64005/6777/23075/10666/6812/7292/1512/10892/54440/9466/3543/3635/26228/3594/64332/11151/56940/114836/713/3071/203068/51279/720/718/7133/202309/4277/3575/940/4068/3514/259307/1604/4…
GO:0002263	BP	GO:0002263	cell activation involved in immune response	285	-0.499461670218087	-2.37083072875639	1e-10	6.08931297709924e-09	4.32703897147449e-09	2873	tags=44%, list=18%, signal=37%	1235/3586/6095/11277/51561/8320/55619/6363/3566/2625/10125/3929/51010/7158/7037/54542/201294/84106/84807/930/8993/1524/22904/4064/4292/4242/2242/306/4063/5777/6284/7494/3683/23075/80149/6812/7292/10892/9466/9655/3594/64332/440275/11151/6775/114836/3716/3071/202309/940/3726/3936/9111/51176/1794/5450/4067/9452/5730/5294/54518/57102/406991/3718/8832/5293/7124/10459/2294/139818/6688/8013/1378/2241/31…
GO:0071706	BP	GO:0071706	tumor necrosis factor superfamily cytokine production	161	-0.537514978726173	-2.36629032285373	1e-10	6.08931297709924e-09	4.32703897147449e-09	3520	tags=57%, list=22%, signal=45%	140885/50943/7538/113277/3479/3593/3605/7040/54106/3133/10392/5885/3586/11277/4057/51561/6363/4282/10125/3929/945/914/4317/409/64135/5196/1524/4940/1191/3315/284/6376/5777/961/9181/80149/54440/5987/9466/4776/5004/5781/558/9590/1535/54/101/51465/3552/9261/3717/7128/7057/8832/10865/5788/10457/6348/64127/6504/695/10417/3458/29126/3569/929/7305/4939/1536/11027/7097/7474/2214/353514/11006/10859/90865/…
GO:1903555	BP	GO:1903555	regulation of tumor necrosis factor superfamily cytokine production	161	-0.537514978726173	-2.36629032285373	1e-10	6.08931297709924e-09	4.32703897147449e-09	3520	tags=57%, list=22%, signal=45%	140885/50943/7538/113277/3479/3593/3605/7040/54106/3133/10392/5885/3586/11277/4057/51561/6363/4282/10125/3929/945/914/4317/409/64135/5196/1524/4940/1191/3315/284/6376/5777/961/9181/80149/54440/5987/9466/4776/5004/5781/558/9590/1535/54/101/51465/3552/9261/3717/7128/7057/8832/10865/5788/10457/6348/64127/6504/695/10417/3458/29126/3569/929/7305/4939/1536/11027/7097/7474/2214/353514/11006/10859/90865/…
GO:0016614	MF	GO:0016614	oxidoreductase activity, acting on CH-OH group of donors	126	0.553583751690351	2.35087834633766	1e-10	6.08931297709924e-09	4.32703897147449e-09	2719	tags=44%, list=17%, signal=37%	79154/3030/3033/3291/9249/3294/130/51084/55349/23171/22977/57016/3248/22949/51170/873/115817/8644/622/3417/3032/157506/224/2819/8529/1593/10901/27294/4191/5959/126/3283/56898/93517/4200/1488/145482/51635/4190/3293/10327/11112/8574/3420/1962/112724/6697/4051/3939/3421/7923/84869/728294/3419/92483/2820
GO:0032612	BP	GO:0032612	interleukin-1 production	104	-0.566741396139787	-2.34751422938721	1e-10	6.08931297709924e-09	4.32703897147449e-09	3164	tags=59%, list=20%, signal=47%	113277/3479/3605/91662/10392/5885/3603/841/3586/6363/945/10626/409/1524/3315/6376/4671/2149/6284/80149/10892/5371/5004/1958/114769/54/1236/6288/3717/3495/7128/9447/7850/7124/3098/22861/58484/6348/114548/10333/64127/22900/199713/115362/1903/3458/3569/7305/3428/301/11027/8877/7474/353514/11006/24145/51311/64581/7099/84868/8767
GO:0032652	BP	GO:0032652	regulation of interleukin-1 production	104	-0.566741396139787	-2.34751422938721	1e-10	6.08931297709924e-09	4.32703897147449e-09	3164	tags=59%, list=20%, signal=47%	113277/3479/3605/91662/10392/5885/3603/841/3586/6363/945/10626/409/1524/3315/6376/4671/2149/6284/80149/10892/5371/5004/1958/114769/54/1236/6288/3717/3495/7128/9447/7850/7124/3098/22861/58484/6348/114548/10333/64127/22900/199713/115362/1903/3458/3569/7305/3428/301/11027/8877/7474/353514/11006/24145/51311/64581/7099/84868/8767
GO:0001525	BP	GO:0001525	angiogenesis	488	-0.473412691380096	-2.34641401205541	1e-10	6.08931297709924e-09	4.32703897147449e-09	2423	tags=39%, list=15%, signal=34%	9451/79812/6093/1296/9270/5196/5228/1524/23328/5797/58504/83605/10563/5534/3315/284/6376/3099/6733/5140/306/65125/4814/80025/7494/2828/3339/4846/8503/961/80149/2069/1512/7122/90/5371/26051/5587/10855/4776/8434/4240/90139/2876/7424/8742/6772/5579/240/2683/3716/91010/718/10769/8829/116844/101/4223/147372/406996/3690/4855/85301/3552/1890/51176/57125/388/6091/23462/116150/4215/221981/1545/6423/80781/…
GO:0044282	BP	GO:0044282	small molecule catabolic process	350	0.488441721100896	2.34451031897156	1e-10	6.08931297709924e-09	4.32703897147449e-09	2513	tags=38%, list=16%, signal=33%	66002/5465/55268/6799/3030/5105/1384/9615/3033/51/6817/4041/6818/4329/5106/35/132158/27284/32/8309/18/1892/9942/2528/5825/51084/1374/443/4357/11001/2746/2168/64080/57016/1576/5625/2110/7498/5264/256356/8644/275/30/1800/6822/23576/3032/875/549/6342/215/51071/2166/23498/8529/83667/2805/1593/384/6470/57026/26063/37/5009/27294/51390/10994/10999/229/4942/339/2109/7263/23475/130589/1376/2326/1666/3081/…
GO:0022626	CC	GO:0022626	cytosolic ribosome	108	-0.563831025985562	-2.33943531939099	1e-10	6.08931297709924e-09	4.32703897147449e-09	5296	tags=80%, list=33%, signal=54%	6132/6228/6210/6122/6194/9100/26156/6135/6181/6159/6233/6137/140801/6168/6133/6203/6208/285855/6222/6136/6146/6142/6144/6189/6230/6161/6217/6229/6130/6152/6160/10767/6175/6176/6188/6158/9045/25873/6138/6193/6235/6164/6143/6154/6156/6173/23521/4736/6204/3921/6166/6157/93144/6147/6227/6223/6205/6169/10973/6232/2107/6139/6170/55651/6129/6187/6134/6206/6207/6201/2197/6224/6218/6125/11224/6128/6124/61…
GO:0019955	MF	GO:0019955	cytokine binding	136	-0.546001855087537	-2.33820343049027	1e-10	6.08931297709924e-09	4.32703897147449e-09	3709	tags=57%, list=23%, signal=44%	3815/222663/9173/133396/116379/7538/3977/3568/2826/5355/3593/643/147138/3595/3454/1235/3560/2615/3953/94/2/10626/4317/1524/9466/90/3594/25884/1234/1436/920/3563/10148/3676/7133/8829/10663/8692/3690/1236/114990/7043/2633/11315/7057/7850/7852/3572/3587/3455/3577/7048/3557/199713/26585/3559/1438/2022/7837/135228/8809/7046/4052/1441/8322/3685/2247/3579/3598/1230/3554/729230/633/57045/8828/9180/10630
GO:0050864	BP	GO:0050864	regulation of B cell activation	119	-0.557829513805409	-2.33817002678169	1e-10	6.08931297709924e-09	4.32703897147449e-09	3167	tags=55%, list=20%, signal=45%	8741/115352/7040/54106/27242/23495/3586/933/374403/57162/4282/22806/51010/7158/7037/30011/930/55024/4292/648/5777/7494/6777/57181/7292/54440/9466/3635/472/3071/940/259307/5585/4067/55122/7128/10673/10459/6688/7805/1378/939/5788/1880/11314/958/56833/975/4323/100/64127/695/4208/952/150372/3569/7305/196/2213/121260/604/64092/4332/3624/1493/7099
GO:0050867	BP	GO:0050867	positive regulation of cell activation	366	-0.483683723107099	-2.33624644432246	1e-10	6.08931297709924e-09	4.32703897147449e-09	3658	tags=49%, list=23%, signal=39%	8740/9173/2255/23529/923/140885/136/50943/6666/8600/8744/3479/100133941/51293/57817/6366/3593/8741/115352/2624/7040/3117/54106/64926/55423/3133/3586/51561/57162/6363/3566/4282/2625/5588/10125/3929/51010/7158/283234/7037/3932/3115/5290/6604/3113/914/30011/4317/84807/22890/4292/648/2534/10808/5777/7494/6777/961/10666/57181/6812/7292/10892/5530/54440/9655/3635/26228/3594/64332/11151/59/920/10148/311…
GO:0002274	BP	GO:0002274	myeloid leukocyte activation	222	-0.508340467206191	-2.33248519120393	1e-10	6.08931297709924e-09	4.32703897147449e-09	3022	tags=49%, list=19%, signal=40%	8754/116071/54106/1435/3516/3586/6095/11277/3566/4282/10125/3929/1437/945/201294/84106/914/4317/1524/22904/2242/1191/712/6376/306/5777/6284/10666/80149/6812/5359/6622/26228/472/64784/7107/8692/9111/1794/4067/3717/5730/5294/57102/7057/8832/3937/5293/7124/2294/8807/6688/8013/2241/399/5788/5880/867/11314/338339/7462/3764/8530/7048/146722/55509/1075/6348/2335/10333/6504/199/695/3458/3689/3569/7305/22…
GO:0032640	BP	GO:0032640	tumor necrosis factor production	156	-0.530644991911479	-2.32617537105036	1e-10	6.08931297709924e-09	4.32703897147449e-09	3520	tags=56%, list=22%, signal=44%	140885/50943/7538/113277/3479/3593/3605/7040/54106/3133/10392/5885/3586/11277/4057/51561/6363/4282/10125/3929/945/914/4317/409/64135/5196/1524/4940/1191/3315/284/6376/5777/961/9181/80149/54440/5987/9466/4776/5004/5781/558/9590/1535/54/51465/3552/9261/3717/7128/7057/8832/10865/5788/10457/6348/64127/6504/695/10417/3458/3569/929/7305/4939/1536/11027/7097/7474/2214/353514/11006/10859/90865/50856/7291…
GO:0032680	BP	GO:0032680	regulation of tumor necrosis factor production	156	-0.530644991911479	-2.32617537105036	1e-10	6.08931297709924e-09	4.32703897147449e-09	3520	tags=56%, list=22%, signal=44%	140885/50943/7538/113277/3479/3593/3605/7040/54106/3133/10392/5885/3586/11277/4057/51561/6363/4282/10125/3929/945/914/4317/409/64135/5196/1524/4940/1191/3315/284/6376/5777/961/9181/80149/54440/5987/9466/4776/5004/5781/558/9590/1535/54/51465/3552/9261/3717/7128/7057/8832/10865/5788/10457/6348/64127/6504/695/10417/3458/3569/929/7305/4939/1536/11027/7097/7474/2214/353514/11006/10859/90865/50856/7291…
GO:0006631	BP	GO:0006631	fatty acid metabolic process	361	0.484108298003245	2.32272801265476	1e-10	6.08931297709924e-09	4.32703897147449e-09	3102	tags=44%, list=19%, signal=36%	8824/66002/1573/5465/55268/2329/54576/3030/5105/1384/3033/51/80221/5164/26027/55902/5106/1555/35/51703/32/8309/1892/5825/51084/1374/29785/11001/2168/3248/1576/10891/2110/22949/51085/5165/57406/873/285440/5264/1562/55198/1559/8644/2948/30/4259/3032/1565/91452/224/549/6342/215/2166/27163/8529/5565/83667/2678/1557/1907/26063/37/345/51390/10994/79993/2938/2169/10999/337/8879/113612/2109/1376/55825/23…
GO:0062023	CC	GO:0062023	collagen-containing extracellular matrix	405	-0.475765445717207	-2.32151576318895	1e-10	6.08931297709924e-09	4.32703897147449e-09	2637	tags=40%, list=16%, signal=34%	4239/80760/2162/83872/1667/2/1292/79812/4317/1301/714/1296/1310/9508/8406/5196/81029/5271/1305/1191/712/8482/284/3911/255631/7041/54829/3339/310/811/6590/1359/1512/10516/133584/8547/1286/1508/5359/11096/8722/5004/6649/4240/2199/59/12/81035/713/9672/5660/64856/2201/8404/7184/4811/2192/22795/85301/1299/5270/7472/4237/4053/1520/9423/6423/80781/1805/1012/1284/22915/23213/3910/7043/6383/439921/7057/23…
GO:0140375	MF	GO:0140375	immune receptor activity	133	-0.540849173032064	-2.31779988537087	1e-10	6.08931297709924e-09	4.32703897147449e-09	3657	tags=57%, list=23%, signal=44%	3601/9173/133396/51348/116379/2152/3977/3568/2322/2826/3593/643/3595/3117/2057/3454/1235/3560/3566/3953/3113/1524/1512/9466/23765/3594/1234/920/3563/10148/3112/10663/3575/1236/3111/3556/3140/7850/7852/8807/1378/3572/3587/3455/3577/1240/50615/960/11026/3559/1438/11024/2359/2207/8809/719/728/2209/11027/2358/2213/2214/353514/1441/11006/8322/10288/3579/10859/1439/3598/2357/1230/3554/729230/9180
GO:0032635	BP	GO:0032635	interleukin-6 production	142	-0.534898629866936	-2.31710949250086	1e-10	6.08931297709924e-09	4.32703897147449e-09	2312	tags=44%, list=14%, signal=38%	409/64135/55024/6376/51284/2149/5777/7494/961/9181/80149/2069/7292/9466/23765/9655/3635/5004/3071/5781/1535/5452/8692/3556/3552/9261/5450/55122/7128/8832/7124/10865/10333/64127/6504/199/695/10417/3458/3569/7305/1051/11027/7097/7474/353514/11006/3553/10288/10365/90865/51311/7291/23208/5724/7096/11213/64581/7099/84868/8767/3082
GO:0032675	BP	GO:0032675	regulation of interleukin-6 production	142	-0.534898629866936	-2.31710949250086	1e-10	6.08931297709924e-09	4.32703897147449e-09	2312	tags=44%, list=14%, signal=38%	409/64135/55024/6376/51284/2149/5777/7494/961/9181/80149/2069/7292/9466/23765/9655/3635/5004/3071/5781/1535/5452/8692/3556/3552/9261/5450/55122/7128/8832/7124/10865/10333/64127/6504/199/695/10417/3458/3569/7305/1051/11027/7097/7474/353514/11006/3553/10288/10365/90865/51311/7291/23208/5724/7096/11213/64581/7099/84868/8767/3082
GO:0005777	CC	GO:0005777	peroxisome	125	0.545502750680211	2.30650813788518	1e-10	6.08931297709924e-09	4.32703897147449e-09	3353	tags=54%, list=21%, signal=43%	2053/5827/1384/51/8309/5825/11001/2168/7498/5264/30/11320/373156/3417/91452/224/6342/215/84263/26063/84749/4077/10901/5195/847/55825/255027/54677/8800/1891/3155/55670/390916/11264/26061/9066/8528/1428/83752/5826/122970/5189/57506/1962/65084/5194/92960/51015/5824/283927/5192/9409/4257/8443/23600/5190/84129/5605/8504/10005/5193/3156/8310/51268/9380/55711/10654/219743
GO:0042579	CC	GO:0042579	microbody	125	0.545502750680211	2.30650813788518	1e-10	6.08931297709924e-09	4.32703897147449e-09	3353	tags=54%, list=21%, signal=43%	2053/5827/1384/51/8309/5825/11001/2168/7498/5264/30/11320/373156/3417/91452/224/6342/215/84263/26063/84749/4077/10901/5195/847/55825/255027/54677/8800/1891/3155/55670/390916/11264/26061/9066/8528/1428/83752/5826/122970/5189/57506/1962/65084/5194/92960/51015/5824/283927/5192/9409/4257/8443/23600/5190/84129/5605/8504/10005/5193/3156/8310/51268/9380/55711/10654/219743
GO:0002696	BP	GO:0002696	positive regulation of leukocyte activation	351	-0.480284611050223	-2.30619319228041	1e-10	6.08931297709924e-09	4.32703897147449e-09	4357	tags=56%, list=27%, signal=42%	7535/57126/55183/567/84433/916/115650/55193/1949/387/64109/3707/3119/6869/7480/1445/970/3120/596/4773/959/7297/6188/5591/3601/8740/9173/2255/23529/923/140885/136/50943/6666/8600/8744/3479/100133941/51293/57817/6366/3593/8741/115352/2624/7040/3117/54106/64926/55423/3133/3586/51561/57162/6363/3566/4282/2625/5588/10125/3929/51010/7158/283234/7037/3932/3115/5290/6604/3113/914/30011/4317/84807/22890/4…
GO:0046634	BP	GO:0046634	regulation of alpha-beta T cell activation	111	-0.553293142500185	-2.3005002909851	1e-10	6.08931297709924e-09	4.32703897147449e-09	3177	tags=50%, list=20%, signal=41%	3593/84695/64926/3133/51561/6363/3566/2625/5588/54542/84807/10808/80149/7292/10892/54440/9655/3594/64332/10148/3071/8651/940/864/3726/1604/9308/3717/406991/3718/135/3142/5788/2737/11314/975/7048/100/861/114548/639/3559/3458/29126/301/10538/3662/11006/941/865/604/10859/729230/942/8767/57045
GO:0002695	BP	GO:0002695	negative regulation of leukocyte activation	183	-0.511501944283071	-2.29984950769414	1e-10	6.08931297709924e-09	4.32703897147449e-09	2975	tags=45%, list=19%, signal=37%	26279/27242/23495/3586/374403/57162/3566/54542/945/2615/55024/8993/6376/5777/201633/80149/7292/9655/3635/56940/140685/472/6664/3071/8651/558/864/259307/5585/4067/7128/79626/10385/406991/3718/8832/135/2294/6688/7805/1378/2241/3142/5788/2737/11314/3620/8530/146722/10457/861/2335/695/3559/29126/83593/7305/301/1051/2213/5573/11006/941/865/5771/10288/604/10859/2268/5621/3598/54900/80380/64092/7940/232…
GO:0002237	BP	GO:0002237	response to molecule of bacterial origin	332	-0.478410560018984	-2.29514460542593	1e-10	6.08931297709924e-09	4.32703897147449e-09	2281	tags=39%, list=14%, signal=34%	5196/1524/22904/4064/23328/10563/5594/3656/6376/4790/2149/5197/10221/7494/4846/63826/9076/1267/81793/80149/6590/7292/10892/6622/4360/4792/26228/64332/1234/23641/558/7133/9590/9450/114769/654/54/1019/6373/1236/3552/7412/9261/1604/4067/4283/3717/57048/1734/55122/133/7128/4791/406991/3627/7124/6688/10865/4016/2241/497189/3620/3587/958/4318/3764/8140/1440/8564/9516/11009/114548/3055/10333/64127/22900…
GO:0060326	BP	GO:0060326	cell chemotaxis	286	-0.482823450530125	-2.2933492082906	1e-10	6.08931297709924e-09	4.32703897147449e-09	3239	tags=49%, list=20%, signal=40%	1839/2826/6366/6223/643/58191/1435/6361/708/5473/3603/1235/3586/4851/51561/6363/4282/6355/5588/3929/1902/200576/5478/1667/158747/6729/2867/409/391/5196/5228/1524/63916/10563/5594/3315/6376/65125/4814/1673/5197/79647/7114/23075/811/6356/6354/23765/7074/5587/26228/5479/11151/1234/7424/1436/240/3071/6367/8829/10663/101/6373/1236/7162/6288/51176/7412/4067/4283/5294/51411/4363/7057/3627/5293/7852/6362…
GO:0002821	BP	GO:0002821	positive regulation of adaptive immune response	115	-0.546828523641396	-2.29110127952399	1e-10	6.08931297709924e-09	4.32703897147449e-09	3830	tags=56%, list=24%, signal=43%	7297/80328/81545/23529/4049/91543/50943/8631/911/100141515/3593/8741/7040/3133/909/51561/2625/5588/51010/7158/7037/84807/22890/4292/10666/7292/10892/54440/9466/3594/64332/440275/920/718/4277/940/1604/3717/3140/55122/406991/10673/7124/10459/10865/5788/3572/958/975/100/114548/64127/6504/695/29126/3569/6556/8809/2209/3553/3554/64581/729230/8767
GO:0097530	BP	GO:0097530	granulocyte migration	141	-0.528601011056194	-2.28577357958701	1e-10	6.08931297709924e-09	4.32703897147449e-09	3001	tags=53%, list=19%, signal=44%	1435/6361/708/5473/51561/6363/6355/3929/200576/5478/158747/6729/83692/5196/10563/5594/6376/255231/5197/79647/6356/6354/23765/5479/1436/3071/6367/101/6373/1236/6288/3552/4283/5294/7057/3627/5293/6362/5880/83700/6351/11314/56833/7409/3577/1240/6348/64127/6504/2920/3689/2207/57580/2921/301/51192/719/728/6347/1441/5919/3553/6374/6280/54210/6279/3579/2919/7130/6283/5175/7042/3554/6372/5142
GO:0050866	BP	GO:0050866	negative regulation of cell activation	203	-0.504206072302743	-2.28520261584416	1e-10	6.08931297709924e-09	4.32703897147449e-09	2975	tags=45%, list=19%, signal=37%	26279/27242/23495/3586/374403/57162/3566/114897/54542/945/2615/55024/8993/6376/5777/4846/201633/80149/7292/9655/3635/56940/140685/472/6664/3071/8651/558/864/5270/259307/5585/4067/7128/79626/10385/406991/84959/3718/8832/135/10019/2294/6688/7805/1378/348/2241/3142/5788/2737/11314/3620/8530/146722/10457/861/2335/695/3559/29126/83593/7305/301/1051/5156/2213/5573/11006/941/865/7056/5771/10288/604/1085…
GO:0050870	BP	GO:0050870	positive regulation of T cell activation	239	-0.494867391608449	-2.2825985468037	1e-10	6.08931297709924e-09	4.32703897147449e-09	3553	tags=49%, list=22%, signal=39%	923/140885/50943/6666/8600/8744/3479/100133941/6366/3593/3117/64926/55423/3133/51561/6363/3566/2625/5588/10125/283234/7037/3932/3115/5290/6604/3113/84807/22890/648/2534/10808/5777/7494/6777/961/7292/10892/5530/54440/9655/3594/64332/11151/920/10148/3112/3071/5781/8651/921/3575/101/27/1236/940/864/80381/3111/3552/259307/51176/7412/1604/9308/4067/3717/29851/2319/10385/406991/10673/3481/1378/939/399/…
GO:0032496	BP	GO:0032496	response to lipopolysaccharide	317	-0.476324108956414	-2.2765447526677	1e-10	6.08931297709924e-09	4.32703897147449e-09	2281	tags=44%, list=14%, signal=38%	8754/54106/3454/5473/841/3586/4851/4057/6198/57162/4282/3929/1437/1667/4317/1594/5196/1524/22904/4064/23328/10563/5594/3656/6376/4790/2149/5197/10221/7494/4846/63826/9076/1267/80149/6590/7292/10892/6622/4360/4792/26228/64332/1234/23641/558/7133/9590/9450/114769/654/54/1019/6373/1236/3552/7412/9261/1604/4067/4283/3717/57048/1734/55122/133/7128/4791/406991/3627/7124/6688/10865/4016/2241/497189/3620…
GO:0007159	BP	GO:0007159	leukocyte cell-cell adhesion	386	-0.467741557577856	-2.27352198169511	1e-10	6.08931297709924e-09	4.32703897147449e-09	3053	tags=43%, list=19%, signal=36%	6484/3117/64926/55423/26279/3133/27242/3586/51561/57162/6363/3566/2625/5588/10125/283234/7037/54542/3932/3115/2615/5290/6604/3113/84807/6093/22890/1524/8174/648/65125/2534/10808/5777/7494/6777/961/3683/201633/80149/7292/10892/5530/54440/58494/9655/3594/64332/11151/56940/6793/83706/920/240/10148/3112/3071/5781/3676/8651/116844/10507/921/3037/3575/101/27/1236/940/864/80381/3111/3552/4973/259307/511…
GO:0022409	BP	GO:0022409	positive regulation of cell-cell adhesion	302	-0.475874475051295	-2.2714503041245	1e-10	6.08931297709924e-09	4.32703897147449e-09	3053	tags=44%, list=19%, signal=36%	6484/3117/64926/55423/3133/3586/51561/6363/3566/2625/5588/10125/283234/7037/3932/3115/5290/6604/3113/84807/22890/84466/10563/648/6376/2534/10808/5777/7494/6777/961/7292/10892/5530/54440/5420/9655/3594/64332/11151/920/240/3716/10148/3112/3071/5781/3676/8651/921/3037/3575/101/27/1236/940/864/80381/3111/3552/259307/51176/7412/1604/9308/4067/3717/29851/22915/2319/10385/406991/10673/7124/3481/8013/137…
GO:0051249	BP	GO:0051249	regulation of lymphocyte activation	470	-0.457929560726069	-2.2688251134888	1e-10	6.08931297709924e-09	4.32703897147449e-09	3198	tags=42%, list=20%, signal=35%	6366/27040/3593/8741/115352/84695/7040/3117/27240/54106/10193/64926/55423/26279/3133/27242/23495/3586/11277/933/374403/51561/57162/6363/3566/4282/22806/2625/5588/10125/51010/7158/283234/7037/54542/3932/3115/2615/5290/6604/3113/914/30011/84807/22890/930/55024/8993/4292/648/2534/10808/5777/7494/6777/961/201633/57181/80149/7292/10892/5530/54440/9466/9655/3635/3594/64332/11151/56940/472/920/6664/1014…
GO:0016042	BP	GO:0016042	lipid catabolic process	300	0.480239309719343	2.2681017126439	1e-10	6.08931297709924e-09	4.32703897147449e-09	2513	tags=39%, list=16%, signal=34%	66002/5465/55268/55512/3030/5105/1384/3033/51/81579/57704/222236/5106/35/32/5331/8309/1892/7067/5825/1374/11001/2168/5337/57016/3248/1576/2110/51170/57406/5264/8644/57733/30/1800/6822/3417/3032/549/6342/57104/215/2166/27163/84647/8529/83667/1593/151056/26063/37/345/51390/10994/10999/338/5408/337/8398/23007/8879/4258/2109/13/4758/1376/1666/10908/63924/5051/56898/54677/284161/1891/26090/80724/39091…
GO:0002440	BP	GO:0002440	production of molecular mediator of immune response	219	-0.494758064207524	-2.26698249110103	1e-10	6.08931297709924e-09	4.32703897147449e-09	3167	tags=47%, list=20%, signal=38%	8741/3605/115352/7040/54106/3133/10392/1235/3586/11277/933/7518/3566/4282/2625/51010/7158/7037/2867/28786/79004/4292/8482/284/51284/7494/23075/10666/7292/10892/54440/9466/336/25939/64332/558/7133/202309/54/28785/940/28778/51465/28299/5585/28813/9261/28902/51704/1604/28912/7043/28823/5423/3718/9188/7124/10459/28797/7805/8013/10865/1378/3098/5788/28908/4683/4189/958/975/8140/9516/114548/64127/6504/…
GO:0051251	BP	GO:0051251	positive regulation of lymphocyte activation	308	-0.475788675545216	-2.26506027682613	1e-10	6.08931297709924e-09	4.32703897147449e-09	4357	tags=56%, list=27%, signal=41%	7535/55183/567/84433/916/115650/55193/1949/387/3707/3119/6869/7480/1445/970/3120/596/4773/959/7297/6188/5591/3601/8740/2255/23529/923/140885/50943/6666/8600/8744/3479/100133941/51293/6366/3593/8741/115352/7040/3117/54106/64926/55423/3133/3586/51561/57162/6363/3566/4282/2625/5588/10125/51010/7158/283234/7037/3932/3115/5290/6604/3113/30011/84807/22890/4292/648/2534/10808/5777/7494/6777/961/57181/72…
GO:0070665	BP	GO:0070665	positive regulation of leukocyte proliferation	159	-0.514505430067336	-2.25655890036412	1e-10	6.08931297709924e-09	4.32703897147449e-09	3941	tags=55%, list=25%, signal=42%	970/596/4773/959/7297/6188/3815/2255/23529/923/50943/3568/8744/3479/100133941/51293/3593/115352/54106/64926/1435/3133/51561/57162/6363/4282/5588/283234/7037/3115/1437/3113/5594/648/6777/57181/7292/5530/54440/3594/11151/1436/10148/3071/940/80381/3552/7412/1604/4067/3717/406991/10673/3481/5788/3572/5880/1880/958/975/7048/100/6504/199/695/684/4208/952/3559/1438/29126/3569/4690/301/6480/2214/941/3553…
GO:0002768	BP	GO:0002768	immune response-regulating cell surface receptor signaling pathway	304	-0.470578703649671	-2.24514821047623	1e-10	6.08931297709924e-09	4.32703897147449e-09	2832	tags=44%, list=18%, signal=37%	640/933/4057/57590/57162/28639/2625/11120/5588/3929/5602/54542/3932/3115/22841/5290/2867/84106/3702/5144/84807/9404/915/930/931/10603/55024/2885/5594/3656/4214/8891/65125/4814/4790/2534/151888/5777/64005/961/10666/57181/80149/123920/8547/10892/5359/4792/3635/26228/64332/56940/5062/5579/3071/1535/4277/1236/940/4068/3514/80381/973/9111/3783/7334/4067/3495/3537/7128/2633/3507/10385/3493/3937/5293/78…
GO:0050777	BP	GO:0050777	negative regulation of immune response	193	-0.496139764858093	-2.24185327822766	1e-10	6.08931297709924e-09	4.32703897147449e-09	3187	tags=44%, list=20%, signal=36%	6223/3593/142/5045/84695/7040/3133/3586/11277/3566/10906/722/54542/6737/2/5682/409/8993/4940/84166/54625/127943/2534/5777/9958/80149/7292/80254/5987/9466/9655/3635/25939/56940/2876/84243/3071/10769/55646/3575/259307/9111/79651/1604/6773/4067/7128/406991/3718/8832/2294/6688/1378/2241/55255/3142/5788/11314/56833/4321/3055/79987/64127/6504/710/3428/301/196/2213/11006/941/5771/966/604/10859/2268/9086…
GO:0045765	BP	GO:0045765	regulation of angiogenesis	256	-0.480163595084264	-2.24174409741754	1e-10	6.08931297709924e-09	4.32703897147449e-09	2281	tags=41%, list=14%, signal=36%	5196/5228/1524/23328/5797/83605/10563/3315/3099/5140/306/65125/4814/7494/2828/3339/4846/80149/1512/7122/5371/26051/5587/8434/90139/7424/8742/6772/5579/240/3716/718/10769/8829/116844/147372/406996/3690/3552/388/1545/6423/1284/23213/5294/493/133/22846/7128/7057/406991/3627/5293/7124/56999/7852/285/1003/2113/7075/1893/187/958/5176/8038/7048/10457/861/3678/3091/10800/947/3087/84034/26585/2022/3569/15…
GO:0009897	CC	GO:0009897	external side of plasma membrane	357	-0.466072945028087	-2.2411617609092	1e-10	6.08931297709924e-09	4.32703897147449e-09	3212	tags=41%, list=20%, signal=33%	2826/3593/3605/643/4238/3595/2057/8754/6978/3133/1235/909/933/80741/2350/3560/3566/11120/29121/7037/945/10825/432/3953/914/915/930/931/1524/10159/8482/4063/8516/3683/10666/811/8547/1508/9466/355/3594/4240/114908/1234/920/114836/3563/2683/10148/3676/10663/921/4277/3575/8692/3690/1236/940/80381/973/2352/7412/969/9308/57124/4283/3140/1012/10385/7057/3627/8832/7124/7852/1003/939/5788/3572/57823/6387/…
GO:0002285	BP	GO:0002285	lymphocyte activation involved in immune response	199	-0.495012745292724	-2.24086563946645	1e-10	6.08931297709924e-09	4.32703897147449e-09	2873	tags=43%, list=18%, signal=36%	1235/3586/6095/51561/8320/55619/6363/3566/2625/51010/7158/7037/54542/201294/84807/930/8993/4064/4292/4242/4063/7494/3683/23075/80149/7292/10892/9466/9655/3594/64332/440275/11151/6775/114836/3716/3071/202309/940/3726/3936/51176/5450/9452/54518/406991/3718/10459/139818/6688/1378/3142/5788/1880/4683/338339/958/975/100/6482/26253/114548/3458/3569/2207/6556/8809/301/10538/64218/2213/4853/3383/9021/121…
GO:0006935	BP	GO:0006935	chemotaxis	420	-0.457685920226174	-2.23931884318565	1e-10	6.08931297709924e-09	4.32703897147449e-09	3239	tags=45%, list=20%, signal=37%	1839/2826/6366/6223/5355/643/7040/58191/347733/1435/6361/708/5473/3603/1235/3586/4851/51561/6363/4282/6355/5588/3929/1902/200576/5478/1667/158747/6729/2867/10501/409/391/5196/5228/1524/63916/2242/10563/9097/5594/8482/3315/284/6376/65125/4814/1673/5197/8061/79647/7114/23075/811/123920/6356/6354/23765/7074/5587/9647/26228/5479/11151/1234/7424/1436/240/6036/3071/6367/23077/146225/5168/8829/10371/105…
GO:0002699	BP	GO:0002699	positive regulation of immune effector process	244	-0.483451344516242	-2.23884239198847	1e-10	6.08931297709924e-09	4.32703897147449e-09	3276	tags=45%, list=20%, signal=36%	100141515/259197/6223/3593/8741/3605/2624/7040/54106/3133/10392/909/3586/51561/6363/3566/4282/2625/10125/3929/51010/7158/7037/201294/2867/84807/22890/4292/2242/8482/51284/5777/7494/6777/10666/6812/7292/8547/10892/54440/9655/26228/3594/64332/114836/718/4277/940/4068/9261/51704/1604/4067/3140/57102/406991/8832/9188/7124/10459/2294/8807/6688/7805/8013/10865/1378/3098/2241/3142/5788/5880/11314/4189/9…
GO:0042330	BP	GO:0042330	taxis	422	-0.457039258829073	-2.23842928968036	1e-10	6.08931297709924e-09	4.32703897147449e-09	3239	tags=45%, list=20%, signal=37%	1839/2826/6366/6223/5355/643/7040/58191/347733/1435/6361/708/5473/3603/1235/3586/4851/51561/6363/4282/6355/5588/3929/1902/200576/5478/1667/158747/6729/2867/10501/409/391/5196/5228/1524/63916/2242/10563/9097/5594/8482/3315/284/6376/65125/4814/1673/5197/8061/79647/7114/23075/811/123920/6356/6354/23765/7074/5587/9647/26228/5479/11151/1234/7424/1436/240/6036/3071/6367/23077/146225/5168/8829/10371/105…
GO:0006066	BP	GO:0006066	alcohol metabolic process	341	0.466751727662478	2.23784727573779	1e-10	6.08931297709924e-09	4.32703897147449e-09	2729	tags=37%, list=17%, signal=31%	80168/1577/2053/54884/27124/6799/9677/2330/8694/5105/57704/6817/55902/4041/3291/6818/9249/222236/5106/27284/130/23461/51474/4779/57016/1576/1562/1609/1551/5028/1559/256356/8644/123099/6822/55304/3417/1565/157506/50/224/57104/346606/27163/23729/335/2819/57171/4952/10162/2805/1593/151056/5593/3705/10901/130367/37/5959/126/338/56848/337/9971/8029/1050/847/55825/216/84532/6720/51447/2230/284161/10682…
GO:1901342	BP	GO:1901342	regulation of vasculature development	259	-0.477748837705168	-2.23582758778349	1e-10	6.08931297709924e-09	4.32703897147449e-09	2281	tags=41%, list=14%, signal=36%	5196/5228/1524/23328/5797/83605/10563/3315/3099/5140/306/65125/4814/7494/2828/3339/4846/80149/1512/7122/5371/26051/5587/8434/90139/7424/8742/6772/5579/240/3716/718/10769/8829/116844/147372/406996/3690/3552/388/1545/6423/1284/23213/5294/493/133/22846/7128/7057/406991/3627/5293/7124/56999/7852/285/1003/2113/7075/1893/187/958/5176/8038/7048/10457/861/3678/3091/10800/947/3087/84034/26585/2022/3569/15…
GO:0002703	BP	GO:0002703	regulation of leukocyte mediated immunity	230	-0.485103217012432	-2.23148122485218	1e-10	6.08931297709924e-09	4.32703897147449e-09	3639	tags=47%, list=23%, signal=37%	81545/23529/4049/91543/136/50943/911/725/100141515/259197/3593/8741/2624/7040/54106/3133/909/3586/51561/3566/722/2625/10125/51010/7158/7037/201294/84106/22890/409/1524/4292/2242/5777/6777/10666/6812/7292/10892/54440/9466/26228/3594/56940/114836/3071/718/7133/4277/3575/940/4068/259307/1604/4067/3140/57102/3718/8832/9188/7124/10459/2294/8807/6688/10865/1378/2241/5788/5880/11314/958/975/7409/23705/7…
GO:0030595	BP	GO:0030595	leukocyte chemotaxis	215	-0.486261245189569	-2.22280248550443	1e-10	6.08931297709924e-09	4.32703897147449e-09	3198	tags=52%, list=20%, signal=42%	6366/6223/643/58191/1435/6361/708/5473/3603/1235/3586/51561/6363/4282/6355/3929/200576/5478/1667/158747/6729/2867/5196/5228/1524/10563/5594/6376/65125/4814/5197/79647/23075/811/6356/6354/23765/26228/5479/11151/1234/7424/1436/240/3071/6367/101/6373/1236/6288/4067/4283/5294/7057/3627/5293/7852/6362/6688/4313/5880/83700/6351/1880/6387/56833/9023/7409/3577/1240/6348/64127/6504/2920/199/26585/3689/356…
GO:0071674	BP	GO:0071674	mononuclear cell migration	185	-0.493036077441047	-2.21671661948582	1e-10	6.08931297709924e-09	4.32703897147449e-09	3240	tags=48%, list=20%, signal=39%	3695/6366/6223/91662/58191/1435/6361/708/1235/6363/6355/2625/23143/1667/158747/83692/1524/8174/10563/5594/6376/65125/64005/79647/961/3683/811/6356/6354/58494/9466/11151/6793/1234/1436/240/23236/6367/3676/101/27/6373/3690/1236/6288/4067/5294/7057/3627/5293/7124/7852/6362/6688/1893/83700/81704/6351/1880/6387/56833/9023/3577/4478/1240/6348/6504/199/26585/3569/2321/301/51192/719/728/6347/7941/2358/74…
GO:0002700	BP	GO:0002700	regulation of production of molecular mediator of immune response	175	-0.49792625622618	-2.21528375056514	1e-10	6.08931297709924e-09	4.32703897147449e-09	3167	tags=47%, list=20%, signal=38%	8741/3605/115352/7040/54106/3133/10392/3586/11277/933/3566/4282/2625/51010/7158/7037/2867/79004/4292/8482/284/51284/7494/10666/7292/10892/54440/9466/336/558/7133/54/940/51465/5585/9261/51704/1604/7043/3718/9188/7124/10459/7805/8013/10865/1378/3098/5788/4189/958/975/8140/9516/114548/64127/6504/695/684/10417/3569/8809/2213/7474/121260/11006/3553/353376/604/10859/90865/3598/24145/7291/7042/3554/1121…
GO:0042113	BP	GO:0042113	B cell activation	257	-0.473831770740117	-2.21510336695955	1e-10	6.08931297709924e-09	4.32703897147449e-09	3195	tags=45%, list=20%, signal=37%	2322/51293/100141515/10312/8741/643/115352/7040/200081/54106/27242/23495/3516/1235/841/3586/933/374403/57162/55619/4282/22806/10125/51010/7158/7037/115350/84447/30011/22890/930/931/55024/5079/4066/4064/4292/4242/648/5777/7494/6777/8503/23075/57181/7292/10892/54440/9466/3635/64332/472/5579/3071/3676/202309/3575/940/973/259307/5585/51176/7412/5450/4067/9452/55122/7128/9734/112616/10673/3718/5293/10…
GO:0046631	BP	GO:0046631	alpha-beta T cell activation	172	-0.496797269970517	-2.21051253506866	1e-10	6.08931297709924e-09	4.32703897147449e-09	3195	tags=45%, list=20%, signal=37%	10312/3593/84695/64926/26279/3133/1386/6095/51561/8320/6363/3566/28639/2625/5588/54542/3702/84807/915/57705/4063/10808/80149/7292/10892/54440/9655/3594/64332/6775/114836/3716/10148/3071/8651/944/940/864/3726/51176/1794/1604/9308/3717/406991/3718/135/3142/5788/2737/1880/11314/975/7048/100/861/114548/639/3559/3458/29126/3569/8809/301/10538/64218/9021/3662/11006/941/865/604/10859/50856/729230/942/87…
GO:0002181	BP	GO:0002181	cytoplasmic translation	145	-0.508843607615463	-2.21040765373639	1e-10	6.08931297709924e-09	4.32703897147449e-09	5194	tags=69%, list=32%, signal=47%	6135/23057/6181/2475/6159/8662/6233/6137/5936/3646/57409/1968/1660/6168/6133/6203/8666/8664/64506/6208/51389/6222/6136/6146/6142/6144/6189/170506/6230/51441/6161/6217/6229/6130/6152/6160/6175/85451/6176/6188/6158/9045/25873/6138/6193/6235/6164/6143/6154/6156/6173/23521/8562/7884/4736/6204/3921/6157/6147/6227/6223/6205/6169/6232/2107/6451/6139/6170/8669/6129/6187/10480/6134/6206/6207/6201/80315/21…
GO:0050900	BP	GO:0050900	leukocyte migration	361	-0.4566456107353	-2.20325844984338	1e-10	6.08931297709924e-09	4.32703897147449e-09	3198	tags=45%, list=20%, signal=37%	6366/10894/6223/3605/643/91662/58191/6484/1435/6361/708/5473/3603/1235/3586/51561/6363/4282/6355/2625/3929/3932/23143/200576/5478/1667/158747/6729/2867/6093/83692/5196/5228/1524/8174/10563/5594/6376/65125/4814/255231/2534/5197/64005/6777/79647/961/3683/23075/811/6356/6354/58494/9466/23765/26228/5479/4920/11151/6793/1234/7424/1436/240/2683/3071/23236/6367/3676/101/27/6373/3690/1236/6288/3552/83483…
GO:0002429	BP	GO:0002429	immune response-activating cell surface receptor signaling pathway	277	-0.465796717967974	-2.1955457414914	1e-10	6.08931297709924e-09	4.32703897147449e-09	2832	tags=44%, list=18%, signal=37%	640/933/4057/57590/57162/28639/2625/11120/3929/54542/3932/3115/22841/5290/2867/84106/3702/5144/84807/9404/915/930/931/10603/55024/2885/5594/3656/8891/65125/4814/4790/2534/5777/64005/961/10666/57181/80149/123920/8547/10892/5359/4792/3635/26228/64332/56940/5062/5579/3071/1535/4277/1236/940/4068/3514/80381/973/9111/3783/7334/4067/3495/3537/7128/2633/3507/10385/3493/3937/5293/7805/8013/1378/5788/1131…
GO:0070663	BP	GO:0070663	regulation of leukocyte proliferation	252	-0.470955009962199	-2.19550883196432	1e-10	6.08931297709924e-09	4.32703897147449e-09	3012	tags=43%, list=19%, signal=36%	54106/64926/1435/26279/3133/27242/23495/3586/933/51561/57162/6363/4282/22806/5588/283234/7037/3115/1437/2615/3113/5594/648/5777/6777/57181/7292/5530/54440/3635/3594/11151/1436/472/6664/10148/3071/7133/944/940/80381/3552/259307/5585/7412/1604/4067/3717/7128/10385/406991/10673/3481/1378/5788/3572/5880/1880/11314/3620/958/975/1265/7048/100/10457/3604/6504/3087/199/695/684/4208/952/26585/637/3559/143…
GO:0030335	BP	GO:0030335	positive regulation of cell migration	489	-0.443047870953628	-2.19414639840702	1e-10	6.08931297709924e-09	4.32703897147449e-09	2358	tags=39%, list=15%, signal=34%	286527/83692/9270/10501/5228/81029/1524/8174/23328/7205/5031/10563/5594/26271/8482/3315/284/6376/306/65125/2149/7494/4846/79647/4316/8503/961/7114/23075/9181/9076/811/80149/1512/6356/5530/6354/58494/85360/5420/7074/90/5587/9647/10982/4920/11151/7424/83706/59/23625/1436/472/3071/3676/2771/5168/10769/9590/8829/10371/10507/54434/3037/6776/101/27/147372/3690/9922/1236/4193/3552/83483/51176/152007/388…
GO:1903037	BP	GO:1903037	regulation of leukocyte cell-cell adhesion	350	-0.45630119714955	-2.19121534696386	1e-10	6.08931297709924e-09	4.32703897147449e-09	3053	tags=42%, list=19%, signal=35%	6484/3117/64926/55423/26279/3133/27242/3586/51561/57162/6363/3566/2625/5588/10125/283234/7037/54542/3932/3115/2615/5290/6604/3113/84807/22890/648/65125/2534/10808/5777/7494/6777/961/201633/80149/7292/10892/5530/54440/9655/3594/64332/11151/56940/920/240/10148/3112/3071/5781/3676/8651/921/3037/3575/101/27/1236/940/864/80381/3111/3552/259307/51176/7412/1604/9308/4067/3717/29851/2319/79626/10385/4069…
GO:0005126	MF	GO:0005126	cytokine receptor binding	240	-0.474642719699684	-2.18997732832052	1e-10	6.08931297709924e-09	4.32703897147449e-09	3198	tags=44%, list=20%, signal=36%	8740/23529/58533/4049/3977/7188/8600/8744/6366/3593/8741/7040/58191/54106/10193/1435/6361/8717/10763/5473/841/3586/51561/6363/4282/6355/2625/1489/1437/65997/4591/2885/5196/5228/1524/7205/10563/6376/1673/5197/9958/7292/6356/6354/26228/3594/4050/7424/8742/6772/8837/3716/10148/6367/7185/944/116844/5008/6373/3690/3556/3552/4283/3717/7043/10673/3718/3627/10019/7124/6362/1003/1893/3572/6351/2280/6387/1…
GO:0097529	BP	GO:0097529	myeloid leukocyte migration	218	-0.477552403160989	-2.18966690258091	1e-10	6.08931297709924e-09	4.32703897147449e-09	3001	tags=47%, list=19%, signal=39%	1435/6361/708/5473/51561/6363/4282/6355/3929/200576/5478/158747/6729/83692/5196/5228/1524/10563/5594/6376/255231/5197/6777/79647/961/23075/6356/6354/23765/26228/5479/4920/7424/1436/2683/3071/23236/6367/101/6373/1236/6288/3552/4067/4283/5294/7057/3627/5293/6362/6688/4313/5880/83700/6351/11314/6387/56833/975/7409/1265/3577/4323/1240/6348/64127/6504/2920/199/26585/3689/3569/2207/57580/2321/2921/301/…
GO:0050863	BP	GO:0050863	regulation of T cell activation	357	-0.454478286110054	-2.18540759951647	1e-10	6.08931297709924e-09	4.32703897147449e-09	3198	tags=42%, list=20%, signal=34%	6366/27040/3593/84695/3117/27240/64926/55423/26279/3133/27242/3586/11277/51561/57162/6363/3566/2625/5588/10125/283234/7037/54542/3932/3115/2615/5290/6604/3113/914/84807/22890/648/2534/10808/5777/7494/6777/961/201633/80149/7292/10892/5530/54440/9655/3594/64332/11151/56940/920/10148/3112/3071/5781/8651/7133/944/921/3575/101/27/1236/940/864/3726/80381/3111/3552/259307/51176/7412/1604/9308/4067/3717/…
GO:0032944	BP	GO:0032944	regulation of mononuclear cell proliferation	229	-0.474184432658367	-2.17839330412872	1e-10	6.08931297709924e-09	4.32703897147449e-09	3012	tags=43%, list=19%, signal=35%	54106/64926/1435/26279/3133/27242/23495/3586/933/51561/57162/6363/4282/22806/5588/283234/7037/3115/2615/3113/648/5777/6777/57181/7292/5530/54440/3635/3594/11151/472/6664/10148/3071/7133/944/940/80381/3552/259307/5585/7412/1604/4067/3717/10385/406991/10673/3481/1378/5788/3572/5880/1880/11314/3620/958/975/7048/100/10457/3604/6504/199/695/4208/952/637/3559/29126/83593/3569/7305/4690/301/1051/6480/19…
GO:0002253	BP	GO:0002253	activation of immune response	470	-0.438982105316096	-2.17494940342829	1e-10	6.08931297709924e-09	4.32703897147449e-09	2949	tags=41%, list=18%, signal=34%	10392/708/27242/7520/149628/11277/640/933/4057/57590/57162/722/28639/2625/11120/3929/54542/3932/3115/8638/22841/29110/2/2099/5290/2867/84106/3702/5144/84807/285852/714/9404/915/930/931/409/10603/64135/55024/2885/4940/5594/1191/712/3656/4671/8891/51284/65125/4814/4790/2534/5777/64005/8061/5648/961/9958/10666/81793/57181/80149/123920/8547/10892/5359/5802/5587/4792/3635/26228/3843/64332/56940/55269/…
GO:0050670	BP	GO:0050670	regulation of lymphocyte proliferation	225	-0.472045313665511	-2.16437976740413	1e-10	6.08931297709924e-09	4.32703897147449e-09	3012	tags=43%, list=19%, signal=35%	54106/64926/26279/3133/27242/23495/3586/933/51561/57162/6363/4282/22806/5588/283234/7037/3115/2615/3113/648/5777/6777/57181/7292/5530/54440/3635/3594/11151/472/6664/10148/3071/7133/944/940/80381/3552/259307/5585/7412/1604/4067/3717/10385/406991/10673/3481/1378/5788/3572/5880/1880/11314/3620/958/975/7048/100/10457/3604/6504/199/695/4208/952/637/3559/29126/83593/3569/7305/4690/301/1051/196/2213/221…
GO:0019221	BP	GO:0019221	cytokine-mediated signaling pathway	458	-0.438996159297495	-2.16333693453425	1e-10	6.08931297709924e-09	4.32703897147449e-09	3522	tags=43%, list=22%, signal=35%	5155/116379/2152/837/3977/7188/3568/8600/3665/2322/100133941/1984/2296/2826/6366/5355/3593/3605/643/4238/585/204851/3595/9641/83666/2057/1435/6361/10670/8717/3454/5473/1235/841/50506/4851/11277/3560/6363/3566/6355/11140/1437/8638/29110/3953/4317/10603/64135/5196/1524/4940/84166/10563/3656/284/54625/6376/4671/65125/5197/5777/6777/8061/7114/2069/6356/6354/9466/23765/355/9655/4792/26228/7444/25939/3…
GO:0006959	BP	GO:0006959	humoral immune response	226	-0.468992203049393	-2.1500559088432	1e-10	6.08931297709924e-09	4.32703897147449e-09	2958	tags=38%, list=18%, signal=32%	3133/708/6170/27242/5473/3516/1235/4851/4057/10578/722/2625/1667/2/2197/714/931/5196/8993/10563/1191/648/712/1673/5197/5777/5648/6590/7030/8547/3075/713/240/10148/51279/720/718/5452/6373/1236/940/4068/1604/3080/5450/5266/9308/6039/28912/4283/3507/3627/3493/7124/1378/5788/1880/975/79987/64127/2920/4208/710/3500/716/10417/3458/3569/6556/2921/6347/6480/2213/4853/715/5919/3553/966/6374/6280/54210/291…
GO:1902105	BP	GO:1902105	regulation of leukocyte differentiation	304	-0.449450440518274	-2.14434449413287	1e-10	6.08931297709924e-09	4.32703897147449e-09	3739	tags=45%, list=23%, signal=35%	2175/5591/3601/51208/6886/84524/4609/50943/6666/1385/8600/10234/8744/3665/3593/3605/115352/2624/84695/7040/54106/10193/1435/841/3586/4057/51561/6363/3566/22806/2625/54997/10125/54542/6604/914/84807/714/22890/5196/8993/2242/7071/5777/10221/7494/6777/8111/80149/7030/7292/10892/5530/54440/9655/3635/3594/64332/4920/140685/920/3071/8651/558/7107/3575/101/940/864/3726/3111/259307/51176/4286/9308/4067/1…
GO:0016324	CC	GO:0016324	apical plasma membrane	372	0.44573798008436	2.13927415458333	1e-10	6.08931297709924e-09	4.32703897147449e-09	1411	tags=28%, list=9%, signal=26%	2065/53841/66002/2064/54825/10050/476/6584/4640/7430/153562/64284/5794/55630/100506658/206358/53405/134549/57619/9429/84612/6476/6505/6535/59272/4072/23094/6519/9058/5243/115584/5337/154043/9154/5169/4008/140803/5002/10004/9026/5028/5590/481/9963/159963/100034743/340024/1800/6523/200958/6550/5174/1829/312/3177/6564/1244/8529/1739/8842/151056/5593/79981/3705/56667/5663/130749/117583/54716/2195/651…
GO:0002683	BP	GO:0002683	negative regulation of immune system process	458	-0.431564665760858	-2.12671514615167	1e-10	6.08931297709924e-09	4.32703897147449e-09	3214	tags=41%, list=20%, signal=34%	79037/6366/6223/3593/142/115352/2624/5045/84695/7040/26279/3133/708/27242/23495/3586/11277/933/374403/4057/57162/3566/4282/10906/722/54542/23143/945/6737/2615/2/5682/714/9404/409/55024/8993/1524/4940/79004/84166/284/54625/6376/127943/2534/5777/10221/961/9958/201633/8111/80149/7292/80254/5987/9466/5802/9655/336/3635/26228/25939/56940/140685/2876/472/84243/6664/3112/3071/23236/8651/10769/558/55646/…
GO:0070661	BP	GO:0070661	leukocyte proliferation	331	-0.442738808358873	-2.12552734158332	1e-10	6.08931297709924e-09	4.32703897147449e-09	3012	tags=40%, list=19%, signal=33%	54106/64926/1435/26279/3133/27242/23495/3586/933/51561/57162/4693/9047/6363/4282/22806/5588/10125/283234/7037/54542/3115/1437/29110/2615/3113/930/931/4064/5594/1191/648/6376/2534/5777/6777/57181/7292/10892/5530/54440/3635/3594/64332/11151/1436/472/6664/10148/3071/896/7133/202309/944/3575/940/3726/80381/3552/973/259307/5585/51176/7412/1794/1604/4067/3717/5294/7128/10385/406991/10673/3481/1378/5788…
GO:0046651	BP	GO:0046651	lymphocyte proliferation	291	-0.447148442703363	-2.12515810617063	1e-10	6.08931297709924e-09	4.32703897147449e-09	3012	tags=40%, list=19%, signal=33%	54106/64926/26279/3133/27242/23495/3586/933/51561/57162/9047/6363/4282/22806/5588/10125/283234/7037/54542/3115/2615/3113/930/931/4064/648/2534/5777/6777/57181/7292/10892/5530/54440/3635/3594/64332/11151/472/6664/10148/3071/896/7133/202309/944/3575/940/80381/3552/973/259307/5585/51176/7412/1794/1604/4067/3717/5294/10385/406991/10673/3481/1378/5788/3572/5880/81704/1880/11314/3620/958/975/4478/7048/…
GO:0002764	BP	GO:0002764	immune response-regulating signaling pathway	434	-0.433658555939438	-2.1243399511067	1e-10	6.08931297709924e-09	4.32703897147449e-09	2832	tags=40%, list=18%, signal=34%	640/933/4057/57590/57162/28639/2625/11120/5588/3929/5602/54542/3932/3115/945/8638/22841/29110/2099/5290/2867/84106/3702/5144/84807/285852/9404/915/930/931/409/10603/64135/55024/2885/4940/5594/3656/4214/4671/8891/51284/65125/4814/4790/2534/151888/5777/64005/8061/961/9958/10666/81793/57181/80149/1512/123920/8547/10892/5359/5802/5587/4792/3635/26228/3843/64332/56940/5062/81035/5579/3071/1535/4277/12…
GO:0032943	BP	GO:0032943	mononuclear cell proliferation	298	-0.445393706099465	-2.1241068640645	1e-10	6.08931297709924e-09	4.32703897147449e-09	3012	tags=40%, list=19%, signal=33%	54106/64926/1435/26279/3133/27242/23495/3586/933/51561/57162/9047/6363/4282/22806/5588/10125/283234/7037/54542/3115/29110/2615/3113/930/931/4064/648/2534/5777/6777/57181/7292/10892/5530/54440/3635/3594/64332/11151/472/6664/10148/3071/896/7133/202309/944/3575/940/80381/3552/973/259307/5585/51176/7412/1794/1604/4067/3717/5294/10385/406991/10673/3481/1378/5788/3572/5880/81704/1880/11314/3620/958/975…
GO:0001818	BP	GO:0001818	negative regulation of cytokine production	267	-0.449863675145154	-2.10220929983614	1e-10	6.08931297709924e-09	4.32703897147449e-09	3520	tags=45%, list=22%, signal=35%	140885/50943/7538/84861/3479/100133941/54476/284297/3593/5045/91662/7040/708/225/27242/5885/3586/23515/4057/51561/2625/3929/945/2615/3326/409/55024/8993/1524/4940/79004/9454/284/6376/4790/5777/7114/201633/80149/7292/5987/9466/1001/5371/5802/9655/336/3635/5004/3071/5781/558/114769/54/406996/1236/9978/5966/9111/51176/113/9308/51564/1540/7043/7128/2633/9734/10385/7057/406991/3718/8832/7850/7124/7805…
GO:0045785	BP	GO:0045785	positive regulation of cell adhesion	452	-0.424907684918019	-2.09519449900129	1e-10	6.08931297709924e-09	4.32703897147449e-09	3053	tags=40%, list=19%, signal=34%	6484/3117/8754/3373/64926/1435/55423/3133/708/3912/2043/3586/3913/51561/6363/3566/2625/5588/10125/283234/7037/3932/3115/55679/201294/5290/6604/3113/84807/6093/22890/9270/84466/27185/10563/648/284/6376/2534/10808/7402/5777/7494/6777/961/811/7030/7292/133584/10892/5530/54440/5420/9655/9647/3594/64332/11151/2199/472/920/240/3716/10148/3112/3071/9806/5781/3676/8651/6251/8829/10109/921/3037/3575/101/2…
GO:0050727	BP	GO:0050727	regulation of inflammatory response	357	-0.433841764918482	-2.08617467328438	1e-10	6.08931297709924e-09	4.32703897147449e-09	3567	tags=45%, list=22%, signal=36%	4049/3430/140885/136/50943/116379/7538/837/8600/145741/3479/57817/6223/3593/3605/5045/91662/7040/80709/54106/26279/8717/3133/3603/3586/6095/11277/51561/253260/2625/3929/405753/2099/2867/5682/26471/4317/8993/90527/22904/64838/8482/6376/4671/51284/4814/4790/2534/5777/2828/6777/961/7114/7292/23765/9655/6622/4792/26228/64332/2876/472/240/89790/718/10769/7133/114769/5008/54/8692/101/1236/940/6288/9111…
GO:0002757	BP	GO:0002757	immune response-activating signaling pathway	408	-0.427378339407811	-2.08505892153168	1e-10	6.08931297709924e-09	4.32703897147449e-09	2832	tags=40%, list=18%, signal=34%	640/933/4057/57590/57162/28639/2625/11120/3929/54542/3932/3115/8638/22841/29110/2099/5290/2867/84106/3702/5144/84807/285852/9404/915/930/931/409/10603/64135/55024/2885/4940/5594/3656/4671/8891/51284/65125/4814/4790/2534/5777/64005/8061/961/9958/10666/81793/57181/80149/123920/8547/10892/5359/5802/5587/4792/3635/26228/3843/64332/56940/5062/81035/5579/3071/1535/4277/1236/940/4068/3514/80381/92610/97…
GO:0043542	BP	GO:0043542	endothelial cell migration	205	-0.458903860737037	-2.08415504124158	1e-10	6.08931297709924e-09	4.32703897147449e-09	2570	tags=40%, list=16%, signal=34%	2050/94/5290/79812/9404/9270/23328/5797/10563/3315/284/306/4846/8503/7114/811/80149/6273/5587/2876/7424/8742/10769/8829/6776/4223/147372/3690/388/6091/116150/4215/1545/1012/51564/5294/493/22846/9734/7057/406991/5293/7124/56999/285/5872/1003/348/2113/958/5176/4017/3091/4208/26585/1960/6678/301/57381/6591/2260/7046/10000/64218/7474/55294/2247/6280/5743/6781/11156/2752/9839/7010/3791/23129/2191/1116…
GO:0022407	BP	GO:0022407	regulation of cell-cell adhesion	450	-0.419298489017402	-2.06603619432875	1e-10	6.08931297709924e-09	4.32703897147449e-09	3112	tags=40%, list=19%, signal=33%	84695/7040/6484/3117/80709/64926/55423/26279/3133/27242/3586/4851/51561/57162/6363/3566/2625/5588/114897/10125/283234/7037/54542/3932/3115/2615/5290/6604/3113/84807/22890/84466/10563/648/6376/65125/2534/10808/5777/7494/6777/961/23075/201633/80149/7292/266727/10892/5530/54440/5420/9655/9647/3594/64332/11151/56940/83706/920/240/3716/10148/3112/3071/5781/3676/8651/654/921/3037/3575/23560/101/27/4855…
GO:0042254	BP	GO:0042254	ribosome biogenesis	279	-0.43548374898075	-2.05823172304862	1e-10	6.08931297709924e-09	4.32703897147449e-09	5345	tags=61%, list=33%, signal=41%	9277/317781/54475/64794/1654/26156/26155/8450/55153/6135/10412/7514/29777/23029/91582/27079/55027/140801/23246/28987/22984/5394/6203/117246/25926/51077/51335/10600/51081/51729/6839/81887/51013/6208/285855/84769/91893/57050/10199/22894/56915/25983/54512/10813/6189/2091/51550/134430/6230/84294/51441/55164/6217/6229/51491/92345/6130/404672/6152/27341/6175/23404/9045/5591/1662/6193/11340/23160/6154/5…
GO:0008202	BP	GO:0008202	steroid metabolic process	297	0.434279814346877	2.05034383206276	1e-10	6.08931297709924e-09	4.32703897147449e-09	2736	tags=34%, list=17%, signal=29%	79154/1577/2053/476/6799/5618/2330/54576/8856/54658/57704/6817/2494/4041/3291/6818/3294/1555/8309/79799/5825/23461/51474/4779/11001/1576/51170/873/285440/1609/1551/1559/8644/622/30/6822/54490/1565/6342/335/10162/1557/1593/10901/37/6097/64816/5959/338/337/5087/9971/8029/1050/114880/8879/847/114881/59338/3283/6720/51422/2230/10682/93517/6820/11160/8435/6715/47/114876/6783/3293/1181/23541/2264/9572/…
GO:0022613	BP	GO:0022613	ribonucleoprotein complex biogenesis	399	-0.417595890772735	-2.03208089864569	1e-10	6.08931297709924e-09	4.32703897147449e-09	5345	tags=56%, list=33%, signal=38%	9277/317781/6628/8575/54475/64794/1654/26156/26155/8450/55153/6135/10412/7514/8662/29777/23029/84844/91582/27079/55027/140801/8996/6606/3646/23246/1968/28987/1660/22984/5394/6203/117246/25926/51077/51335/10600/9733/51081/51729/8666/6839/3320/1207/81887/83443/8664/51013/6208/285855/84769/91893/57050/8233/10199/22894/56915/25983/11171/54512/10813/6189/2091/10713/5433/51550/134430/6230/84294/51441/5…
GO:0005788	CC	GO:0005788	endoplasmic reticulum lumen	287	-0.427267839379385	-2.02759661627363	1e-10	6.08931297709924e-09	4.32703897147449e-09	2385	tags=33%, list=15%, signal=29%	1301/1356/8635/1296/1310/81029/1305/9601/5594/1191/3487/54972/255631/10970/340348/811/1286/11096/10491/23621/336/54587/5479/4240/54431/920/64856/10148/10954/720/718/8404/7184/10695/85301/1299/5955/411/60681/10098/80781/1284/55033/6383/5954/7057/10130/8614/348/22901/27248/4189/5329/54507/1075/7873/2153/51661/2335/1295/710/51148/3569/11098/1289/3371/1291/64222/7474/4052/1306/3915/6696/1462/3490/128…
GO:0030667	CC	GO:0030667	secretory granule membrane	292	-0.425992983555756	-2.02301314149563	1e-10	6.08931297709924e-09	4.32703897147449e-09	2282	tags=34%, list=14%, signal=30%	391/5066/1650/10159/2171/3709/84329/10970/57153/310/26002/961/3683/6843/967/5912/6622/8514/8826/4240/6793/53917/3903/27180/2683/5660/3071/64386/7133/1535/101/3690/3708/4973/63910/1604/5908/53831/2319/23601/4126/2204/55754/1378/5788/79930/11314/338339/5329/1084/963/3577/79888/160364/10257/8778/684/960/11026/150372/135228/3689/929/7305/1536/2207/6556/6678/719/728/2215/857/7097/2358/2212/51365/11025…
GO:0045177	CC	GO:0045177	apical part of cell	430	0.412148856043669	2.00857271433827	1e-10	6.08931297709924e-09	4.32703897147449e-09	1411	tags=26%, list=9%, signal=25%	2065/53841/10083/66002/2064/4645/54825/10050/476/6584/54566/4640/7430/4648/153562/64284/5794/55630/100506658/206358/53405/134549/57619/9429/84612/6476/6505/6535/59272/4072/23094/6519/9058/5243/2168/115584/5337/154043/9154/4646/5169/4008/140803/5002/10004/9026/5028/5590/481/9963/159963/100034743/340024/1800/6523/200958/6550/1184/5174/1829/312/3177/6564/1244/8529/1739/8842/151056/5593/79981/3705/56…
GO:0031349	BP	GO:0031349	positive regulation of defense response	427	-0.401642501371842	-1.96866723004187	1e-10	6.08931297709924e-09	4.32703897147449e-09	3760	tags=43%, list=23%, signal=34%	23180/5591/1268/338382/5469/9173/10211/4049/3430/91543/136/837/7706/81570/8600/2634/145741/3665/9782/259197/6223/3593/3605/115352/91662/7040/9641/83666/54106/8717/3133/10392/708/7520/149628/3603/4057/57590/51561/57162/10125/3929/8638/22841/29110/2099/2867/26471/79812/4317/285852/409/64135/4940/84166/3656/6376/10622/4671/51284/10621/4814/2534/2828/6777/8061/961/9958/10666/81793/2069/7292/8547/5359…
GO:1903706	BP	GO:1903706	regulation of hemopoiesis	373	-0.404089802297729	-1.95556767290676	1e-10	6.08931297709924e-09	4.32703897147449e-09	3739	tags=42%, list=23%, signal=33%	2175/5591/3601/338382/51208/5469/6886/8861/84524/4609/50943/6666/7538/1385/29909/8600/10234/8744/3665/3276/3593/3605/115352/2624/84695/7040/5916/54106/10193/1435/841/3586/4057/51561/6363/3566/22806/2625/54997/10125/54542/6604/914/84807/714/22890/5196/8993/2242/7071/5777/10221/7494/6777/8111/80149/7030/4212/7292/10892/5530/54440/9655/4792/3635/3594/64332/4920/140685/920/6772/3071/8651/558/7107/357…
GO:0030098	BP	GO:0030098	lymphocyte differentiation	412	-0.400036616980267	-1.95384197785007	1e-10	6.08931297709924e-09	4.32703897147449e-09	3209	tags=36%, list=20%, signal=29%	6722/10312/3593/115352/84695/7040/54106/10193/26279/3516/1386/1235/3586/6095/51561/8320/55619/6363/3566/22806/2625/10125/54542/3932/3953/6604/84447/3702/914/84807/22890/915/930/931/5079/4066/8993/4242/648/4063/5777/7494/6777/8503/80149/7292/10892/54440/9655/3635/3594/64332/472/6775/920/114836/3716/3071/3676/8651/558/1958/944/3575/101/1236/940/864/3726/3111/3552/973/259307/51176/7412/1794/5450/930…
GO:0002831	BP	GO:0002831	regulation of response to biotic stimulus	461	-0.395828600711921	-1.95309065440411	1e-10	6.08931297709924e-09	4.32703897147449e-09	3187	tags=37%, list=20%, signal=30%	6223/3593/3605/142/115352/7040/9641/83666/54106/3133/10392/708/7520/149628/841/51191/11277/4057/57590/51561/57162/4282/10906/11140/10125/3929/6737/8638/22841/29110/2/2099/2867/79812/285852/409/64135/4064/23328/4940/84166/3656/54625/6376/10622/4671/51284/10621/4814/2534/5777/10221/6777/8061/9958/10666/81793/80149/2069/80254/8547/5359/5802/5587/4792/3843/25939/3594/10346/64332/440275/55269/3075/506…
GO:0045088	BP	GO:0045088	regulation of innate immune response	382	-0.401209703738898	-1.95004793501032	1e-10	6.08931297709924e-09	4.32703897147449e-09	3187	tags=37%, list=20%, signal=30%	6223/3593/142/115352/7040/9641/83666/54106/3133/10392/708/7520/149628/841/11277/4057/57590/57162/10906/11140/10125/3929/6737/8638/22841/29110/2/2099/2867/285852/409/64135/4940/84166/3656/54625/10622/4671/51284/10621/4814/2534/5777/6777/8061/9958/10666/81793/2069/80254/8547/5359/5802/5587/4792/3843/25939/64332/55269/3075/5062/81035/114836/84243/5781/1535/55646/101/4068/92610/9111/1520/51296/9261/6…
GO:0009615	BP	GO:0009615	response to virus	389	-0.397248556877149	-1.92615616067747	1e-10	6.08931297709924e-09	4.32703897147449e-09	3546	tags=37%, list=22%, signal=30%	104/91543/50943/10625/51728/7706/81570/2634/3665/1984/54476/23076/56829/10379/10206/3593/9641/5600/83666/665/54106/3373/3454/708/1386/5611/51191/23515/50506/11277/10146/51561/6363/6355/57337/2625/6737/8638/29110/1667/201294/10533/27350/64135/2023/5551/57705/4940/10964/84166/1191/3315/10622/51284/10621/4790/9201/8061/811/80149/7292/6356/8547/5987/5359/10561/23765/5371/5802/25939/3594/10346/4953/44…
GO:1903131	BP	GO:1903131	mononuclear cell differentiation	460	-0.388695165008841	-1.91538655065765	1e-10	6.08931297709924e-09	4.32703897147449e-09	3209	tags=35%, list=20%, signal=29%	6722/10312/3593/115352/84695/7040/116071/54106/10193/1435/26279/3516/1386/1235/3586/6095/51561/8320/55619/6363/3566/22806/2625/10125/54542/3932/1437/3953/6604/84447/3702/914/84807/22890/915/930/931/5079/4066/8993/4242/2242/648/4063/5777/7494/6777/8503/8111/80149/4772/7292/10892/54440/9655/3635/3594/64332/140685/1436/472/6775/920/114836/3716/3071/3676/8651/558/1958/944/3575/101/1236/940/864/3726/3…
GO:0032946	BP	GO:0032946	positive regulation of mononuclear cell proliferation	143	-0.511289544372288	-2.22121050139887	1.03953633414343e-10	6.28210707383498e-09	4.46403760714704e-09	3941	tags=54%, list=25%, signal=41%	970/596/4773/959/7297/6188/2255/23529/923/50943/8744/3479/100133941/51293/3593/115352/54106/64926/1435/3133/51561/57162/6363/4282/5588/283234/7037/3115/3113/648/6777/57181/7292/5530/54440/3594/11151/10148/3071/940/80381/3552/7412/1604/3717/406991/10673/3481/5788/3572/1880/958/975/7048/100/6504/199/695/4208/952/3559/29126/3569/4690/301/6480/2214/941/3553/10288/604/80380/729230/7099/942/84868/8767
GO:0051250	BP	GO:0051250	negative regulation of lymphocyte activation	156	-0.504525528647383	-2.21167612376428	1.09807235196944e-10	6.58595725688736e-09	4.67995220843325e-09	2975	tags=44%, list=19%, signal=36%	26279/27242/23495/3586/374403/57162/3566/54542/2615/55024/8993/5777/201633/80149/7292/9655/3635/56940/472/6664/3071/8651/558/864/259307/5585/4067/7128/79626/10385/406991/3718/135/7805/1378/3142/2737/11314/3620/10457/861/695/3559/29126/83593/7305/301/1051/2213/5573/11006/941/865/5771/10288/604/10859/2268/5621/54900/80380/64092/7940/4332/3624/1493/942/84868/57045
GO:1990266	BP	GO:1990266	neutrophil migration	115	-0.541673033727637	-2.26950081607463	1.34632650816023e-10	8.01466160865238e-09	5.69518322579958e-09	2986	tags=56%, list=19%, signal=46%	6361/708/5473/51561/6363/6355/3929/200576/5478/158747/6729/83692/5196/10563/6376/255231/5197/6356/6354/5479/3071/6367/101/6373/1236/6288/3552/4283/5294/3627/5293/6362/5880/83700/6351/56833/7409/3577/6348/64127/2920/3689/2207/57580/2921/51192/719/728/6347/1441/3553/6374/6280/54210/6279/3579/2919/7130/6283/5175/7042/3554/6372/5142
GO:0060205	CC	GO:0060205	cytoplasmic vesicle lumen	305	-0.40788722541403	-1.94490796323816	1.53933611120638e-10	9.09576604377282e-09	6.46341127395428e-09	2591	tags=34%, list=16%, signal=29%	2162/56954/5478/1667/2/201294/8836/3326/353/10533/8804/10487/4317/6093/8635/5196/8993/2171/5594/1191/6947/4790/3608/5777/7114/3240/10097/4125/6590/175/1512/5806/55276/23621/10855/5004/7424/83706/12/240/6036/3101/10577/203068/3614/718/3837/10576/116844/83716/64333/2352/5836/1794/411/22915/26578/7043/51411/7057/10213/6282/3481/1893/23406/1265/100/10549/1075/87/2153/2335/7078/2992/7077/710/2760/1260…
GO:0071621	BP	GO:0071621	granulocyte chemotaxis	116	-0.534627567606381	-2.24014430824043	1.57548490442454e-10	9.2409140313195e-09	6.56655279437006e-09	3001	tags=58%, list=19%, signal=47%	1435/6361/708/5473/51561/6363/6355/3929/200576/5478/158747/6729/5196/10563/5594/6376/5197/79647/6356/6354/23765/5479/1436/3071/6367/6373/1236/6288/4283/5294/7057/3627/5293/6362/5880/83700/6351/7409/3577/1240/6348/64127/6504/2920/3689/2207/57580/2921/301/51192/719/728/6347/1441/5919/3553/6374/6280/54210/6279/3579/2919/7130/6283/7042/6372/5142
GO:0031526	CC	GO:0031526	brush border membrane	58	0.667091010416056	2.53070751025757	1.69159549373517e-10	9.77815743009089e-09	6.94831558639502e-09	2355	tags=55%, list=15%, signal=47%	53841/54825/10050/6584/9429/59272/51474/6519/1636/9154/140803/340024/6523/6550/5174/151056/9153/10999/11136/8029/1811/358/81693/4547/142680/79901/55600/5824/948/22941/113235/65010
GO:0010817	BP	GO:0010817	regulation of hormone levels	499	0.362084790702354	1.78327865908721	1.67957920894364e-10	9.77815743009089e-09	6.94831558639502e-09	2271	tags=25%, list=14%, signal=22%	2767/79154/4224/3172/1577/54884/10050/476/55512/1908/54576/8694/3033/54658/6817/4041/6928/9249/3294/818/5106/389434/27284/130/18/79799/80223/1374/59272/29785/1636/2746/6934/57016/1576/51092/51170/1113/1562/1609/9060/1551/5028/1559/8644/5125/6822/54490/1565/157506/51301/57104/151056/10901/6514/23428/5959/1803/126/6926/11132/9971/8398/9854/2641/8879/54795/2028/4760/27445/358/216/59338/3283/3784/672…
GO:0045766	BP	GO:0045766	positive regulation of angiogenesis	151	-0.501000037517149	-2.19433691632096	1.87444925647148e-10	1.06803440849093e-08	7.58940544819466e-09	2277	tags=43%, list=14%, signal=37%	5228/1524/23328/3315/3099/306/65125/4814/7494/4846/80149/1512/5587/7424/8742/5579/3716/718/8829/116844/147372/3690/3552/388/1545/6423/133/7057/406991/5293/7852/285/1003/2113/7075/1893/187/958/8038/7048/861/3678/3091/10800/947/84034/26585/2022/1536/2321/719/728/1116/8877/10000/7474/3687/3553/5054/10266/2247/3579/7010/3791/7291
GO:1904018	BP	GO:1904018	positive regulation of vasculature development	151	-0.501000037517149	-2.19433691632096	1.87444925647148e-10	1.06803440849093e-08	7.58940544819466e-09	2277	tags=43%, list=14%, signal=37%	5228/1524/23328/3315/3099/306/65125/4814/7494/4846/80149/1512/5587/7424/8742/5579/3716/718/8829/116844/147372/3690/3552/388/1545/6423/133/7057/406991/5293/7852/285/1003/2113/7075/1893/187/958/8038/7048/861/3678/3091/10800/947/84034/26585/2022/1536/2321/719/728/1116/8877/10000/7474/3687/3553/5054/10266/2247/3579/7010/3791/7291
GO:0061134	MF	GO:0061134	peptidase regulator activity	202	-0.453910160605637	-2.05487981954023	1.91305736737769e-10	1.08230202975687e-08	7.6907905362664e-09	3392	tags=37%, list=21%, signal=30%	2634/65264/7415/27151/489/28234/1469/332/5045/91662/7040/9232/400410/10392/4057/80760/10197/5055/2/4118/6093/5271/9097/4671/6695/6590/1512/8434/12/89932/9806/720/718/114769/2192/5270/1520/5266/6423/7057/10213/9447/22861/497189/58484/5176/23198/8530/1075/114548/2335/5118/22900/7078/7077/199713/684/7980/115362/710/10010/83464/135228/857/5054/5274/51050/5621/7076/1475/5272/1293/1294/871/1513
GO:0050764	BP	GO:0050764	regulation of phagocytosis	93	-0.583200288238495	-2.36060615632083	2.04059452520287e-10	1.14632553010868e-08	8.14573870883427e-09	1919	tags=44%, list=12%, signal=39%	961/811/8547/5806/5359/336/26228/3071/720/718/1535/55646/1794/64422/7124/5788/11314/1265/146722/3055/64127/695/3458/2207/6556/6347/2209/7097/2358/8877/2213/3685/3553/8291/2268/5199/2219/23208/10326/64581/11031
GO:0050671	BP	GO:0050671	positive regulation of lymphocyte proliferation	140	-0.509161414003385	-2.19746792042185	2.13440360690649e-10	1.19063899106945e-08	8.46062820993113e-09	3941	tags=54%, list=25%, signal=41%	970/596/4773/959/7297/6188/2255/23529/923/50943/8744/3479/100133941/51293/3593/115352/54106/64926/3133/51561/57162/6363/4282/5588/283234/7037/3115/3113/648/6777/57181/7292/5530/54440/3594/11151/10148/3071/940/80381/3552/7412/1604/3717/406991/10673/3481/5788/3572/1880/958/975/7048/100/6504/199/695/4208/952/3559/29126/3569/4690/301/2214/941/3553/10288/604/80380/729230/7099/942/84868/8767
GO:1903557	BP	GO:1903557	positive regulation of tumor necrosis factor superfamily cytokine production	103	-0.559241991772814	-2.30968712488026	2.28823047606256e-10	1.26758434080216e-08	9.00739847485153e-09	3177	tags=58%, list=20%, signal=47%	3593/3605/7040/54106/3133/10392/51561/6363/4282/10125/3929/914/4317/64135/5196/4940/1191/3315/9181/54440/4776/5004/5781/9590/1535/101/3552/9261/3717/7057/8832/10865/5788/6348/64127/695/10417/3458/3569/929/7305/4939/1536/11027/7097/7474/2214/353514/90865/7291/5724/7096/120892/64581/729230/7099/942/84868/8767/23643
GO:0016616	MF	GO:0016616	oxidoreductase activity, acting on the CH-OH group of donors, NAD or NADP as acceptor	116	0.540217305157545	2.2645259347529	2.33683218795749e-10	1.28558002505772e-08	9.13527501426576e-09	2444	tags=41%, list=15%, signal=35%	79154/3030/3033/3291/9249/3294/130/51084/23171/22977/57016/3248/22949/51170/873/115817/8644/622/3417/3032/157506/2819/1593/10901/27294/4191/5959/126/3283/56898/93517/4200/1488/145482/51635/4190/3293/10327/11112/8574/3420/1962/112724/6697/3939/3421/7923/84869
GO:0042098	BP	GO:0042098	T cell proliferation	202	-0.451143863398201	-2.04235661825559	2.73026392520256e-10	1.49173392680417e-08	1.06001955567525e-08	3005	tags=40%, list=19%, signal=33%	64926/26279/3133/27242/3586/51561/57162/9047/6363/5588/10125/283234/7037/54542/3115/2615/3113/648/2534/5777/6777/7292/10892/5530/54440/3594/11151/10148/3071/896/7133/944/940/80381/3552/259307/7412/1794/1604/3717/5294/10385/406991/10673/3481/1378/5788/3572/5880/81704/3620/975/4478/7048/10457/3604/6504/199/637/3559/29126/3569/4690/6556/301/1051/5573/11006/941/3553/10288/604/10859/5621/80380/1493/72…
GO:0022804	MF	GO:0022804	active transmembrane transporter activity	412	0.372709362885289	1.80392947259668	2.92072071895402e-10	1.58493803912219e-08	1.12624998722287e-08	2996	tags=31%, list=19%, signal=26%	10050/476/6584/283375/11046/283537/55630/368/4719/206358/79085/9429/6505/6535/5825/23461/2542/7782/10166/9058/5243/6576/115584/1015/9154/200010/5002/6532/9963/159963/340024/292/6523/6550/1528/1184/215/6564/1244/8034/9153/54716/23443/1327/80736/56172/23428/9914/114789/6512/55532/11136/9121/6561/6583/6555/1811/246213/1355/10723/6558/535/1836/64240/142680/7779/79901/64241/23169/7384/23516/291/84879/…
GO:0030217	BP	GO:0030217	T cell differentiation	295	-0.404489597780842	-1.92606274407079	3.53408793007997e-10	1.90281220682748e-08	1.35212997021251e-08	2878	tags=35%, list=18%, signal=29%	1386/1235/6095/51561/8320/6363/3566/22806/2625/10125/54542/3932/3953/6604/3702/914/84807/22890/915/648/4063/7494/6777/8503/80149/7292/10892/54440/9655/3594/64332/6775/920/114836/3716/3071/8651/1958/944/3575/101/1236/940/864/3726/3111/3552/259307/51176/1794/9308/3140/10385/406991/3718/5293/6688/1378/939/399/3142/6598/5788/2737/1880/338339/7409/9935/7048/100/3604/861/26253/56603/114548/639/3559/196…
GO:0034774	CC	GO:0034774	secretory granule lumen	302	-0.403311516230516	-1.92509183456409	3.55420607768953e-10	1.90281220682748e-08	1.35212997021251e-08	2591	tags=33%, list=16%, signal=29%	2162/56954/5478/1667/2/201294/8836/3326/353/10533/8804/10487/4317/6093/8635/5196/8993/2171/5594/1191/6947/4790/3608/5777/7114/3240/10097/4125/6590/175/1512/5806/55276/10855/5004/7424/83706/12/240/6036/3101/10577/203068/3614/718/3837/10576/116844/83716/64333/2352/5836/1794/411/22915/26578/7043/51411/7057/10213/6282/3481/1893/23406/1265/10549/1075/87/2153/2335/7078/2992/7077/710/2760/126014/6678/74…
GO:0002367	BP	GO:0002367	cytokine production involved in immune response	116	-0.528177299962551	-2.21311702565258	3.89578304628299e-10	2.0717774240133e-08	1.47219590906905e-08	3109	tags=51%, list=19%, signal=41%	7040/54106/3133/10392/3586/4282/2625/2867/79004/8482/284/51284/10666/7292/10892/54440/336/558/7133/54/51465/9261/51704/1604/7043/3718/9188/7124/7805/8013/10865/3098/975/8140/9516/114548/64127/6504/695/684/10417/3569/8809/7474/11006/3553/353376/54210/604/10859/24145/7291/7042/3554/11213/64581/729230/7099/8767
GO:0045619	BP	GO:0045619	regulation of lymphocyte differentiation	205	-0.444898453467852	-2.02054816698727	4.36782250191255e-10	2.30742517203685e-08	1.63964616052974e-08	3177	tags=40%, list=20%, signal=32%	3593/115352/84695/54106/10193/3586/51561/6363/3566/22806/2625/10125/54542/6604/914/84807/22890/8993/5777/7494/6777/80149/7292/10892/54440/9655/3635/3594/64332/3071/8651/558/3575/101/940/864/3726/3111/259307/51176/9308/10385/406991/3718/6688/1378/939/399/3142/6598/5788/2737/56833/4323/7048/100/861/56603/114548/639/695/3559/150372/1960/3458/301/10538/3662/11006/941/865/5771/10288/604/6935/11221/362…
GO:0031983	CC	GO:0031983	vesicle lumen	306	-0.404800495078694	-1.92851970063556	4.50195908546457e-10	2.36263997531256e-08	1.67888155645614e-08	2591	tags=34%, list=16%, signal=29%	2162/56954/5478/1667/2/201294/8836/3326/353/10533/8804/10487/4317/6093/8635/5196/8993/2171/5594/1191/6947/4790/3608/5777/7114/3240/10097/4125/6590/175/1512/5806/55276/23621/10855/5004/7424/83706/12/240/6036/3101/10577/203068/3614/718/3837/10576/116844/83716/64333/2352/5836/1794/411/22915/26578/7043/51411/7057/10213/6282/3481/1893/23406/1265/100/10549/1075/87/2153/2335/7078/2992/7077/710/2760/1260…
GO:0050892	BP	GO:0050892	intestinal absorption	41	0.723323894766299	2.53460631745607	5.28519786367368e-10	2.75555708225653e-08	1.95808672142296e-08	2355	tags=63%, list=15%, signal=54%	7429/80168/7430/5357/7421/9414/51474/2168/118471/6523/335/10162/2169/337/3784/6518/64240/64241/8435/48/50848/3658/948/9245/113235/65010
GO:0090130	BP	GO:0090130	tissue migration	295	-0.401446364996534	-1.91157174771502	5.46678518982045e-10	2.83172373111673e-08	2.01221040650602e-08	2570	tags=37%, list=16%, signal=32%	2050/94/23332/5290/79812/6093/9404/9270/23328/5797/10563/3315/284/306/4846/8503/7114/811/25959/80149/6273/1512/5587/23499/9647/10982/11151/2876/7424/59/8742/5781/5168/10769/8829/116844/3037/6776/4223/147372/3690/9922/5585/152007/388/411/6091/116150/4215/1545/1012/51564/5294/493/22846/9734/7057/406991/5293/7124/2294/56999/285/5872/1003/348/2113/958/4318/5176/7048/4017/3091/4208/26585/1960/3458/667…
GO:0002706	BP	GO:0002706	regulation of lymphocyte mediated immunity	172	-0.476544243089746	-2.12039615863269	5.58265154259121e-10	2.87308460356452e-08	2.04160126022775e-08	3639	tags=44%, list=23%, signal=35%	81545/23529/4049/91543/50943/911/725/100141515/259197/3593/8741/7040/3133/909/3586/51561/722/2625/10125/51010/7158/7037/22890/409/4292/5777/6777/10666/7292/10892/54440/9466/3594/56940/114836/3071/718/7133/4277/3575/940/4068/259307/1604/3140/7124/10459/8807/10865/1378/5788/958/975/7409/23705/7454/114548/79987/64127/6504/695/3569/8809/2209/196/2213/121260/11006/941/3553/604/10859/5272/3554/729230/8…
GO:1990868	BP	GO:1990868	response to chemokine	86	-0.578094796344271	-2.31820880644041	5.7045437266533e-10	2.89255989609666e-08	2.05544031729123e-08	3251	tags=56%, list=20%, signal=45%	2296/2826/6366/643/6361/5473/1235/6363/6355/23143/5196/1524/10563/6376/65125/5197/80149/6356/6354/1234/6367/10663/6373/1236/6091/4067/4283/3627/10019/7852/6362/81704/6351/6387/3577/1240/6348/3091/2920/2921/6347/6374/3579/2919/4015/1230/6372/729230
GO:1990869	BP	GO:1990869	cellular response to chemokine	86	-0.578094796344271	-2.31820880644041	5.7045437266533e-10	2.89255989609666e-08	2.05544031729123e-08	3251	tags=56%, list=20%, signal=45%	2296/2826/6366/643/6361/5473/1235/6363/6355/23143/5196/1524/10563/6376/65125/5197/80149/6356/6354/1234/6367/10663/6373/1236/6091/4067/4283/3627/10019/7852/6362/81704/6351/6387/3577/1240/6348/3091/2920/2921/6347/6374/3579/2919/4015/1230/6372/729230
GO:0005840	CC	GO:0005840	ribosome	217	-0.442626828340172	-2.02850903157135	5.72927746751e-10	2.89255989609666e-08	2.05544031729123e-08	4825	tags=53%, list=30%, signal=38%	6183/1660/6168/6133/6203/51081/29074/6208/285855/84769/6222/6136/6146/29093/6142/28977/65008/6144/6189/6230/6161/6217/6229/6130/6152/116541/6160/10767/6175/6176/6188/6158/9045/25873/87178/6138/6193/6235/79590/6164/6143/6154/57532/57129/6156/28957/6173/23107/23521/4736/6204/3921/6166/6157/122704/93144/6147/6227/6223/6205/6169/10973/6232/118487/2107/6139/6170/64960/64983/55651/65005/6129/6187/11222…
GO:0044391	CC	GO:0044391	ribosomal subunit	177	-0.474651088683038	-2.11944309295339	5.83029619149237e-10	2.92504859871287e-08	2.07852664622221e-08	4825	tags=59%, list=30%, signal=42%	6183/6168/6133/6203/51081/29074/6208/285855/84769/6222/6136/6146/29093/6142/28977/65008/6144/6189/6230/6161/6217/6229/6130/6152/116541/6160/6175/6176/6188/6158/9045/25873/6138/6193/6235/79590/6164/6143/6154/57129/6156/28957/6173/23107/23521/4736/6204/3921/6166/6157/122704/93144/6147/6227/6223/6205/6169/6232/118487/6139/6170/64960/64983/55651/65005/6129/6187/11222/6134/6206/6207/6201/65080/2197/62…
GO:0050729	BP	GO:0050729	positive regulation of inflammatory response	140	-0.502632503844875	-2.16929007694421	6.76328098033989e-10	3.37191827376071e-08	2.39607026836384e-08	3567	tags=56%, list=22%, signal=44%	4049/3430/136/837/8600/145741/6223/3593/91662/7040/54106/8717/3133/3603/51561/3929/2867/26471/4317/6376/4671/51284/4814/2828/6777/961/7292/23765/6622/4792/26228/64332/718/5008/8692/101/1236/940/9111/51704/5294/4363/11315/406991/9447/7124/2113/3572/22861/3620/975/58484/1075/6348/114548/695/3458/81030/3569/241/63940/1051/2209/7941/7097/7474/353514/3553/5054/6280/5743/6279/90865/6283/120892/729230/7…
GO:0003735	MF	GO:0003735	structural constituent of ribosome	157	-0.490547863095019	-2.1505531908964	6.82718814019187e-10	3.38263849654103e-08	2.40368801143728e-08	5194	tags=64%, list=32%, signal=43%	6135/6181/6159/6233/6137/140801/6183/6168/6133/6203/51081/29074/6208/285855/6222/6136/6146/29093/6142/28977/65008/6144/6189/6230/6161/6217/6229/6130/6152/116541/6160/6175/6176/6188/6158/9045/25873/6138/6193/6235/79590/6164/6143/6154/57129/55133/6156/6173/23521/4736/6204/3921/6166/6157/122704/93144/6147/6227/6223/6205/6169/6232/6139/6170/64960/64983/65005/6129/6187/11222/6134/6206/6207/6201/2197/6…
GO:0002573	BP	GO:0002573	myeloid leukocyte differentiation	219	-0.437349524833248	-2.00393644290852	8.1431345977665e-10	4.00973979545577e-08	2.84930343138224e-08	3709	tags=45%, list=23%, signal=35%	3815/51208/5469/9173/6886/133396/4609/1385/81570/8600/10234/3665/10312/3593/3605/142/2624/7040/116071/1435/3516/841/4057/51561/4693/6363/2625/54997/7037/84456/1437/6729/714/5196/22904/2242/28962/7071/10221/8111/7030/5530/3635/4920/140685/1436/920/139716/8651/7351/7107/6776/1236/3726/10100/51176/4286/4067/84959/10401/5293/7124/6688/2124/3059/5925/1880/4318/975/1440/9935/7048/55509/861/6348/9770/13…
GO:0032611	BP	GO:0032611	interleukin-1 beta production	87	-0.571592454446467	-2.29315800488927	8.98899810699069e-10	4.35451600194298e-08	3.09429988459756e-08	3383	tags=61%, list=21%, signal=48%	113277/3479/3605/91662/10392/5885/841/6363/945/10626/409/1524/3315/6376/4671/2149/80149/10892/5371/5004/1958/114769/54/1236/3717/7128/9447/7124/3098/22861/58484/6348/114548/10333/64127/22900/199713/115362/1903/3458/3569/7305/3428/11027/8877/7474/353514/11006/24145/51311/64581/7099/8767
GO:0032651	BP	GO:0032651	regulation of interleukin-1 beta production	87	-0.571592454446467	-2.29315800488927	8.98899810699069e-10	4.35451600194298e-08	3.09429988459756e-08	3383	tags=61%, list=21%, signal=48%	113277/3479/3605/91662/10392/5885/841/6363/945/10626/409/1524/3315/6376/4671/2149/80149/10892/5371/5004/1958/114769/54/1236/3717/7128/9447/7124/3098/22861/58484/6348/114548/10333/64127/22900/199713/115362/1903/3458/3569/7305/3428/11027/8877/7474/353514/11006/24145/51311/64581/7099/8767
GO:0001667	BP	GO:0001667	ameboidal-type cell migration	407	-0.3712358294729	-1.81254605685315	9.00708462229651e-10	4.35451600194298e-08	3.09429988459756e-08	2570	tags=35%, list=16%, signal=30%	2050/7763/94/23332/5290/79812/10487/6093/9404/3036/9270/10501/23328/5797/10563/8482/3315/284/3911/306/4846/8503/7114/811/25959/80149/6273/1512/85360/90/5371/55920/5587/23499/9647/8826/10982/11151/2876/7424/59/8742/23380/5781/3676/5168/10769/9590/8829/10371/116844/10507/3037/6776/8692/4223/147372/3690/9922/7162/5585/152007/388/411/6091/116150/57124/4215/1545/1012/51564/5294/7145/493/22846/9734/705…
GO:0070098	BP	GO:0070098	chemokine-mediated signaling pathway	79	-0.58927998477147	-2.33908705580616	9.82759466932683e-10	4.72257365525423e-08	3.35584003134591e-08	3251	tags=56%, list=20%, signal=45%	2296/2826/6366/643/6361/5473/1235/6363/6355/5196/1524/10563/6376/65125/5197/6356/6354/1234/6367/10663/6373/1236/6091/4067/4283/3627/10019/7852/6362/6351/6387/3577/1240/6348/3091/2920/2921/6347/6374/3579/2919/1230/6372/729230
GO:0032760	BP	GO:0032760	positive regulation of tumor necrosis factor production	99	-0.553329779942963	-2.26793096323378	9.92363128551814e-10	4.74016806973522e-08	3.36834254475356e-08	3177	tags=59%, list=20%, signal=47%	3593/3605/7040/54106/3133/10392/51561/6363/4282/10125/3929/914/4317/64135/5196/4940/1191/3315/9181/54440/4776/5004/5781/9590/1535/3552/9261/3717/7057/8832/10865/5788/6348/64127/695/10417/3458/3569/929/7305/4939/1536/11027/7097/7474/2214/353514/90865/7291/5724/7096/120892/64581/729230/7099/84868/8767/23643
GO:0007162	BP	GO:0007162	negative regulation of cell adhesion	273	-0.408644209316333	-1.92210849013539	1.1329290662777e-09	5.37764708754948e-08	3.82133232602337e-08	3112	tags=41%, list=19%, signal=34%	84695/7040/27289/80709/6494/26279/27242/6904/2043/3586/4851/57162/3566/4070/114897/54542/2615/94/5361/9404/9270/284/6376/5140/65125/6695/5777/3339/23075/201633/80149/7292/5420/9655/55920/9647/56940/3071/5781/8651/10507/654/23560/2192/4855/864/5270/259307/1545/3717/1012/2633/79626/10385/7057/406991/84959/3718/135/10019/10631/10459/285/6688/7805/1378/3142/4313/91663/5788/2737/83700/11314/6387/3620/…
GO:0010631	BP	GO:0010631	epithelial cell migration	288	-0.403474234917484	-1.91712175763569	1.13930344464819e-09	5.37764708754948e-08	3.82133232602337e-08	2570	tags=37%, list=16%, signal=32%	2050/94/23332/5290/79812/6093/9404/9270/23328/5797/10563/3315/284/306/4846/8503/7114/811/25959/80149/6273/1512/5587/23499/9647/10982/11151/2876/7424/8742/5781/5168/10769/8829/116844/3037/6776/4223/147372/3690/9922/5585/152007/388/411/6091/116150/4215/1545/1012/51564/5294/493/22846/9734/7057/406991/5293/7124/56999/285/5872/1003/348/2113/958/4318/5176/7048/4017/3091/4208/26585/1960/3458/6678/301/41…
GO:0032732	BP	GO:0032732	positive regulation of interleukin-1 production	67	-0.615079056766263	-2.37189104473706	1.21833287785988e-09	5.71684786275782e-08	4.06236690233775e-08	3164	tags=60%, list=20%, signal=48%	3605/91662/10392/3603/841/6363/10626/3315/4671/6284/10892/5004/1958/6288/3717/3495/9447/7124/3098/22861/58484/6348/114548/10333/64127/22900/115362/3458/3569/7305/3428/11027/7474/353514/24145/51311/64581/7099/84868/8767
GO:0042102	BP	GO:0042102	positive regulation of T cell proliferation	101	-0.55389916614559	-2.28000078044194	1.39678119519418e-09	6.50046961949679e-08	4.61920506996961e-08	3941	tags=55%, list=25%, signal=42%	970/959/7297/6188/923/50943/8744/3479/100133941/3593/64926/3133/51561/6363/5588/283234/7037/3115/3113/648/6777/7292/5530/54440/3594/11151/10148/3071/940/80381/3552/7412/1604/3717/406991/10673/3481/5788/3572/975/7048/6504/199/3559/29126/3569/4690/301/941/3553/10288/80380/729230/942/84868/8767
GO:0042445	BP	GO:0042445	hormone metabolic process	226	0.432418212620773	1.99739098895722	1.40163065632876e-09	6.50046961949679e-08	4.61920506996961e-08	2435	tags=30%, list=15%, signal=26%	79154/4224/1577/54884/476/54576/8694/54658/6817/9249/3294/389434/27284/130/79799/59272/29785/1636/6934/57016/1576/51170/1562/1609/9060/1551/1559/8644/5125/6822/54490/1565/157506/51301/57104/151056/10901/5959/1803/126/8879/2028/216/59338/3283/2230/6715/8528/51635/1428/9227/6783/3293/4311/223/84976/1181/112724/53905/653/83875/582/54760/9159/650/7923/27344
GO:1902107	BP	GO:1902107	positive regulation of leukocyte differentiation	177	-0.468683907331967	-2.09279804441043	1.51957829606394e-09	6.96648049867934e-08	4.95035034743153e-08	3513	tags=46%, list=22%, signal=37%	50943/6666/1385/8600/8744/3593/3605/7040/1435/841/3586/51561/6363/3566/2625/54997/10125/6604/84807/22890/5196/2242/7071/10221/7494/6777/8111/7292/10892/5530/54440/9655/3635/3594/64332/4920/140685/920/3071/8651/558/3575/101/864/259307/51176/9308/10385/406991/7124/6688/1378/939/2124/399/3142/6598/5788/3059/5925/2737/4323/7048/100/861/114548/695/3559/1960/3458/7305/301/4853/11006/941/865/10288/604/1…
GO:1903708	BP	GO:1903708	positive regulation of hemopoiesis	177	-0.468683907331967	-2.09279804441043	1.51957829606394e-09	6.96648049867934e-08	4.95035034743153e-08	3513	tags=46%, list=22%, signal=37%	50943/6666/1385/8600/8744/3593/3605/7040/1435/841/3586/51561/6363/3566/2625/54997/10125/6604/84807/22890/5196/2242/7071/10221/7494/6777/8111/7292/10892/5530/54440/9655/3635/3594/64332/4920/140685/920/3071/8651/558/3575/101/864/259307/51176/9308/10385/406991/7124/6688/1378/939/2124/399/3142/6598/5788/3059/5925/2737/4323/7048/100/861/114548/695/3559/1960/3458/7305/301/4853/11006/941/865/10288/604/1…
GO:0150076	BP	GO:0150076	neuroinflammatory response	72	-0.596551758444022	-2.33632714251866	1.67386633946395e-09	7.62996102280225e-08	5.42181668451932e-08	2414	tags=51%, list=15%, signal=44%	26471/4317/1524/1191/712/6376/6622/26228/472/7133/3717/135/7124/5788/4318/3764/8530/1075/6348/10333/199/3458/3689/3569/7305/728/7097/8877/4314/3553/5743/669/90865/9839/3684/23208/120892
GO:0002687	BP	GO:0002687	positive regulation of leukocyte migration	141	-0.486406609890937	-2.10331678254584	1.99440188564802e-09	9.03939991012172e-08	6.42335774773599e-08	3001	tags=45%, list=19%, signal=37%	1435/708/1235/51561/6363/3929/158747/83692/5228/1524/8174/10563/5594/6376/65125/79647/961/23075/811/6354/58494/11151/7424/1436/3071/3676/101/27/3690/1236/3552/83483/7057/3627/7124/6688/5880/83700/81704/6351/6387/4323/1240/6348/6504/199/3569/63940/719/728/7941/2358/7474/3383/5919/6401/5054/3579/6403/1230/3554/5724/7070/729230
GO:0030020	MF	GO:0030020	extracellular matrix structural constituent conferring tensile strength	42	-0.707770084667504	-2.4904189435779	2.04517833082068e-09	9.21716810449525e-08	6.54967904339541e-08	2511	tags=60%, list=16%, signal=50%	1292/1301/1296/1310/1305/255631/1286/85301/1299/80781/1284/1295/1289/1291/1306/1282/7373/1277/50509/1293/1303/1294/1281/1290/1278
GO:0002685	BP	GO:0002685	regulation of leukocyte migration	209	-0.439467477201236	-1.99543601511932	2.10007002721668e-09	9.41138123994801e-08	6.68768604172787e-08	2335	tags=41%, list=15%, signal=36%	6484/1435/708/1235/51561/6363/4282/3929/23143/158747/83692/5228/1524/8174/10563/5594/6376/65125/79647/961/23075/811/6354/58494/9466/26228/11151/6793/7424/1436/3071/23236/3676/101/27/3690/1236/3552/83483/4067/7057/3627/7124/6688/1893/5880/83700/81704/6351/11314/6387/56833/975/1265/4323/4478/100/1240/6348/64127/6504/199/26585/3569/63940/301/719/728/6347/7941/2358/7474/3383/5919/6401/5054/3579/7130/…
GO:0002824	BP	GO:0002824	positive regulation of adaptive immune response based on somatic recombination of immune receptors built from immunoglobulin superfamily domains	109	-0.54278997091017	-2.2539475725206	2.73947942103652e-09	1.22082834310661e-07	8.67515241533764e-08	3830	tags=55%, list=24%, signal=42%	7297/80328/81545/23529/4049/91543/50943/911/100141515/3593/8741/7040/3133/909/51561/2625/5588/51010/7158/7037/84807/22890/4292/10666/7292/10892/54440/9466/3594/64332/920/718/4277/940/1604/3717/3140/406991/10673/7124/10459/10865/5788/958/975/100/114548/64127/6504/695/29126/3569/6556/8809/2209/3553/3554/64581/729230/8767
GO:0005125	MF	GO:0005125	cytokine activity	211	-0.436835061182549	-1.98860335835067	2.92945270364281e-09	1.29823578983104e-07	9.22520632112078e-08	3658	tags=39%, list=23%, signal=31%	8740/23529/4049/655/9518/8600/8744/100141515/6366/3593/8741/3605/7040/58191/1435/6361/5473/3603/3586/51561/4693/6363/4282/6355/374/1489/1437/5196/81029/10563/6376/55801/5197/7292/123920/6356/6354/4050/8742/10148/6367/146225/944/5008/654/6373/7472/3552/4283/7043/112616/10673/3627/7124/6362/6351/6387/1440/3084/6348/11009/3557/2920/26585/3458/3569/2921/51192/6347/3589/7474/10135/3553/6696/6374/2247/…
GO:0002718	BP	GO:0002718	regulation of cytokine production involved in immune response	114	-0.525103370887504	-2.19816233803943	2.99548902300704e-09	1.31291296354545e-07	9.32950167084611e-08	3109	tags=51%, list=19%, signal=41%	7040/54106/3133/10392/3586/4282/2625/2867/79004/8482/284/51284/10666/7292/10892/54440/336/558/7133/54/51465/9261/51704/1604/7043/3718/9188/7124/7805/8013/10865/3098/975/8140/9516/114548/64127/6504/695/684/10417/3569/8809/7474/11006/3553/353376/604/10859/24145/7291/7042/3554/11213/64581/729230/7099/8767
GO:0005925	CC	GO:0005925	focal adhesion	401	-0.363251465862429	-1.76813789762625	2.98780857512442e-09	1.31291296354545e-07	9.32950167084611e-08	3882	tags=43%, list=24%, signal=34%	10525/6160/6175/10092/6176/57091/6188/1601/4082/6193/9173/6235/89/55742/171024/10211/10890/6143/50507/7739/6156/83543/4810/23521/4736/6204/1000/91624/3695/6223/6205/6169/7408/8754/2318/70/3482/2275/9656/2273/8496/3603/3309/129804/84951/10146/6641/29843/6129/6187/89782/55740/6207/6201/5478/55679/23332/10867/6218/6125/30011/7532/10487/6128/9404/83692/247/6124/391/7205/58504/85464/2242/5594/51056/57…
GO:0090132	BP	GO:0090132	epithelium migration	290	-0.399756672997224	-1.89932386562963	3.08672515208981e-09	1.34550855400112e-07	9.56112450043351e-08	2570	tags=37%, list=16%, signal=32%	2050/94/23332/5290/79812/6093/9404/9270/23328/5797/10563/3315/284/306/4846/8503/7114/811/25959/80149/6273/1512/5587/23499/9647/10982/11151/2876/7424/8742/5781/5168/10769/8829/116844/3037/6776/4223/147372/3690/9922/5585/152007/388/411/6091/116150/4215/1545/1012/51564/5294/493/22846/9734/7057/406991/5293/7124/56999/285/5872/1003/348/2113/958/4318/5176/7048/4017/3091/4208/26585/1960/3458/6678/301/41…
GO:0005782	CC	GO:0005782	peroxisomal matrix	49	0.68189015429538	2.48379329667952	3.19477311601375e-09	1.37531679546983e-07	9.77294055093263e-08	3463	tags=65%, list=22%, signal=51%	2053/1384/51/8309/5825/2168/5264/30/373156/3417/6342/10901/847/54677/1891/3155/390916/26061/8528/1428/83752/122970/1962/283927/8443/23600/10005/8310/51268/9380/219743/196743
GO:0031907	CC	GO:0031907	microbody lumen	49	0.68189015429538	2.48379329667952	3.19477311601375e-09	1.37531679546983e-07	9.77294055093263e-08	3463	tags=65%, list=22%, signal=51%	2053/1384/51/8309/5825/2168/5264/30/373156/3417/6342/10901/847/54677/1891/3155/390916/26061/8528/1428/83752/122970/1962/283927/8443/23600/10005/8310/51268/9380/219743/196743
GO:0005759	CC	GO:0005759	mitochondrial matrix	423	0.358908522084498	1.74509856442972	3.20683118913611e-09	1.37531679546983e-07	9.77294055093263e-08	4092	tags=39%, list=26%, signal=30%	3030/3033/80221/5164/26027/55902/4719/4329/84971/5106/35/18/1892/8802/2936/4357/2746/8801/5625/2110/5165/275/622/292/373156/3032/162417/50/549/1593/384/5160/64432/37/686/5009/4191/50808/81889/4942/79675/2109/7263/1666/8803/84532/5166/4967/2271/2230/4200/2747/80724/217/3029/3155/9054/2108/1373/57038/64902/34/4968/2744/1743/7915/23590/63899/5442/11112/60558/10884/92399/53343/23408/51318/9512/1431/3…
GO:0050851	BP	GO:0050851	antigen receptor-mediated signaling pathway	180	-0.451799809702567	-2.0269737244897	3.4592890468113e-09	1.47565501210769e-07	1.04859394973706e-07	2832	tags=43%, list=18%, signal=36%	640/933/28639/2625/11120/54542/3932/3115/5290/84106/3702/5144/84807/9404/915/930/931/10603/55024/2885/5594/8891/65125/4790/2534/5777/10666/57181/80149/123920/10892/4792/3635/26228/64332/56940/5579/3071/1236/940/4068/3514/80381/973/3783/7334/4067/3495/3537/2633/3507/10385/3493/3937/5293/7805/5788/11314/7462/975/100/89857/695/4208/952/3500/150372/2213/11006/5771/5621/54900/4332/5142/1493/7070/8767/…
GO:0022625	CC	GO:0022625	cytosolic large ribosomal subunit	56	-0.643001979454983	-2.38343096742972	3.49671560521161e-09	1.48368619057303e-07	1.05430086976845e-07	5277	tags=89%, list=33%, signal=60%	26156/6135/6181/6159/6137/140801/6168/6133/285855/6136/6146/6142/6144/6161/6130/6152/6160/6175/6176/6158/9045/25873/6138/6164/6143/6154/6156/6173/23521/4736/6166/6157/6147/6169/6139/6170/55651/6129/6134/6125/11224/6128/6124/6165/9349/6155/51121/116832/7311/51538
GO:0002833	BP	GO:0002833	positive regulation of response to biotic stimulus	326	-0.387785377573814	-1.85843781670935	3.64269828220899e-09	1.53744995752281e-07	1.09250516567504e-07	3187	tags=37%, list=20%, signal=31%	9782/259197/6223/3593/3605/115352/9641/83666/54106/3133/10392/708/7520/149628/4057/57590/57162/4282/10125/3929/8638/22841/29110/2099/2867/79812/285852/409/64135/4064/23328/4940/84166/3656/10622/4671/51284/10621/4814/2534/6777/8061/9958/10666/81793/2069/8547/5359/5802/5587/4792/3843/64332/55269/5062/81035/114836/1535/9450/654/101/4068/92610/9111/1520/51296/9261/4067/3140/1540/55122/7128/9447/55577…
GO:0016101	BP	GO:0016101	diterpenoid metabolic process	78	0.582180433615611	2.29314360802483	3.7439682045167e-09	1.57187549302262e-07	1.11696779951925e-07	1428	tags=37%, list=9%, signal=34%	1577/54884/54576/8694/54658/9249/222236/130/29785/57016/1576/285440/1562/1551/8644/1565/157506/224/57104/151056/10901/5959/126/5948/55825/216/6715/51635/9227
GO:0007586	BP	GO:0007586	digestion	122	0.515865564203134	2.17808414895504	4.05754081236095e-09	1.694607490063e-07	1.2041806158481e-07	2197	tags=39%, list=14%, signal=34%	7429/80168/64081/6584/7430/5357/6476/7421/9414/51474/2168/5646/118471/10891/9026/6523/5645/335/10162/56667/3360/2169/6750/5408/337/4760/358/3784/6518/4583/64240/64241/8435/10753/7033/5644/56624/48/4192/50848/6690/3658/65266/948/9245/113235/6662
GO:0046486	BP	GO:0046486	glycerolipid metabolic process	348	0.38191269240844	1.83200586158558	4.26961968428272e-09	1.77389355320434e-07	1.26052094297492e-07	3247	tags=38%, list=20%, signal=31%	80168/27124/1040/3030/8694/5105/222236/56894/5106/5331/1374/5337/57406/1609/256356/56994/57104/346606/2166/27163/8395/335/2819/4952/10162/26751/151056/10380/54675/27315/80736/345/8527/338/93210/5408/337/27141/660/9971/8398/6583/5291/847/94005/339/5296/13/9306/1119/5833/5130/6720/10554/1606/10908/63924/51447/9110/4547/283/5154/9514/284161/26090/10555/1373/3706/253430/80055/154141/84879/9926/253558…
GO:0030099	BP	GO:0030099	myeloid cell differentiation	380	-0.368751835268451	-1.79006627557639	4.78502173083035e-09	1.97772633921418e-07	1.40536362260821e-07	3735	tags=39%, list=23%, signal=31%	5591/338382/3815/2235/51208/5469/9173/6886/8861/133396/4609/7538/1385/81570/29909/8600/10234/3665/29127/3276/23218/6722/10312/6223/3593/3605/142/2624/7040/2034/5916/116071/10193/1435/3516/841/54892/4057/51561/4693/6363/2625/54997/7037/84456/1437/6729/714/5196/22904/2242/28962/4090/7071/5777/10221/2539/6777/8111/7030/4212/5530/5371/4792/3635/4920/140685/1436/920/6772/8837/3071/139716/5781/8651/735…
GO:0005178	MF	GO:0005178	integrin binding	145	-0.481567716713303	-2.0919216648976	4.85967489505967e-09	1.99822817721088e-07	1.41993213835574e-07	2315	tags=40%, list=14%, signal=35%	9270/8174/8482/6376/3911/7402/8516/310/3683/10666/811/7106/10516/58494/11096/4240/83706/3676/9294/2192/3690/3936/7412/4067/6423/7057/3481/83700/6387/975/4323/10457/3084/87/3678/2335/3384/1903/3689/1289/7450/3383/3687/25975/3685/3553/6696/5771/2247/7045/10979/3385/3684/3791/2191/2200/1281/7070
GO:0005539	MF	GO:0005539	glycosaminoglycan binding	215	-0.428660259669339	-1.95949625855649	5.14590088121359e-09	2.10506929894568e-07	1.49585296870905e-07	3239	tags=37%, list=20%, signal=30%	1839/10894/5045/7705/26279/5549/10392/708/9388/129804/4057/6355/5478/1301/9508/5196/5228/8993/2135/10563/1305/5197/133584/6354/11096/5802/143903/6649/3075/9806/8829/8692/6373/5270/83716/6288/4053/23213/3507/7057/3627/10631/3098/348/5788/7048/10457/309/114548/2335/5118/64127/55959/145864/960/2022/1289/84870/2260/7097/9510/1809/30008/1462/2247/6402/7130/5621/50509/151887/6403/11167/6372/2200/7058/1…
GO:0042116	BP	GO:0042116	macrophage activation	102	-0.526266320042888	-2.169402656951	5.27040570725759e-09	2.14500134320376e-07	1.52422850341472e-07	2850	tags=49%, list=18%, signal=41%	3586/6095/11277/3566/4282/3929/4317/1524/22904/1191/712/6376/80149/6622/26228/472/64784/7107/9111/3717/7057/8832/7124/5788/3764/8530/1075/6348/10333/199/3458/3689/3569/7305/6556/728/7097/8877/2213/7474/2214/8291/90865/3684/23208/7096/120892/22918/7099/84868
GO:0046635	BP	GO:0046635	positive regulation of alpha-beta T cell activation	71	-0.5890589451386	-2.2974280142914	6.01262790150579e-09	2.43465648580262e-07	1.73005617149926e-07	3177	tags=56%, list=20%, signal=45%	3593/64926/3133/51561/6363/3566/5588/84807/10808/7292/10892/54440/9655/3594/64332/10148/3071/8651/940/864/1604/9308/3717/406991/3142/5788/2737/975/7048/100/861/114548/3458/301/11006/941/865/729230/942/8767
GO:0006721	BP	GO:0006721	terpenoid metabolic process	88	0.566102046363397	2.28330645623991	6.35641654105038e-09	2.53525673739794e-07	1.80154226702928e-07	2233	tags=41%, list=14%, signal=35%	1577/54884/54576/8694/54658/9249/222236/130/29785/57016/1576/285440/1562/1551/1559/8644/1565/157506/224/57104/1557/151056/10901/5959/126/5948/55825/216/6715/51635/9227/24/112724/3158/83875/3157
GO:0070820	CC	GO:0070820	tertiary granule	154	-0.475271257627085	-2.07876906349829	6.33250585591517e-09	2.53525673739794e-07	1.80154226702928e-07	3219	tags=45%, list=20%, signal=37%	23218/10312/2040/28988/5473/374403/4057/945/56954/8836/4317/51143/8993/10159/51646/6947/3608/5777/961/3240/1512/5806/6843/5912/8514/5004/3903/3071/1535/116844/101/4973/2352/1520/1604/53831/23601/2204/1378/79930/11314/338339/427/4318/963/1265/160364/8778/7077/11026/126014/3689/1536/2207/6556/2358/3687/966/10288/2919/7130/5199/2357/3684/6515/5547/5724/5328/22918/25797
GO:0006091	BP	GO:0006091	generation of precursor metabolites and energy	435	0.355516109303271	1.7353275056308	6.30791360016404e-09	2.53525673739794e-07	1.80154226702928e-07	3279	tags=35%, list=20%, signal=29%	5465/51/55902/4719/9249/130/79085/3643/1353/9942/8802/2932/2936/5313/2203/22977/8445/64080/8801/10891/2110/6389/51085/3417/3795/1528/50/215/51071/23729/23498/2819/4129/5160/5663/37/230/1327/4191/114789/126/56848/57017/7385/229/1050/847/2109/1355/5167/8803/84532/5447/4967/55847/400916/5501/9611/2271/8987/8864/51422/54677/2230/80201/4200/217/3155/5236/2108/7384/6715/47/5211/5208/51341/4190/34/291/1…
GO:0045621	BP	GO:0045621	positive regulation of lymphocyte differentiation	127	-0.495642644156072	-2.11061884098776	6.54723646354408e-09	2.57277365860547e-07	1.82820162593647e-07	2850	tags=43%, list=18%, signal=36%	3586/51561/6363/3566/2625/10125/6604/84807/22890/7494/6777/7292/10892/54440/9655/3635/3594/64332/3071/8651/558/3575/101/864/259307/51176/9308/10385/406991/6688/1378/939/399/3142/6598/5788/2737/4323/7048/100/861/114548/695/3559/1960/3458/301/11006/941/865/10288/604/11221/942/8767
GO:0042129	BP	GO:0042129	regulation of T cell proliferation	172	-0.460164445509198	-2.04751381796315	6.5071827288418e-09	2.57277365860547e-07	1.82820162593647e-07	3005	tags=41%, list=19%, signal=33%	64926/26279/3133/27242/3586/51561/57162/6363/5588/283234/7037/3115/2615/3113/648/5777/6777/7292/5530/54440/3594/11151/10148/3071/7133/944/940/80381/3552/259307/7412/1604/3717/10385/406991/10673/3481/1378/5788/3572/5880/3620/975/7048/10457/3604/6504/199/637/3559/29126/3569/4690/301/1051/5573/11006/941/3553/10288/604/10859/5621/80380/1493/729230/942/84868/8767/57045
GO:0018212	BP	GO:0018212	peptidyl-tyrosine modification	264	-0.402461438037056	-1.88296059153919	6.51809480877078e-09	2.57277365860547e-07	1.82820162593647e-07	2877	tags=36%, list=18%, signal=30%	2043/640/51561/9094/54206/253260/4282/374/1489/10152/1742/3932/1437/55024/2242/284/54625/10188/2534/5777/9181/5912/122809/90/9655/56940/23568/1436/5062/920/3716/5781/5168/8651/8829/10507/5008/654/8692/27/3690/8459/51704/4067/3717/6423/3718/7124/8460/3481/2241/5788/3059/3572/867/11314/958/1440/2202/11009/3055/3678/64127/695/960/26585/5159/653361/3458/3689/3569/2321/5156/2209/857/7804/2260/3589/492…
GO:0009259	BP	GO:0009259	ribonucleotide metabolic process	323	0.383551376426666	1.82817712606512	6.74725387078066e-09	2.6383747121185e-07	1.87481744551878e-07	3156	tags=35%, list=20%, signal=28%	2984/5465/6799/957/8694/9615/260425/80221/6817/368/5164/26027/55902/4719/6818/53354/27284/51703/32/1353/8802/9414/11001/5152/6576/56474/8801/10891/5169/6389/5165/7498/9060/115/481/79646/8573/6822/84836/215/8654/8034/5160/1739/204/10380/7371/50808/114789/79993/56848/112/5167/8803/84532/5166/4967/54963/51422/54677/6820/390916/47/4621/9524/6783/1743/23181/65018/23205/4717/53343/122970/6390/11332/553…
GO:0030593	BP	GO:0030593	neutrophil chemotaxis	94	-0.545762631966568	-2.21038248210823	7.03992031486091e-09	2.73938752934856e-07	1.94659670837104e-07	2986	tags=61%, list=19%, signal=50%	6361/708/5473/51561/6363/6355/3929/200576/5478/158747/6729/5196/10563/6376/5197/6356/6354/5479/3071/6367/6373/1236/6288/4283/5294/3627/5293/6362/5880/83700/6351/7409/3577/6348/64127/2920/3689/2207/57580/2921/51192/719/728/6347/1441/3553/6374/6280/54210/6279/3579/2919/7130/6283/7042/6372/5142
GO:0032609	BP	GO:0032609	type II interferon production	109	-0.535010127081483	-2.22164159589607	7.18351430117958e-09	2.76825572852703e-07	1.96711032351142e-07	3177	tags=50%, list=20%, signal=41%	3593/3595/54106/708/3586/51561/2625/10125/3115/3113/914/5144/8993/51284/961/10666/80149/7292/54440/5987/9466/3594/114836/10148/558/1236/80381/3717/7124/7805/10865/1378/8140/64127/6504/29126/929/6556/8809/7474/11006/3553/10859/90865/5621/80380/51311/3554/3624/5142/64581/729230/7099/84868/8767
GO:0032649	BP	GO:0032649	regulation of type II interferon production	109	-0.535010127081483	-2.22164159589607	7.18351430117958e-09	2.76825572852703e-07	1.96711032351142e-07	3177	tags=50%, list=20%, signal=41%	3593/3595/54106/708/3586/51561/2625/10125/3115/3113/914/5144/8993/51284/961/10666/80149/7292/54440/5987/9466/3594/114836/10148/558/1236/80381/3717/7124/7805/10865/1378/8140/64127/6504/29126/929/6556/8809/7474/11006/3553/10859/90865/5621/80380/51311/3554/3624/5142/64581/729230/7099/84868/8767
GO:0001906	BP	GO:0001906	cell killing	199	-0.434448268067083	-1.96669723213195	8.49957672407856e-09	3.2596694003834e-07	2.3163067135204e-07	3575	tags=38%, list=22%, signal=30%	6406/23207/6156/911/2634/57817/259197/6223/3593/7040/3133/909/4057/10578/51561/10125/8542/1667/201294/914/409/5196/8993/5551/1524/55207/4814/1673/5777/6777/2999/10666/1512/26228/3594/11151/3075/114836/3071/203068/718/4277/3575/4068/1604/3080/3140/2633/8807/6688/1378/5788/57823/7409/23705/1075/115362/3500/3458/7305/2209/2213/3383/2214/966/54210/3002/10859/1130/5272/3684/6283/6372/64581/84868
GO:0071675	BP	GO:0071675	regulation of mononuclear cell migration	113	-0.510862755088523	-2.12701223025173	9.456167931491e-09	3.60917950189013e-07	2.56466705167862e-07	2610	tags=47%, list=16%, signal=40%	1435/708/1235/23143/158747/83692/1524/8174/10563/5594/65125/79647/961/811/6354/58494/9466/11151/6793/1436/23236/3676/101/27/3690/1236/4067/7057/3627/7124/6688/1893/83700/81704/6351/6387/56833/4478/1240/6348/6504/199/26585/719/728/6347/7941/2358/7474/5919/5054/1230/729230
GO:0010720	BP	GO:0010720	positive regulation of cell development	418	-0.357016532635472	-1.74490290417773	9.97276663976808e-09	3.78822664216333e-07	2.6918971606592e-07	3012	tags=32%, list=19%, signal=27%	54106/1435/7976/7520/2043/841/3586/4851/51561/6363/3566/2625/54997/10125/10636/6604/84807/10419/5361/22890/27185/5196/6009/1524/2242/8482/85358/6376/6474/7071/10221/7494/6777/8111/7292/10892/7122/5530/54440/7074/9655/23499/3635/3594/64332/4920/140685/7424/920/6664/3071/8651/558/7133/8829/9294/10507/3575/5604/101/864/5270/7472/259307/51176/6091/9423/4131/9308/4067/4673/51393/1627/10385/406991/5517…
GO:0120254	BP	GO:0120254	olefinic compound metabolic process	155	0.469243031136378	2.05906438121057	1.01742669208955e-08	3.84645152739258e-07	2.73327150755911e-07	2530	tags=36%, list=16%, signal=31%	1577/66002/2053/54884/1573/8694/3291/9249/1555/130/29785/57016/1576/57406/873/1562/1609/1551/1559/8644/30/4259/1565/157506/6342/57104/215/2166/8529/1557/151056/10901/5959/2938/126/113612/216/26090/6715/51635/9227/3293/2946/1181/11343/24/2879/112724/653/4051/57834/83875/8605/650/221955/158833
GO:0002377	BP	GO:0002377	immunoglobulin production	107	-0.519507393336106	-2.15764239298561	1.10582683845195e-08	4.16093428789209e-07	2.95674157153116e-07	3615	tags=52%, list=23%, signal=41%	23529/50943/29802/100141515/8741/115352/7040/54106/3133/1235/3586/11277/933/7518/3566/51010/7158/7037/28786/4292/7494/23075/7292/54440/9466/25939/64332/202309/28785/940/28778/28299/5585/28813/28902/28912/28823/5423/7124/10459/28797/1378/5788/28908/4683/4189/958/695/3569/10538/2213/121260/604/90865/3598/942
GO:0043086	BP	GO:0043086	negative regulation of catalytic activity	414	-0.35371972655955	-1.72974939053821	1.21262494019716e-08	4.5413657971609e-07	3.22707452580266e-07	2635	tags=31%, list=16%, signal=27%	4851/4057/10959/54206/4331/10636/8639/23143/5055/6201/5478/11153/6125/7532/1594/6093/51291/9270/5271/26271/3315/64853/4671/4659/65125/4790/6695/51499/10221/5569/3240/9349/2773/5806/5987/122809/9655/55920/6622/336/9647/4869/8434/3843/11211/56940/10049/2876/5062/12/2537/3071/9806/341/2771/6059/114769/10507/8692/3301/5270/5350/1849/26277/4067/54922/493/11142/9734/11315/7057/406991/84959/7124/10459/1…
GO:0045089	BP	GO:0045089	positive regulation of innate immune response	302	-0.382784967181183	-1.82711424062882	1.33707508531784e-08	4.98404110073851e-07	3.54163764605832e-07	3275	tags=37%, list=20%, signal=30%	9782/259197/6223/3593/115352/9641/83666/54106/3133/10392/708/7520/149628/4057/57590/57162/10125/3929/8638/22841/29110/2099/2867/285852/409/64135/4940/84166/3656/10622/4671/51284/10621/4814/2534/6777/8061/9958/10666/81793/2069/8547/5359/5802/5587/4792/3843/64332/55269/5062/81035/114836/1535/101/4068/92610/9111/1520/51296/9261/4067/1540/55122/7128/9447/55577/7124/8807/6688/22861/11314/6565/958/5848…
GO:0032102	BP	GO:0032102	negative regulation of response to external stimulus	408	-0.355596723616702	-1.73485657245008	1.40022224286684e-08	5.1951501541157e-07	3.69165080922297e-07	3187	tags=33%, list=20%, signal=27%	6223/3593/3605/142/585/5045/91662/56963/7040/116443/3133/708/2043/3586/6095/4851/11277/4057/4282/10906/2625/114897/5055/6737/2/23332/5682/10501/409/8993/64838/4940/84166/10563/8482/54625/6376/4790/2534/5777/10221/4846/9958/80254/23621/5802/9655/26228/25939/2876/240/84243/89790/10769/7133/8829/10371/55646/114769/10507/4277/54/5270/6288/9111/79651/6091/6773/4067/1540/22915/7128/79626/7057/406991/84…
GO:0002269	BP	GO:0002269	leukocyte activation involved in inflammatory response	48	-0.645872986286334	-2.32047707372777	1.47150537169961e-08	5.4343510879851e-07	3.86162593889007e-07	2396	tags=58%, list=15%, signal=50%	4317/1524/1191/712/6376/6622/26228/472/3717/7124/5788/3764/8530/1075/6348/10333/199/3458/3689/3569/7305/728/7097/8877/90865/3684/23208/120892
GO:1902652	BP	GO:1902652	secondary alcohol metabolic process	134	0.486906308988283	2.08495192768327	1.72475670884455e-08	6.34026924721334e-07	4.50536739128202e-07	2682	tags=38%, list=17%, signal=32%	2053/2330/57704/4041/23461/51474/4779/1576/1609/1559/6822/3417/1565/50/335/10162/1593/37/338/337/9971/8029/1050/847/6720/2230/10682/6820/11160/8435/47/114876/23541/3420/22937/120227/158219/3158/134429/3157/1080/3421/6721/1595/10449/8431/5562/10613/3419/2222/64801
GO:0071466	BP	GO:0071466	cellular response to xenobiotic stimulus	177	0.452219746926102	2.02600506252327	1.74461653729349e-08	6.3838560174267e-07	4.53633995814846e-07	2243	tags=34%, list=14%, signal=30%	8824/3172/1577/66002/134147/1573/2329/6799/2330/54576/8856/54658/6817/6818/670/1555/27284/54578/10/29785/2203/5243/1576/873/1562/1551/1559/2948/30/1800/6822/54490/1565/1244/8529/1557/9153/7098/6097/23491/54575/2938/113612/13/2940/2326/5447/3784/7410/2944/1399/2946/5080/1429/7172/65266/120227/1906/119391/11309/80777
GO:0045580	BP	GO:0045580	regulation of T cell differentiation	174	-0.445475590879236	-1.98097380328008	1.84164027646959e-08	6.70811163716799e-07	4.76675457283765e-07	2796	tags=37%, list=17%, signal=31%	51561/6363/3566/2625/10125/54542/6604/914/84807/22890/7494/6777/80149/7292/10892/54440/9655/3594/64332/3071/8651/3575/101/940/864/3726/3111/259307/51176/9308/10385/406991/3718/1378/939/399/3142/6598/5788/2737/7048/100/861/56603/114548/639/3559/1960/3458/301/10538/3662/11006/941/865/5771/10288/604/6935/11221/1493/729230/942/8767
GO:0030055	CC	GO:0030055	cell-substrate junction	410	-0.352676615259868	-1.72398373100289	1.93029108416975e-08	6.99048363313215e-07	4.96740686901376e-07	3882	tags=43%, list=24%, signal=33%	10525/6160/6175/10092/6176/57091/6188/1601/4082/6193/9173/6235/89/55742/171024/10211/10890/6143/50507/7739/6156/83543/4810/23521/4736/6204/1000/91624/3695/6223/6205/6169/7408/8754/2318/70/3482/2275/9656/2273/8496/3603/3309/129804/84951/10146/6641/29843/6129/6187/89782/55740/83872/6207/6201/5478/55679/23332/10867/6218/6125/30011/7532/10487/6128/9404/83692/247/6124/391/7205/58504/85464/2242/5594/51…
GO:0043068	BP	GO:0043068	positive regulation of programmed cell death	493	-0.335370386504407	-1.66422736103811	1.93668908477147e-08	6.99048363313215e-07	4.96740686901376e-07	2086	tags=25%, list=13%, signal=22%	6733/10628/3275/4488/9500/8061/11218/80149/1512/1871/355/94241/5371/23621/6622/3635/4776/4050/8742/472/5062/8837/2683/150094/123879/3676/7133/9590/8692/101/3301/79845/1520/388/51651/57124/4067/1545/3717/10550/6423/4170/1540/7043/133/2633/11315/7057/406991/135/5293/7124/50486/10962/7805/6789/1848/440823/4313/5788/3620/958/4318/9521/58484/54507/8794/51063/5366/9240/1075/6348/10333/7078/84034/4208/1…
GO:0031589	BP	GO:0031589	cell-substrate adhesion	326	-0.377396349527031	-1.80864903219718	2.05003384627553e-08	7.36627026654949e-07	5.23443919497094e-07	2547	tags=33%, list=16%, signal=28%	55679/94/23332/201294/11149/6093/9404/9270/27185/8174/7205/1305/284/6376/3911/6695/7402/64005/8516/3683/811/10516/133584/967/7074/55920/23499/9647/10855/11151/56940/2199/83706/25992/23380/9806/64098/3676/558/6251/8829/10109/3037/4811/2192/3690/22795/1236/7412/3717/1012/7791/2633/81792/7057/10631/2294/56999/285/29780/6789/2241/91663/5880/83700/3987/8910/4321/4323/2316/87/3678/2335/947/1295/960/265…
GO:0032623	BP	GO:0032623	interleukin-2 production	62	-0.605696365802067	-2.28788139847213	2.07610610020104e-08	7.39334748272487e-07	5.25368014548055e-07	2703	tags=53%, list=17%, signal=44%	2625/5588/5144/9454/6777/10892/54440/5987/920/940/3552/9308/51564/7128/2633/7805/1378/5788/861/64127/947/301/3662/11006/941/3553/5621/5142/64581/729230/942/84868/8767
GO:0032663	BP	GO:0032663	regulation of interleukin-2 production	62	-0.605696365802067	-2.28788139847213	2.07610610020104e-08	7.39334748272487e-07	5.25368014548055e-07	2703	tags=53%, list=17%, signal=44%	2625/5588/5144/9454/6777/10892/54440/5987/920/940/3552/9308/51564/7128/2633/7805/1378/5788/861/64127/947/301/3662/11006/941/3553/5621/5142/64581/729230/942/84868/8767
GO:0002704	BP	GO:0002704	negative regulation of leukocyte mediated immunity	69	-0.580525334097269	-2.25805303078526	2.26502887282597e-08	8.03028236379234e-07	5.70628326557561e-07	2312	tags=41%, list=14%, signal=35%	409/1524/5777/56940/3071/3575/259307/3718/8832/2294/6688/1378/5788/11314/79987/64127/6504/684/196/2213/11006/941/604/10859/3598/5272/729230/84868
GO:0043065	BP	GO:0043065	positive regulation of apoptotic process	472	-0.33683187846807	-1.66754166156106	2.46706969241379e-08	8.70788271521452e-07	6.18778308972905e-07	2086	tags=31%, list=13%, signal=27%	7040/1894/665/5916/9263/2071/8717/3482/10392/708/27429/841/3586/4851/7262/8797/1902/3932/4616/6201/1965/10533/4118/26471/8406/10687/468/1191/6733/10628/3275/4488/9500/8061/11218/80149/1512/1871/355/94241/5371/23621/6622/3635/4776/4050/8742/472/5062/8837/2683/150094/123879/3676/7133/9590/8692/101/3301/79845/1520/388/51651/57124/4067/1545/3717/10550/6423/4170/1540/7043/133/11315/7057/406991/135/529…
GO:0045582	BP	GO:0045582	positive regulation of T cell differentiation	113	-0.500471591197086	-2.08374790443529	2.72853171880571e-08	9.58832489908069e-07	6.81342142627812e-07	2796	tags=43%, list=17%, signal=36%	51561/6363/3566/2625/10125/6604/84807/22890/7494/6777/7292/10892/54440/9655/3594/64332/3071/8651/3575/101/864/259307/51176/9308/10385/406991/1378/939/399/3142/6598/5788/2737/7048/100/861/114548/3559/1960/3458/301/11006/941/865/10288/604/11221/942/8767
GO:0042088	BP	GO:0042088	T-helper 1 type immune response	48	-0.637143333975812	-2.2891133869375	3.10920905414173e-08	1.08781406249511e-06	7.72995879803936e-07	1849	tags=50%, list=12%, signal=44%	7292/9466/9655/3594/64332/6775/10148/51176/3718/10865/3142/6504/6556/8809/301/64218/941/3553/90865/3554/729230/7099/84868/8767
GO:0030100	BP	GO:0030100	regulation of endocytosis	272	-0.387205593929146	-1.82139740884406	3.21146202464598e-08	1.11868264500441e-06	7.94930958525332e-07	2828	tags=33%, list=18%, signal=27%	933/9094/3560/6363/5533/29763/84058/1742/1902/10825/57534/6093/409/54806/1191/5534/284/10188/961/811/8547/5530/5806/967/5359/6622/5587/336/26228/8674/3071/341/720/718/558/1535/55646/27/3690/1794/1012/338692/64422/84251/7124/348/5788/867/11314/1265/146722/5538/3055/64127/695/26585/3458/929/23345/2207/6556/6347/2209/857/7097/11037/2358/8877/2213/7474/6386/3092/636/3685/3553/8291/6401/5054/10859/226…
GO:0035710	BP	GO:0035710	CD4-positive, alpha-beta T cell activation	112	-0.501369293409559	-2.08891286469764	3.56216255626494e-08	1.23545090049241e-06	8.7790596638383e-07	3195	tags=49%, list=20%, signal=40%	10312/3593/84695/26279/6095/51561/6363/3566/2625/5588/54542/84807/4063/80149/7292/10892/54440/9655/3594/64332/6775/114836/3716/3071/8651/940/864/3726/51176/1604/9308/406991/3718/3142/1880/975/7048/861/114548/3559/3458/29126/3569/8809/301/10538/64218/9021/3662/941/865/604/942/8767/57045
GO:0003823	MF	GO:0003823	antigen binding	75	-0.570118355753897	-2.24358580235648	3.6007504407339e-08	1.23806837352303e-06	8.79765931186571e-07	3109	tags=49%, list=19%, signal=40%	7040/3117/3133/6890/909/3115/3113/7106/8547/3543/3112/3676/4277/3575/28778/3514/3111/28299/28813/28912/3495/3537/28823/3507/3493/28461/28797/28908/28424/958/8140/6504/11024/3500/10417/11027/2219
GO:0002275	BP	GO:0002275	myeloid cell activation involved in immune response	93	-0.537884310415064	-2.17718173355041	3.59602226236529e-08	1.23806837352303e-06	8.79765931186571e-07	2837	tags=49%, list=18%, signal=41%	11277/3566/10125/3929/201294/84106/1524/22904/2242/306/5777/6284/6812/9111/1794/4067/5730/5294/57102/8832/5293/7124/2294/6688/8013/2241/5880/867/11314/7462/6348/6504/695/3458/3689/7305/2207/11027/8291/2268/90865/3598/3684/5724/729230/84868
GO:0002312	BP	GO:0002312	B cell activation involved in immune response	82	-0.552316205220822	-2.20158257231889	3.66531642437594e-08	1.24417996243604e-06	8.84108799339953e-07	3276	tags=49%, list=20%, signal=39%	100141515/8741/7040/1235/3586/55619/51010/7158/7037/930/4064/4292/4242/7494/23075/7292/9466/64332/202309/940/5450/9452/10459/139818/6688/1378/5788/1880/4683/958/100/6482/3569/10538/2213/4853/121260/604/7099/3956
GO:0002444	BP	GO:0002444	myeloid leukocyte mediated immunity	104	-0.5128805823348	-2.12441595621572	3.66531642437594e-08	1.24417996243604e-06	8.84108799339953e-07	2750	tags=44%, list=17%, signal=37%	3566/10125/201294/84106/1524/2242/306/6284/6812/26228/718/4067/5730/5294/57102/8832/9188/5293/2294/6688/8013/2241/5880/867/11314/7462/8509/6348/695/3500/10417/3689/3569/7305/2209/2213/2214/353376/54210/2268/3598/5272/3684/6372/5724/729230
GO:0043296	CC	GO:0043296	apical junction complex	130	0.489530440101489	2.08898104467341	3.66331930228463e-08	1.24417996243604e-06	8.84108799339953e-07	2222	tags=42%, list=14%, signal=37%	54566/288/57530/153562/9223/260425/91862/100506658/999/134549/57619/84612/1525/9414/27134/4072/83481/24146/1500/1366/5590/1365/79983/144100/1739/317762/117583/7855/5586/11346/3728/143098/9618/9265/10015/1364/79629/137075/324/64130/56288/51599/79778/55327/1741/50848/5376/55114/92359/6801/65266/3801/7082/154796/1495
GO:0018108	BP	GO:0018108	peptidyl-tyrosine phosphorylation	262	-0.397152550575765	-1.8560458981006	3.80098347145088e-08	1.28476462507473e-06	9.12948081791391e-07	2877	tags=35%, list=18%, signal=30%	2043/640/51561/9094/54206/253260/4282/374/1489/10152/1742/3932/1437/55024/2242/284/54625/10188/2534/5777/9181/5912/122809/90/9655/56940/23568/1436/5062/920/3716/5781/5168/8651/8829/10507/5008/654/8692/27/3690/51704/4067/3717/6423/3718/7124/3481/2241/5788/3059/3572/867/11314/958/1440/2202/11009/3055/3678/64127/695/960/26585/5159/653361/3458/3689/3569/2321/5156/2209/857/7804/2260/3589/4921/9021/353…
GO:0019693	BP	GO:0019693	ribose phosphate metabolic process	331	0.373374579100628	1.77911153378278	3.86059967649433e-08	1.29940943541752e-06	9.23354619494647e-07	3156	tags=34%, list=20%, signal=28%	2984/5465/6799/957/8694/9615/260425/80221/6817/368/5164/26027/55902/4719/6818/53354/27284/51703/32/1353/8802/9414/11001/5152/6576/56474/8801/10891/5169/6389/5165/7498/9060/115/481/79646/8573/6822/84836/215/8654/8034/5160/1739/204/10380/7371/50808/114789/79993/56848/112/5167/8803/84532/5166/4967/54963/51422/54677/6820/390916/47/256281/4621/9524/6783/1743/23181/65018/23205/4717/53343/122970/6390/11…
GO:0006364	BP	GO:0006364	rRNA processing	196	-0.431820637653361	-1.95322669631372	4.02975012722471e-08	1.35064356154922e-06	9.59761363781737e-07	4759	tags=57%, list=30%, signal=40%	22984/5394/117246/25926/51077/51729/6839/81887/51013/6208/285855/91893/57050/10199/22894/56915/25983/54512/10813/2091/134430/6230/84294/51441/55164/6217/6229/92345/6130/404672/27341/23404/9045/5591/1662/11340/23160/6154/54680/23016/10171/10799/4736/23076/25879/23223/56342/9326/51367/27340/10885/6227/6223/6232/51575/9875/55813/55651/4839/8886/9790/55035/6129/84881/51010/83732/6201/1736/92856/55127…
GO:0001935	BP	GO:0001935	endothelial cell proliferation	146	-0.455027471402663	-1.98000212812533	4.08061966308483e-08	1.36197083901371e-06	9.67810477239014e-07	2401	tags=38%, list=15%, signal=32%	79812/1296/9270/5228/2081/5797/3339/6356/26051/5587/7424/8742/6772/240/3676/8829/116844/654/6776/3690/1012/23213/22846/7057/406991/5293/7124/3481/348/7075/1893/187/6387/4323/4017/3091/947/1295/4208/60675/1960/6678/2321/6347/857/2260/7046/10000/7474/2247/9839/7010/3791/8828/2252
GO:0016053	BP	GO:0016053	organic acid biosynthetic process	303	0.381502636547039	1.80157085252431	4.2308819254652e-08	1.4062393799765e-06	9.99267507396058e-07	2961	tags=37%, list=18%, signal=30%	55902/5832/32/8309/18/22928/5825/5313/11001/2746/1576/51085/873/1559/8644/2948/4259/2628/162417/1565/157506/124975/875/6342/215/23498/5565/2805/2678/1593/6470/1907/26063/37/5009/345/10994/79993/337/4942/9971/92086/114880/4258/114881/55825/2326/8803/216/84532/5166/8864/51422/91227/2747/11160/1491/1373/47/114876/64902/2944/9524/2744/9926/23038/56624/84105/10327/23205/2946/122970/344/2264/55256/1134…
GO:0045807	BP	GO:0045807	positive regulation of endocytosis	148	-0.460246841967164	-2.00955312376747	4.25629018756514e-08	1.40881439112892e-06	1.00109729897525e-06	2312	tags=37%, list=14%, signal=32%	3560/6363/5533/57534/409/54806/1191/284/961/811/8547/5530/5806/967/6622/336/26228/3071/720/718/558/1535/55646/1794/84251/7124/348/5788/867/146722/5538/64127/695/26585/3458/929/23345/2207/6556/6347/2209/2358/2213/7474/3092/636/3553/6401/5054/5199/2219/10326/120892/64581/11031
GO:0001774	BP	GO:0001774	microglial cell activation	45	-0.661493914128397	-2.33761616311447	4.29665848333187e-08	1.41047097619499e-06	1.00227446102413e-06	2396	tags=62%, list=15%, signal=53%	4317/1524/1191/712/6376/6622/26228/472/3717/7124/5788/3764/8530/1075/6348/10333/199/3458/3689/3569/7305/728/7097/8877/90865/3684/23208/120892
GO:0046632	BP	GO:0046632	alpha-beta T cell differentiation	121	-0.493394317584765	-2.08125545333836	4.27970914020235e-08	1.41047097619499e-06	1.00227446102413e-06	3177	tags=45%, list=20%, signal=37%	3593/84695/26279/1386/6095/51561/8320/6363/3566/2625/54542/3702/84807/4063/80149/7292/10892/54440/9655/3594/64332/6775/114836/3716/3071/8651/944/864/3726/51176/9308/406991/3718/3142/2737/1880/7048/100/861/114548/639/3458/3569/8809/301/10538/64218/9021/3662/11006/941/865/604/942/8767
GO:0046637	BP	GO:0046637	regulation of alpha-beta T cell differentiation	74	-0.570904333058081	-2.23982927871321	4.4898173865351e-08	1.46783906936027e-06	1.04303997525848e-06	2796	tags=50%, list=17%, signal=41%	51561/6363/3566/2625/54542/84807/80149/7292/10892/54440/9655/3594/64332/3071/8651/864/3726/9308/406991/3718/3142/2737/7048/100/861/114548/639/3458/301/10538/3662/11006/941/865/604/942/8767
GO:2000514	BP	GO:2000514	regulation of CD4-positive, alpha-beta T cell activation	73	-0.569488971193938	-2.23123101433886	4.67743406474272e-08	1.52293434834501e-06	1.08219043775036e-06	2796	tags=55%, list=17%, signal=45%	51561/6363/3566/2625/5588/54542/84807/80149/7292/10892/54440/9655/3594/64332/3071/8651/940/864/3726/1604/9308/406991/3718/3142/975/7048/861/114548/3559/3458/29126/301/10538/3662/941/865/604/942/8767/57045
GO:0003158	BP	GO:0003158	endothelium development	130	-0.484543978059361	-2.06825124411369	4.72236126636766e-08	1.53131202527702e-06	1.08814357806546e-06	1896	tags=38%, list=12%, signal=34%	9076/23493/7122/90/5802/26051/10855/2876/23236/8829/9294/654/4855/85301/388/23462/5908/80781/81575/81792/406991/2701/3627/7124/64321/7852/1003/7075/91663/54538/4478/3084/947/1903/3383/8322/3687/3553/57493/6781/1901/6935/2702/3791/11167/5175/5962/25932/1909/10630
GO:0072521	BP	GO:0072521	purine-containing compound metabolic process	414	0.351142321380301	1.69997147445836	5.10984273928467e-08	1.65025164094226e-06	1.1726615448987e-06	3094	tags=32%, list=19%, signal=26%	2984/5465/6799/2330/8694/9615/260425/80221/6817/368/5164/26027/55902/4719/131870/6818/53354/27284/51703/9429/32/1353/8802/9414/11001/5152/6576/23171/64080/8801/10891/5169/6389/5165/7498/9060/115/481/79646/8573/6822/3417/84836/215/8654/51071/23729/23498/2819/8034/5160/1739/204/6470/10380/4191/50808/114789/79993/56848/229/23028/112/55191/23475/2326/5167/8803/84532/5166/4967/51422/54677/4200/6820/39…
GO:0050853	BP	GO:0050853	B cell receptor signaling pathway	65	-0.587281175810206	-2.23737207813642	5.29483958798437e-08	1.70310223360288e-06	1.21021694317894e-06	2832	tags=63%, list=18%, signal=52%	640/933/3932/3702/9404/930/931/10603/55024/2885/5594/4790/5777/57181/123920/4792/26228/64332/5579/3071/3514/973/4067/3495/3537/3507/3493/5293/5788/11314/7462/975/89857/695/4208/952/3500/150372/2213/4332/1493
GO:0016627	MF	GO:0016627	oxidoreductase activity, acting on the CH-CH group of donors	58	0.614899334319128	2.33271073828931	5.49500119130726e-08	1.76038652622723e-06	1.25092290911814e-06	1456	tags=40%, list=9%, signal=36%	54884/1384/51/35/8309/29785/22949/6389/8644/30/26063/37/27294/1355/55825/1666/56898/80724/145482/6715/645/9524/34
GO:0050920	BP	GO:0050920	regulation of chemotaxis	212	-0.416286352109153	-1.89363286539777	5.68776786570098e-08	1.81485297058787e-06	1.28962652449683e-06	3032	tags=39%, list=19%, signal=32%	347733/1435/708/3603/1235/4851/51561/6363/4282/3929/1902/158747/10501/5228/1524/10563/9097/5594/8482/3315/65125/79647/7114/23075/811/6354/7074/5587/9647/26228/7424/1436/3071/23077/8829/10371/10507/1236/7162/6091/4067/1012/7057/3627/54910/7852/285/6688/5880/83700/6351/1880/6387/56833/1240/6348/64127/6504/199/26585/5159/3569/63940/719/728/6347/5156/2260/6480/7941/2358/64218/7474/5919/5054/5771/2247…
GO:0006956	BP	GO:0006956	complement activation	56	-0.617006167047675	-2.28707166171251	5.80888624870875e-08	1.84611496438047e-06	1.31184115954274e-06	2940	tags=48%, list=18%, signal=40%	708/722/2/714/1191/712/5648/8547/3075/713/51279/720/718/1604/3080/3507/3493/1378/79987/710/3500/716/715/3553/966/5199/2219
GO:0042581	CC	GO:0042581	specific granule	150	-0.459609991950316	-2.01070279201043	6.37789459326251e-08	2.01890734803393e-06	1.43462666602835e-06	2602	tags=43%, list=16%, signal=37%	945/8560/56954/158747/8836/4317/8993/84329/306/6947/4790/10970/3608/5777/57153/961/3683/3240/6590/5806/6843/5912/8514/10855/5004/6793/3903/64386/3837/7133/1535/116844/101/4973/2352/1794/53831/23601/2204/55754/338339/5329/1084/963/1265/160364/7077/11026/126014/3689/1536/719/1116/2358/121260/3685/966/2919/5199/3684/6515/5328/22918/54918/25797
GO:0050766	BP	GO:0050766	positive regulation of phagocytosis	68	-0.57843520988872	-2.24006852533522	6.69207573820578e-08	2.09940464978888e-06	1.49182769397718e-06	1919	tags=44%, list=12%, signal=39%	961/811/8547/5806/336/26228/3071/720/718/1535/55646/1794/7124/5788/146722/64127/695/3458/2207/6556/6347/2209/2358/2213/3553/5199/2219/10326/64581/11031
GO:0033865	BP	GO:0033865	nucleoside bisphosphate metabolic process	111	0.509590773467582	2.12791015097414	6.73746509146238e-08	2.09940464978888e-06	1.49182769397718e-06	3094	tags=50%, list=19%, signal=40%	6799/8694/80221/6817/5164/26027/55902/6818/53354/27284/51703/32/8802/11001/6576/8801/5165/9060/79646/6822/84836/215/8034/5160/10380/79993/5167/8803/84532/5166/4967/54677/6820/390916/47/9524/6783/1743/23181/23205/122970/11332/283927/3158/3157/197322/80347/57678/641371/10005/134526/3156/128486/8876/51268
GO:0033875	BP	GO:0033875	ribonucleoside bisphosphate metabolic process	111	0.509590773467582	2.12791015097414	6.73746509146238e-08	2.09940464978888e-06	1.49182769397718e-06	3094	tags=50%, list=19%, signal=40%	6799/8694/80221/6817/5164/26027/55902/6818/53354/27284/51703/32/8802/11001/6576/8801/5165/9060/79646/6822/84836/215/8034/5160/10380/79993/5167/8803/84532/5166/4967/54677/6820/390916/47/9524/6783/1743/23181/23205/122970/11332/283927/3158/3157/197322/80347/57678/641371/10005/134526/3156/128486/8876/51268
GO:0034032	BP	GO:0034032	purine nucleoside bisphosphate metabolic process	111	0.509590773467582	2.12791015097414	6.73746509146238e-08	2.09940464978888e-06	1.49182769397718e-06	3094	tags=50%, list=19%, signal=40%	6799/8694/80221/6817/5164/26027/55902/6818/53354/27284/51703/32/8802/11001/6576/8801/5165/9060/79646/6822/84836/215/8034/5160/10380/79993/5167/8803/84532/5166/4967/54677/6820/390916/47/9524/6783/1743/23181/23205/122970/11332/283927/3158/3157/197322/80347/57678/641371/10005/134526/3156/128486/8876/51268
GO:0005518	MF	GO:0005518	collagen binding	62	-0.59310299621751	-2.24031278547832	6.77964367667663e-08	2.10432753341827e-06	1.49532587339356e-06	1948	tags=50%, list=12%, signal=44%	3339/1508/10491/5479/4322/8404/4811/147372/22795/1520/7057/4318/4321/131578/2335/5118/9902/960/6678/165/7450/1291/4921/7045/4060/7373/50509/4015/871/1513/84168
GO:0009410	BP	GO:0009410	response to xenobiotic stimulus	401	0.351869492003683	1.70086285995803	7.54180630905097e-08	2.33182127625192e-06	1.65698192469357e-06	1507	tags=22%, list=9%, signal=20%	2627/8824/3172/1577/66002/134147/476/1573/2329/6799/2330/54576/8856/3030/79762/3033/54658/6817/368/3291/6818/670/999/1555/27284/32/54578/18/6505/5825/1374/10/29785/2203/5243/1636/1576/4646/873/1562/1551/1559/6532/2948/30/1800/6822/54490/1565/8412/1244/8529/4129/1557/6714/9153/5009/7098/6097/23491/210/54575/2938/6750/847/113612/143/13/4760/2940/2326/5447/3784/6720/120/64240/64241/123/10555/3675/74…
GO:0072676	BP	GO:0072676	lymphocyte migration	108	-0.497858920555881	-2.06570530734172	7.61881676288969e-08	2.34653673040815e-06	1.66743866157939e-06	3240	tags=47%, list=20%, signal=38%	3695/6366/58191/6361/1235/6363/6355/2625/23143/1667/83692/8174/10563/6376/65125/64005/3683/6356/6354/58494/9466/11151/6793/6367/3676/101/27/6373/3690/1236/6288/5294/3627/5293/6362/1893/81704/6351/1880/6387/9023/4478/6348/199/51192/6347/7474/3383/1901/9420/729230
GO:0032731	BP	GO:0032731	positive regulation of interleukin-1 beta production	56	-0.613078728404577	-2.2725137300362	8.0707026931187e-08	2.47615366857723e-06	1.75954388673863e-06	3164	tags=62%, list=20%, signal=50%	3605/91662/10392/841/6363/10626/3315/4671/10892/5004/1958/3717/9447/7124/3098/22861/58484/6348/114548/10333/64127/22900/115362/3458/3569/7305/3428/11027/7474/353514/24145/51311/64581/7099/8767
GO:0061900	BP	GO:0061900	glial cell activation	52	-0.626183743060163	-2.29328016370488	8.62163647401925e-08	2.63504958441577e-06	1.87245462442402e-06	2396	tags=60%, list=15%, signal=51%	4317/1524/1191/712/6376/6622/26228/472/3717/135/7124/5788/3764/8530/1075/6348/10333/199/3458/3689/3569/7305/728/7097/8877/3553/90865/9839/3684/23208/120892
GO:0002702	BP	GO:0002702	positive regulation of production of molecular mediator of immune response	122	-0.483982437550892	-2.04454825658491	9.08092872470081e-08	2.75431819151857e-06	1.95720637112323e-06	3167	tags=46%, list=20%, signal=37%	100141515/8741/3605/7040/54106/3133/10392/3586/3566/4282/2625/51010/7158/7037/2867/4292/8482/51284/7494/10666/7292/10892/54440/940/9261/51704/1604/9188/10459/7805/8013/10865/3098/5788/4189/958/975/8140/114548/64127/6504/695/10417/3569/8809/7474/3553/353376/10859/90865/24145/3554/64581/7099/942/8767
GO:0016072	BP	GO:0016072	rRNA metabolic process	228	-0.403076063143605	-1.84949689330779	9.05090072007366e-08	2.75431819151857e-06	1.95720637112323e-06	4879	tags=54%, list=30%, signal=38%	23246/84186/28987/22984/5394/117246/64425/25926/51077/51729/6839/81887/51013/6208/285855/91893/57050/10199/22894/56915/25983/54512/10813/2091/134430/6230/84294/51441/55164/6217/6229/92345/6130/146857/404672/27341/23404/9045/5591/1662/11340/23160/6154/54680/23016/10171/84172/10799/9329/115752/4736/23076/25879/23223/56342/9326/51367/27340/10885/6227/6223/6232/51575/112495/9875/55813/55651/4839/8886…
GO:0002705	BP	GO:0002705	positive regulation of leukocyte mediated immunity	133	-0.466568587133924	-1.99947170430923	9.16553006792845e-08	2.75965591326361e-06	1.96099933267678e-06	3709	tags=53%, list=23%, signal=41%	57126/55183/567/2208/170506/6885/5336/80328/3815/81545/23529/4049/91543/50943/911/100141515/259197/3593/8741/7040/3133/909/51561/2625/10125/51010/7158/7037/22890/4292/6777/10666/7292/10892/54440/26228/3594/114836/718/4277/940/4068/1604/3140/9188/7124/10459/8807/6688/10865/5788/958/975/7409/23705/114548/64127/6504/695/3689/3569/7305/8809/2209/3553/353376/3684/3554/5724/64581
GO:0015291	MF	GO:0015291	secondary active transmembrane transporter activity	260	0.396753444241817	1.85332322128063	9.16771740021131e-08	2.75965591326361e-06	1.96099933267678e-06	2361	tags=28%, list=15%, signal=24%	10050/6584/283375/11046/283537/55630/206358/79085/6505/6535/2542/7782/10166/9058/6576/115584/1015/9154/200010/5002/6532/9963/159963/340024/292/6523/6550/1184/6564/8034/9153/54716/23443/80736/56172/23428/114789/6512/55532/11136/9121/6561/6583/6555/1811/246213/10723/6558/1836/142680/7779/23169/23516/291/84879/9497/8671/114134/84561/1468/6527/26503/5250/54020/10165/113235/11309/10479/146802/154091/5…
GO:0070821	CC	GO:0070821	tertiary granule membrane	67	-0.572561415250729	-2.20793291277882	9.34449363944685e-08	2.80229420157397e-06	1.99129791248205e-06	1919	tags=45%, list=12%, signal=40%	961/6843/5912/8514/3903/1535/101/4973/53831/23601/2204/11314/338339/963/160364/8778/11026/3689/1536/2207/6556/2358/3687/966/10288/3684/6515/5724/5328/22918
GO:0002761	BP	GO:0002761	regulation of myeloid leukocyte differentiation	114	-0.493714750146483	-2.06676481179751	9.51916344734574e-08	2.84398377601037e-06	2.0209223403886e-06	3682	tags=50%, list=23%, signal=39%	51208/6886/4609/1385/8600/10234/3665/3593/3605/2624/7040/1435/841/4057/51561/54997/714/5196/2242/7071/10221/8111/7030/5530/3635/4920/140685/920/7107/51176/4286/4067/84959/10401/7124/2124/3059/5925/9935/861/6348/9770/3458/7305/1051/4853/11025/11006/55294/5771/10859/7130/1230/3624/2200/7099/4982
GO:0006067	BP	GO:0006067	ethanol metabolic process	20	0.800313423836017	2.3951328743611	9.83178982212618e-08	2.92642490339927e-06	2.07950464226824e-06	1466	tags=55%, list=9%, signal=50%	6799/6817/55902/6818/27284/130/6822/126/84532/217/6783
GO:0009150	BP	GO:0009150	purine ribonucleotide metabolic process	304	0.379405433993527	1.79160166669688	9.95083779891629e-08	2.95084881494258e-06	2.096860166197e-06	3094	tags=34%, list=19%, signal=28%	2984/5465/6799/8694/9615/260425/80221/6817/368/5164/26027/55902/4719/6818/53354/27284/51703/32/1353/8802/9414/11001/5152/6576/8801/10891/5169/6389/5165/7498/9060/115/481/79646/8573/6822/84836/215/8654/8034/5160/1739/204/10380/50808/114789/79993/56848/112/5167/8803/84532/5166/4967/51422/54677/6820/390916/47/4621/9524/6783/1743/23181/65018/23205/4717/53343/122970/6390/11332/4718/5151/57089/4716/283…
GO:0002825	BP	GO:0002825	regulation of T-helper 1 type immune response	31	-0.714235227161896	-2.34977346467327	1.03740746029572e-07	3.0649627076959e-06	2.17794899559159e-06	2796	tags=71%, list=17%, signal=59%	3593/51561/6363/3566/7292/9466/9655/3594/3718/10865/3142/6504/6556/8809/301/941/3553/90865/3554/729230/84868/8767
GO:0045637	BP	GO:0045637	regulation of myeloid cell differentiation	179	-0.423372604766727	-1.89946985553518	1.04973122420376e-07	3.08992840423373e-06	2.19568950955031e-06	3787	tags=45%, list=24%, signal=35%	6774/5591/338382/51208/5469/6886/8861/4609/7538/1385/29909/8600/10234/3665/3276/3593/3605/2624/7040/5916/10193/1435/841/4057/51561/54997/714/5196/2242/7071/10221/6777/8111/7030/4212/5530/4792/3635/4920/140685/920/6772/3071/7107/51176/4286/4067/84959/10401/7124/6688/2113/2124/3059/5925/1440/9935/861/6348/3091/4208/9770/4211/3458/7305/1051/4853/11025/1441/11006/55294/5771/10859/7130/4015/1230/3624/…
GO:0032755	BP	GO:0032755	positive regulation of interleukin-6 production	93	-0.5278631770868	-2.13661942673218	1.06038877715925e-07	3.10982399830859e-06	2.20982723103815e-06	2076	tags=42%, list=13%, signal=37%	51284/2149/7494/9181/2069/7292/23765/5781/1535/5452/8692/3556/3552/5450/55122/7124/10865/10333/64127/199/695/10417/3458/3569/7305/11027/7097/7474/353514/3553/10288/90865/51311/7291/5724/7096/64581/7099/8767
GO:0043410	BP	GO:0043410	positive regulation of MAPK cascade	423	-0.337126379614447	-1.64889919326029	1.08630166436703e-07	3.17414958851861e-06	2.25553671201714e-06	3402	tags=35%, list=21%, signal=28%	8600/57551/113277/3479/2322/100133941/1000/29937/3276/6366/11235/115352/4238/7040/8754/54106/6361/10392/9170/4851/11184/8685/6363/4282/6355/114897/10125/9046/1902/2861/4616/5478/22881/6093/409/55024/2081/23328/5031/3487/8482/284/6376/55801/4671/25778/2149/80149/6356/6354/8826/55816/11211/56940/59/1436/920/8837/116/3489/23236/6367/5781/2771/9590/8829/10371/5008/5604/101/3690/1236/7162/154/3552/152…
GO:0002286	BP	GO:0002286	T cell activation involved in immune response	119	-0.486977607406322	-2.04119075303807	1.12097046896011e-07	3.26349687258933e-06	2.31902649840575e-06	2846	tags=43%, list=18%, signal=36%	6095/51561/8320/6363/3566/2625/54542/84807/4063/3683/80149/7292/10892/9655/3594/64332/440275/6775/114836/3716/3071/3726/3936/51176/54518/406991/3718/3142/1880/338339/975/26253/114548/3458/3569/2207/6556/8809/301/10538/64218/2213/3383/9021/3662/941/604/10859/942/84868/8767
GO:0006814	BP	GO:0006814	sodium ion transport	225	0.405466815532148	1.8697952196939	1.17758376325777e-07	3.41584933800264e-06	2.42728748905e-06	2361	tags=25%, list=15%, signal=22%	10050/63928/476/6584/288/57657/23327/65268/6535/5652/9058/23171/115584/154043/200010/817/481/6532/5774/9963/159963/340024/6523/6550/1739/54716/6561/6583/54795/6555/246213/10768/6558/3784/142680/5446/26504/81/6337/9497/8671/53373/219931/6527/2745/4734/6335/65266/347732/5025/1906/196527/5318/10479/5349/6330/6536
GO:0098857	CC	GO:0098857	membrane microdomain	269	-0.379231414069749	-1.7806352822375	1.18517711063078e-07	3.42541949692092e-06	2.43408800181036e-06	1993	tags=29%, list=12%, signal=26%	2534/2149/4846/10666/5359/5420/5912/355/23621/10855/3635/920/203068/26509/7133/6513/3037/8692/4973/83483/973/1604/4067/3717/1012/23213/493/2319/11315/3667/3738/3937/7124/1378/3098/91663/5788/3572/51338/867/7462/7048/5538/3055/10333/695/684/150372/3689/929/23603/857/7804/7097/7046/3383/5573/6386/3945/962/6401/19/5743/2697/1901/6404/5621/7010/3684/3791/5175/30846/871/7096/120892/7070/23433/25800/10…
GO:0019814	CC	GO:0019814	immunoglobulin complex	27	-0.74945260201729	-2.36631766131168	1.25263387624167e-07	3.60731423493857e-06	2.56334160120137e-06	1713	tags=70%, list=11%, signal=63%	3543/28785/28778/3514/973/28299/28813/28902/28912/3495/3537/28823/3507/3493/28461/28797/28908/28424/3500
GO:0002437	BP	GO:0002437	inflammatory response to antigenic stimulus	66	-0.576010560215433	-2.21387416169521	1.32225119356144e-07	3.79409991764016e-06	2.69607068433486e-06	3728	tags=62%, list=23%, signal=48%	1268/133396/4049/923/3568/3593/5045/26279/3133/3516/3586/4851/11277/10125/2/5682/2534/2876/718/10769/1236/940/79651/4067/11315/7124/975/9240/3055/10800/64127/3557/695/3559/3500/2209/2213/4853/2214/3579/2268
GO:0050730	BP	GO:0050730	regulation of peptidyl-tyrosine phosphorylation	218	-0.404699315767109	-1.85562189901418	1.3554138174199e-07	3.87531757045108e-06	2.75378359057013e-06	3816	tags=42%, list=24%, signal=32%	57091/22876/3815/57826/2255/23529/58533/133396/5155/50507/116379/3479/2322/1839/3593/7040/83666/2043/51561/9094/54206/253260/4282/374/1489/1742/1437/55024/284/54625/10188/2534/5777/9181/5912/122809/90/9655/56940/23568/1436/5062/920/5781/5168/8651/8829/10507/5008/654/8692/3690/51704/4067/3717/6423/7124/3481/5788/3059/3572/867/11314/958/1440/11009/3678/64127/960/26585/653361/3458/3689/3569/2209/857…
GO:0046394	BP	GO:0046394	carboxylic acid biosynthetic process	300	0.378831729661154	1.78916818648281	1.41223837302211e-07	4.02336625057049e-06	2.85898633034739e-06	2961	tags=36%, list=18%, signal=30%	55902/5832/32/8309/18/22928/5825/5313/11001/2746/1576/51085/873/1559/8644/2948/4259/2628/162417/1565/157506/124975/875/6342/215/23498/5565/2805/2678/1593/6470/1907/26063/37/5009/345/10994/79993/337/4942/9971/92086/114880/4258/114881/55825/8803/216/84532/5166/8864/51422/91227/2747/11160/1491/1373/47/114876/64902/2944/9524/2744/9926/23038/56624/84105/10327/23205/2946/122970/344/2264/55256/11343/171…
GO:0051607	BP	GO:0051607	defense response to virus	298	-0.371274096792215	-1.77062640680777	1.54893343539239e-07	4.39709680217976e-06	3.12455761363103e-06	3546	tags=35%, list=22%, signal=27%	104/91543/50943/51728/7706/81570/2634/3665/54476/56829/10379/10206/3593/9641/83666/665/54106/708/5611/51191/23515/11277/10146/51561/57337/6737/8638/29110/1667/201294/10533/27350/64135/5551/4940/10964/84166/10622/51284/10621/80149/8547/5987/5359/5371/5802/25939/3594/10346/440275/3669/6772/2537/6036/4600/55284/4277/8692/7334/8519/6039/6773/4283/7128/2633/3627/9447/9188/7124/197259/5788/22861/10410/…
GO:0070664	BP	GO:0070664	negative regulation of leukocyte proliferation	89	-0.532625181046989	-2.14078427303327	1.56183637536257e-07	4.40239179020042e-06	3.12832020878833e-06	1686	tags=39%, list=11%, signal=35%	3635/472/6664/259307/5585/4067/7128/10385/1378/11314/3620/10457/695/26585/3559/29126/83593/7305/1051/2213/5573/11006/941/10288/604/10859/90865/5621/80380/7940/4332/1493/942/84868/57045
GO:0140546	BP	GO:0140546	defense response to symbiont	299	-0.366885184716706	-1.74810401763656	1.56066777959991e-07	4.40239179020042e-06	3.12832020878833e-06	3546	tags=34%, list=22%, signal=27%	104/91543/50943/51728/7706/81570/2634/3665/54476/56829/10379/10206/3593/9641/83666/665/54106/708/5611/51191/23515/11277/10146/51561/57337/6737/8638/29110/1667/201294/10533/27350/64135/5551/4940/10964/84166/10622/51284/10621/80149/8547/5987/5359/5371/5802/25939/3594/10346/440275/3669/6772/2537/6036/4600/55284/4277/8692/7334/8519/6039/6773/4283/7128/2633/3627/9447/9188/7124/197259/5788/22861/10410/…
GO:0001523	BP	GO:0001523	retinoid metabolic process	75	0.561579904914353	2.19303747943126	1.630743478777e-07	4.57852057169964e-06	3.25347654488266e-06	1428	tags=35%, list=9%, signal=32%	1577/54884/54576/8694/54658/9249/222236/130/29785/57016/1576/285440/1562/1551/8644/1565/157506/57104/151056/10901/5959/126/5948/216/51635/9227
GO:0007249	BP	GO:0007249	canonical NF-kappaB signal transduction	276	-0.380241950593245	-1.79291333581464	1.63580088120145e-07	4.57852057169964e-06	3.25347654488266e-06	4286	tags=46%, list=27%, signal=34%	80216/2950/51246/387/170506/23118/1665/6885/11214/5336/245937/23390/8904/1910/197358/24138/4919/23636/7088/140885/92140/7706/7188/8600/113277/10206/6366/142/91662/9641/1894/79753/54106/54386/8717/10392/841/6095/4057/57162/6363/1902/7037/6737/29110/2099/286827/387082/6093/8454/409/1524/3656/3315/284/6376/51284/4790/27032/2534/2149/6284/57153/80149/10892/347734/5587/4792/10346/4050/920/6772/8837/55…
GO:0051092	BP	GO:0051092	positive regulation of NF-kappaB transcription factor activity	142	-0.454300054089786	-1.96796721658637	1.73264912658926e-07	4.83263709188901e-06	3.43405062446934e-06	3841	tags=48%, list=24%, signal=37%	959/6188/5687/6774/5583/338382/4919/10211/92140/7706/136319/7188/8600/10206/7040/54106/54386/8717/10392/4057/5588/7037/6737/5478/4591/1524/1191/3656/6376/9181/10892/5587/4869/10346/8837/5579/7185/114769/101/3556/7334/2319/9447/7124/8807/2241/958/58484/114548/10333/64127/695/23085/8809/857/7097/8877/7474/3553/6280/353376/6279/6283/28232/11213/64581/7099/8767
GO:0045121	CC	GO:0045121	membrane raft	268	-0.379688163212759	-1.77811390346867	1.78311622359702e-07	4.95606902983744e-06	3.52176081572345e-06	1993	tags=29%, list=12%, signal=26%	2534/2149/4846/10666/5359/5420/5912/355/23621/10855/3635/920/203068/26509/7133/6513/3037/8692/4973/83483/973/1604/4067/3717/1012/23213/493/2319/11315/3667/3738/3937/7124/1378/3098/91663/5788/3572/51338/867/7462/7048/5538/3055/10333/695/684/150372/3689/929/23603/857/7804/7097/7046/3383/5573/6386/3945/962/6401/19/5743/2697/1901/6404/5621/7010/3684/3791/5175/30846/871/7096/120892/7070/23433/25800/10…
GO:0050921	BP	GO:0050921	positive regulation of chemotaxis	139	-0.457605326213223	-1.97263214560854	1.7939579092436e-07	4.96888966737368e-06	3.53087110426783e-06	3001	tags=44%, list=19%, signal=36%	6366/7040/1435/708/3603/1235/51561/6363/3929/1902/158747/5228/1524/10563/5594/3315/65125/79647/7114/23075/811/6354/7074/5587/9647/7424/1436/3071/8829/1236/7162/1012/7057/3627/7852/6688/5880/6351/6387/1240/6348/6504/199/5159/3569/63940/719/728/5156/2260/7941/2358/7474/5919/5054/2247/3579/1901/3791/1230/729230
GO:0035904	BP	GO:0035904	aorta development	60	-0.591206088822368	-2.22982401091774	1.86013788611154e-07	5.13436675346428e-06	3.64845839253712e-06	1151	tags=32%, list=7%, signal=30%	6091/60681/23462/11174/56999/4016/1959/187/7048/144165/639/5159/2022/30008/4015/23129/7042/1281/1909
GO:0050868	BP	GO:0050868	negative regulation of T cell activation	121	-0.478224045099149	-2.01726360905878	1.93587590812842e-07	5.32499383418636e-06	3.78391715617842e-06	1971	tags=36%, list=12%, signal=31%	5777/201633/80149/7292/9655/56940/3071/8651/864/259307/79626/10385/406991/3718/135/7805/1378/3142/2737/11314/3620/10457/861/3559/29126/301/1051/2213/5573/11006/941/865/5771/10288/604/10859/5621/54900/80380/1493/942/84868/57045
GO:0045123	BP	GO:0045123	cellular extravasation	70	-0.559698864844399	-2.17965196824752	2.0895454732757e-07	5.72793960148464e-06	4.07024864300585e-06	2377	tags=46%, list=15%, signal=39%	6093/83692/1524/8174/6376/961/3683/58494/9466/23236/3676/101/83483/7412/5294/5293/7124/2241/83700/6387/6347/3383/6401/6402/6404/9435/6403/5175/3554/5724/7070/729230
GO:0016747	MF	GO:0016747	acyltransferase activity, transferring groups other than amino-acyl groups	181	0.425358533884611	1.9080117856983	2.32668874968601e-07	6.35616306720729e-06	4.51666146974014e-06	3039	tags=35%, list=19%, signal=29%	80168/3030/8694/1384/56894/1374/10/51114/30/55304/3032/162417/84836/6342/57104/346606/51304/10162/51471/54675/27154/64429/79993/9027/112483/254887/1376/10554/79844/5051/54677/10555/9397/8435/8648/154141/9227/9926/1743/253558/340481/79829/63874/23774/9575/157570/51547/1387/8888/8605/10449/8443/8850/158833/122830/25921/9517/4836/57678/1629/8228/254531/23409
GO:0032729	BP	GO:0032729	positive regulation of type II interferon production	73	-0.553517527882262	-2.16865565034884	2.35094770758373e-07	6.40051531173904e-06	4.54817797928449e-06	3177	tags=52%, list=20%, signal=42%	3593/3595/54106/51561/10125/3115/3113/914/5144/51284/10666/7292/54440/5987/9466/3594/114836/10148/80381/3717/7124/10865/8140/6504/929/6556/8809/7474/3553/10859/51311/3554/5142/64581/729230/7099/84868/8767
GO:0061082	BP	GO:0061082	myeloid leukocyte cytokine production	49	-0.62597336378751	-2.26094046367894	2.36899721013715e-07	6.42771794056601e-06	4.56750804747174e-06	2216	tags=51%, list=14%, signal=44%	79004/8482/51284/558/54/51465/9261/51704/7043/9188/7805/8013/9516/64127/10417/7474/353376/604/10859/24145/7291/7042/11213/7099/8767
GO:0006163	BP	GO:0006163	purine nucleotide metabolic process	390	0.349780521672888	1.68795258601676	2.38339845970362e-07	6.44487102137483e-06	4.57969695111649e-06	3094	tags=32%, list=19%, signal=27%	2984/5465/6799/2330/8694/9615/260425/80221/6817/368/5164/26027/55902/4719/131870/6818/53354/27284/51703/32/1353/8802/9414/11001/5152/6576/23171/64080/8801/10891/5169/6389/5165/7498/9060/115/481/79646/8573/6822/3417/84836/215/8654/51071/23729/23498/2819/8034/5160/1739/204/10380/4191/50808/114789/79993/56848/229/112/55191/23475/2326/5167/8803/84532/5166/4967/51422/54677/4200/6820/390916/47/4621/419…
GO:0050672	BP	GO:0050672	negative regulation of lymphocyte proliferation	81	-0.532214084601696	-2.1139857726623	2.51461393205061e-07	6.77671464052964e-06	4.81550356475553e-06	1686	tags=38%, list=11%, signal=34%	3635/472/6664/259307/5585/4067/10385/1378/11314/3620/10457/695/3559/29126/83593/7305/1051/2213/5573/11006/941/10288/10859/5621/80380/7940/4332/1493/942/84868/57045
GO:0006720	BP	GO:0006720	isoprenoid metabolic process	122	0.477275741276304	2.0151504556434	2.58913394194157e-07	6.95404762790165e-06	4.94151560423723e-06	2233	tags=32%, list=14%, signal=28%	1577/54884/54576/8694/54658/9249/222236/130/29785/57016/1576/285440/5264/1562/1551/1559/8644/1565/157506/224/57104/57171/1557/151056/10901/5959/126/5948/55825/216/6715/51635/9227/23590/24/112724/3158/83875/3157
GO:0010594	BP	GO:0010594	regulation of endothelial cell migration	156	-0.443397539826932	-1.9437108659301	2.62179319447908e-07	7.01813567528846e-06	4.98705628833269e-06	2401	tags=37%, list=15%, signal=31%	79812/9270/23328/5797/10563/3315/284/306/4846/7114/811/80149/5587/7424/10769/8829/6776/4223/147372/3690/388/116150/4215/51564/5294/493/22846/9734/7057/406991/5293/7124/56999/285/348/2113/958/5176/3091/4208/6678/301/57381/2260/10000/64218/7474/55294/2247/5743/6781/2752/7010/3791/1634/5547/8828
GO:0019318	BP	GO:0019318	hexose metabolic process	213	0.40803572615086	1.87435112491671	2.77608116222667e-07	7.40628743514454e-06	5.26287521865539e-06	2659	tags=34%, list=17%, signal=29%	5465/5105/5164/4041/5106/132158/3643/32/2528/1374/2542/2203/6576/8445/6934/10891/5165/1609/3795/4485/2819/83667/2805/5160/6714/230/5372/6097/4191/4351/229/2641/130589/5166/3784/8864/80201/7874/5236/7033/5211/5210/5208/23516/2592/4124/4190/34/23038/51451/2524/57486/8660/100131187/1468/90673/23509/5232/10499/5091/84750/51547/10165/2931/7167/4123/2517/8790/8850/6794/5562/5214
GO:0032945	BP	GO:0032945	negative regulation of mononuclear cell proliferation	82	-0.530816040861409	-2.11588096387749	2.81172231706407e-07	7.46364502682941e-06	5.30363327058403e-06	1686	tags=38%, list=11%, signal=34%	3635/472/6664/259307/5585/4067/10385/1378/11314/3620/10457/695/3559/29126/83593/7305/1051/2213/5573/11006/941/10288/10859/5621/80380/7940/4332/1493/942/84868/57045
GO:0004896	MF	GO:0004896	cytokine receptor activity	90	-0.523109969163947	-2.10173681682359	2.82026914960545e-07	7.46364502682941e-06	5.30363327058403e-06	3734	tags=58%, list=23%, signal=45%	3601/9173/133396/116379/2152/3977/3568/2322/2826/3593/643/3595/2057/3454/1235/3560/3566/3953/1524/9466/23765/3594/1234/920/3563/10148/10663/3575/1236/3556/7850/7852/8807/3572/3587/3455/3577/1240/50615/960/3559/1438/8809/1441/8322/3579/1439/3598/1230/3554/729230/9180
GO:0061135	MF	GO:0061135	endopeptidase regulator activity	165	-0.427346724080817	-1.8815712175407	2.82564974063242e-07	7.46364502682941e-06	5.30363327058403e-06	3392	tags=34%, list=21%, signal=27%	2634/65264/27151/28234/1469/332/5045/9232/4057/80760/10197/5055/2/6093/5271/9097/4671/6695/6590/8434/12/89932/9806/720/718/114769/5270/5266/6423/7057/10213/9447/22861/58484/5176/8530/114548/22900/7078/7077/199713/684/7980/115362/710/83464/135228/5054/5274/5621/7076/1475/5272/1293/1294/871
GO:0032695	BP	GO:0032695	negative regulation of interleukin-12 production	19	-0.795930262495996	-2.3303256799889	2.99944749906866e-07	7.89656524754808e-06	5.61126447194189e-06	2940	tags=89%, list=18%, signal=73%	708/3586/409/4790/201633/54/1236/7057/406991/3718/1240/64127/6504/353514/10859/51311/11213
GO:0015370	MF	GO:0015370	solute:sodium symporter activity	78	0.539442110605277	2.12480213419654	3.03586558619713e-07	7.96615124378109e-06	5.660711974263e-06	1898	tags=29%, list=12%, signal=26%	10050/6505/6535/9058/115584/9154/200010/6532/9963/159963/6523/9153/54716/6512/6561/6555/246213/6558/142680/84879/9497/8671/6527
GO:0032963	BP	GO:0032963	collagen metabolic process	85	-0.528160231959506	-2.11537209265928	3.08293112727335e-07	8.06312839418345e-06	5.72962351004901e-06	3260	tags=49%, list=20%, signal=40%	114757/5045/7040/9697/4851/4239/4317/9508/5653/2149/4316/1508/64386/4322/1520/7043/406991/4313/4318/4321/4323/55323/861/3091/5118/9902/2022/3569/4319/1289/4312/4327/4921/4314/9509/7431/1277/2191/3624/871/1278/1513
GO:0043367	BP	GO:0043367	CD4-positive, alpha-beta T cell differentiation	91	-0.51557319755809	-2.08073964932929	3.1625999764336e-07	8.2444640562127e-06	5.858479832506e-06	3177	tags=51%, list=20%, signal=41%	3593/84695/26279/6095/51561/6363/3566/2625/54542/84807/4063/80149/7292/10892/54440/9655/3594/64332/6775/114836/3716/3071/8651/864/3726/51176/9308/406991/3718/3142/1880/861/114548/3458/3569/8809/301/10538/64218/9021/3662/941/865/604/942/8767
GO:0071677	BP	GO:0071677	positive regulation of mononuclear cell migration	71	-0.548941248565285	-2.14096231465808	3.19114364982479e-07	8.29177618718317e-06	5.89209962431219e-06	2940	tags=48%, list=18%, signal=39%	708/1235/158747/83692/1524/8174/10563/65125/961/811/6354/58494/11151/3676/101/27/3690/1236/3627/7124/6688/83700/81704/6351/6387/6348/6504/199/7941/2358/7474/5054/1230/729230
GO:0030545	MF	GO:0030545	signaling receptor regulator activity	483	-0.324160707920043	-1.60724561433412	3.21433985334867e-07	8.32493149680596e-06	5.91565964124491e-06	3658	tags=29%, list=23%, signal=23%	8740/2255/23529/4049/655/9518/5155/2151/8600/8744/3479/51293/29937/57817/100141515/1839/6366/3593/8741/3605/8190/2256/7040/58191/7432/1435/6361/5473/3603/3586/51561/4693/6363/4282/6355/374/1489/1437/130576/10501/5196/5228/8993/81029/10563/8482/2258/6376/55801/1673/1854/5197/2069/7292/123920/6356/6354/10468/4050/7424/8742/10148/116/6367/146225/90226/2201/944/10371/10507/5008/654/6373/4061/7472/355…
GO:0050731	BP	GO:0050731	positive regulation of peptidyl-tyrosine phosphorylation	160	-0.435036954117449	-1.91249787051519	3.5025357759008e-07	9.04198313409732e-06	6.42519337531113e-06	3709	tags=43%, list=23%, signal=33%	3815/2255/23529/133396/5155/50507/3479/2322/1839/3593/7040/83666/2043/51561/9094/253260/4282/374/1489/1742/1437/55024/284/54625/10188/2534/9181/90/23568/1436/5062/920/5781/5168/8829/10507/5008/654/3690/51704/4067/3717/7124/3481/5788/3059/3572/958/1440/11009/3678/64127/960/26585/653361/3458/3569/2209/7804/3589/353514/941/55294/5621/5770/5175/8767/3082/2252
GO:0043370	BP	GO:0043370	regulation of CD4-positive, alpha-beta T cell differentiation	56	-0.596751479754543	-2.21199312311924	3.55096177177412e-07	9.13742646885232e-06	6.49301498845625e-06	3177	tags=61%, list=20%, signal=49%	3593/84695/51561/6363/3566/2625/54542/84807/80149/7292/10892/54440/9655/3594/64332/3071/8651/864/3726/9308/406991/3718/3142/861/114548/3458/301/10538/3662/941/865/604/942/8767
GO:0009117	BP	GO:0009117	nucleotide metabolic process	437	0.333031068032491	1.6260041777436	3.6539769216066e-07	9.37227456709191e-06	6.65989701230379e-06	3122	tags=31%, list=19%, signal=25%	2984/5465/6799/957/2330/8694/9615/260425/80221/6817/368/5164/26027/55902/4719/131870/6818/53354/27284/51703/32/1353/8802/9414/11001/5152/6576/23171/64080/56474/8801/10891/5169/6389/5165/7498/9060/115/481/79646/8573/6822/3417/84836/215/8654/51071/23729/23498/2819/8034/5160/1739/204/6470/10380/7371/4191/50808/114789/79993/56848/229/112/55191/23475/2326/5167/8803/84532/5166/4967/54963/51422/54677/42…
GO:0015934	CC	GO:0015934	large ribosomal subunit	109	-0.497044739065526	-2.06398946755095	3.96915821885202e-07	1.01463330073286e-05	7.20993952936593e-06	5277	tags=66%, list=33%, signal=45%	26156/6135/6181/6159/6137/140801/6168/6133/29074/285855/84769/6136/6146/29093/6142/28977/65008/6144/6161/6130/6152/116541/6160/6175/6176/6158/9045/25873/6138/79590/6164/6143/6154/57129/6156/6173/23521/4736/6166/6157/122704/6147/6169/6139/6170/64983/55651/65005/6129/11222/6134/65080/6125/54534/11224/6128/6124/6165/54148/64979/9349/6155/51121/116832/4869/90480/64976/63875/7311/51258/9553/51538
GO:0045333	BP	GO:0045333	cellular respiration	191	0.413265224458589	1.86391531488859	3.98119873548182e-07	1.01463330073286e-05	7.20993952936593e-06	4147	tags=53%, list=26%, signal=40%	4719/79085/8802/8801/10891/2110/6389/51085/3417/50/215/2819/5160/1327/4191/114789/57017/7385/847/2109/1355/8803/4967/55847/400916/2271/2108/7384/47/4190/1743/48/65018/4717/9377/1349/6390/1431/3420/4718/65084/3658/23410/4716/10165/4714/1329/90624/3421/1352/201163/4704/3419/4698/83733/2820/4720/2647/1537/4700/1345/6392/4705/4722/79751/29796/7386/27089/1350/84269/3588/4723/10975/55753/205327/92259/6…
GO:0008203	BP	GO:0008203	cholesterol metabolic process	126	0.47001531660023	1.99599216354995	4.26631171532184e-07	1.08383339341154e-05	7.70167233892327e-06	2682	tags=36%, list=17%, signal=30%	2053/2330/57704/4041/23461/51474/4779/1576/1609/1559/6822/1565/335/10162/1593/37/338/337/9971/8029/1050/847/6720/2230/10682/6820/11160/8435/47/114876/23541/22937/158219/3158/134429/3157/1080/6721/1595/10449/8431/5562/10613/2222/64801
GO:0001936	BP	GO:0001936	regulation of endothelial cell proliferation	126	-0.45210437791675	-1.91826832566125	4.57637559213713e-07	1.15891263804692e-05	8.23518214324425e-06	1948	tags=42%, list=12%, signal=37%	3593/11235/2624/7432/3586/253260/94/79812/5228/5797/3339/6356/26051/5587/7424/8742/6772/240/3676/8829/116844/654/6776/3690/1012/23213/22846/7057/406991/5293/7124/3481/348/7075/1893/187/6387/3091/4208/1960/6678/2321/6347/857/2260/7046/10000/7474/2247/7010/3791/8828/2252
GO:0006644	BP	GO:0006644	phospholipid metabolic process	329	0.356671610585436	1.69884295364938	4.87261582467536e-07	1.2300271023239e-05	8.74051839303026e-06	3247	tags=35%, list=20%, signal=29%	2627/27124/55512/1040/3030/81579/222236/56894/5331/5337/57406/1609/3417/56994/27163/84647/8395/335/57171/4952/10162/26751/151056/10380/54675/27315/80736/8527/56848/93210/5408/337/660/9971/8398/5291/94005/5296/9306/1119/5833/5130/166929/10554/1606/10908/51447/9110/5154/284161/26090/10555/3706/253430/80055/154141/84879/9926/253558/55300/57605/5320/10351/161247/5048/8525/63874/3612/126969/344/57217/…
GO:0008009	MF	GO:0008009	chemokine activity	42	-0.643864956966165	-2.26555702292475	4.94723277796721e-07	1.24266419235326e-05	8.83031699797746e-06	3198	tags=64%, list=20%, signal=52%	6366/58191/6361/5473/6363/6355/5196/10563/6376/5197/6356/6354/6367/6373/4283/3627/6362/6351/6387/6348/2920/2921/51192/6347/6374/2919/6372
GO:0022408	BP	GO:0022408	negative regulation of cell-cell adhesion	181	-0.420894827964524	-1.89103056530444	4.95383243284863e-07	1.24266419235326e-05	8.83031699797746e-06	2052	tags=34%, list=13%, signal=30%	65125/5777/23075/201633/80149/7292/5420/9655/9647/56940/3071/8651/654/23560/4855/864/5270/259307/3717/79626/10385/406991/84959/3718/135/10019/10459/6688/7805/1378/3142/91663/2737/11314/6387/3620/10457/53827/861/3557/3559/29126/301/1051/2213/5573/11006/941/865/5771/10288/604/10859/5621/54900/80380/5962/1493/942/84868/57045
GO:0010934	BP	GO:0010934	macrophage cytokine production	37	-0.670822560733922	-2.30743647842852	5.3946906938041e-07	1.34479523951485e-05	9.55605571912339e-06	2216	tags=57%, list=14%, signal=49%	79004/8482/51284/558/54/51465/9261/51704/7043/7805/9516/64127/10417/7474/10859/24145/7291/7042/11213/7099/8767
GO:0010935	BP	GO:0010935	regulation of macrophage cytokine production	37	-0.670822560733922	-2.30743647842852	5.3946906938041e-07	1.34479523951485e-05	9.55605571912339e-06	2216	tags=57%, list=14%, signal=49%	79004/8482/51284/558/54/51465/9261/51704/7043/7805/9516/64127/10417/7474/10859/24145/7291/7042/11213/7099/8767
GO:0150077	BP	GO:0150077	regulation of neuroinflammatory response	32	-0.692186961500171	-2.29192885770844	5.56871600080059e-07	1.38385194823633e-05	9.83359097042504e-06	2414	tags=62%, list=15%, signal=53%	26471/4317/6376/26228/472/7133/7124/5788/4318/8530/1075/6348/3569/8877/4314/3553/5743/90865/23208/120892
GO:0035725	BP	GO:0035725	sodium ion transmembrane transport	163	0.432525355199816	1.91810731982469	5.74763057110744e-07	1.42387730017776e-05	1.01180093577684e-05	2361	tags=25%, list=15%, signal=22%	10050/63928/476/288/57657/23327/65268/6535/9058/23171/817/481/6532/5774/9963/340024/6523/6550/1739/54716/6561/54795/246213/6558/142680/26504/81/6337/9497/8671/53373/219931/2745/4734/6335/65266/196527/10479/5349/6330/6536
GO:0070160	CC	GO:0070160	tight junction	116	0.474501822503982	1.98905453951427	6.08865981803951e-07	1.50369162131583e-05	1.06851664070858e-05	2125	tags=41%, list=13%, signal=35%	54566/288/57530/153562/9223/260425/91862/100506658/84612/1525/9414/27134/4072/83481/23094/24146/1366/5590/1365/79983/1739/317762/117583/7855/11346/143098/9618/9265/10015/1364/79629/137075/324/64130/56288/51599/79778/55327/1741/50848/5376/55114/92359/6801/65266/7082/154796
GO:0031663	BP	GO:0031663	lipopolysaccharide-mediated signaling pathway	54	-0.595536786383803	-2.19459415325864	6.27755309360377e-07	1.54555682184189e-05	1.09826586774062e-05	2820	tags=56%, list=18%, signal=46%	4057/4282/3929/4064/23328/5594/3656/6376/10221/4846/10892/4792/9450/114769/654/1604/4067/7128/6688/497189/3055/22900/929/11027/7097/353376/5724/7099/8767/23643
GO:0001501	BP	GO:0001501	skeletal system development	500	-0.318373989141179	-1.58013678957895	6.46627387513078e-07	1.58712205236671e-05	1.12780193741147e-05	2544	tags=26%, list=16%, signal=22%	7763/3953/94/56987/27230/9451/1301/1310/5079/81029/25902/7289/1305/9775/648/4090/6474/3911/3221/4488/57560/8111/23508/10468/64651/5479/25884/6660/4664/57728/6664/3234/5781/2201/4322/10507/654/3212/3037/54/8692/54796/85301/864/5358/338773/6423/80781/2121/23213/7043/81792/406991/10865/4313/1893/5788/5925/2737/497189/51715/8642/4318/4323/7048/1240/861/309/56603/2202/4017/3091/55959/145864/4208/960/2…
GO:0042379	MF	GO:0042379	chemokine receptor binding	57	-0.579993269079069	-2.15502531337525	6.57858546137365e-07	1.60973546703612e-05	1.14387093023885e-05	3198	tags=58%, list=20%, signal=47%	6366/58191/6361/10763/5473/6363/6355/5196/1524/10563/6376/1673/5197/6356/6354/6772/3716/6367/6373/4283/3627/6362/6351/6387/6348/2920/2921/51192/6347/6374/2919/6372/729230
GO:0001676	BP	GO:0001676	long-chain fatty acid metabolic process	105	0.491165697880367	2.02370487477298	6.75205728895551e-07	1.64713030562685e-05	1.17044353777645e-05	2961	tags=47%, list=18%, signal=38%	66002/1573/80221/1555/51703/5825/1374/29785/11001/1576/22949/57406/873/1562/1559/8644/2948/30/4259/1565/6342/215/2166/8529/1557/51390/2938/10999/113612/1376/26090/26061/2944/56624/23205/2946/122970/11343/11332/2879/4051/57834/8605/221955/158833/2052/641371/1579/10005
GO:0051770	BP	GO:0051770	positive regulation of nitric-oxide synthase biosynthetic process	16	-0.818565510514614	-2.28329588021553	6.91735282890381e-07	1.68230864378554e-05	1.19544110987314e-05	1558	tags=75%, list=10%, signal=68%	6772/9590/3717/64127/3458/6347/7097/10135/90865/3791/120892/7099
GO:0010632	BP	GO:0010632	regulation of epithelial cell migration	216	-0.389908314067827	-1.78410689254979	6.962532901096e-07	1.68814969459097e-05	1.19959173483929e-05	2315	tags=34%, list=14%, signal=30%	9270/23328/5797/10563/3315/284/306/4846/7114/811/80149/1512/5587/23499/9647/10982/7424/5168/10769/8829/3037/6776/4223/147372/3690/9922/152007/388/411/116150/4215/51564/5294/493/22846/9734/7057/406991/5293/7124/56999/285/348/2113/958/4318/5176/7048/3091/4208/3458/6678/301/4163/57381/23603/2260/10000/64218/7474/55294/2247/5743/6781/2752/7010/3791/11221/7042/1634/5547/9448/8828/2252
GO:0006753	BP	GO:0006753	nucleoside phosphate metabolic process	445	0.334458544020975	1.63044656120995	7.35069536795043e-07	1.77686354394365e-05	1.26263140530823e-05	3122	tags=31%, list=19%, signal=26%	2984/5465/6799/957/2330/8694/9615/260425/80221/6817/368/5164/26027/55902/4719/131870/6818/53354/27284/51703/32/1353/8802/9414/11001/5152/6576/23171/64080/56474/8801/10891/5169/10924/6389/5165/7498/9060/115/481/79646/8573/6822/3417/84836/215/8654/51071/23729/23498/2819/8034/5160/1739/204/6470/10380/7371/4191/50808/114789/79993/56848/229/112/955/55191/23475/2326/5167/8803/84532/5166/4967/54963/5142…
GO:0046638	BP	GO:0046638	positive regulation of alpha-beta T cell differentiation	52	-0.599852522397388	-2.1968470213544	7.40461381516782e-07	1.78448955902096e-05	1.26805041802127e-05	2796	tags=54%, list=17%, signal=45%	51561/6363/3566/84807/7292/10892/54440/9655/3594/64332/3071/8651/864/9308/406991/3142/2737/7048/100/861/114548/3458/301/11006/941/865/942/8767
GO:0060627	BP	GO:0060627	regulation of vesicle-mediated transport	491	-0.320501707456931	-1.59164811115883	7.54146566770647e-07	1.81199613347273e-05	1.28759646863029e-05	2839	tags=28%, list=18%, signal=24%	4851/933/9094/3560/6363/3566/5865/5533/29763/84058/1742/1902/9545/9367/10825/57534/23332/201294/84106/60561/11149/6093/51143/409/54806/10938/2242/5594/1191/5534/11069/284/201475/7447/10188/27032/11236/51762/961/811/6812/8547/5530/5806/967/5359/6622/5587/336/26228/9882/11151/8674/23557/5579/3071/341/2771/720/718/558/1535/8829/55646/5604/27/3690/1794/4067/5908/9805/1012/338692/64422/57102/8832/8425…
GO:0015980	BP	GO:0015980	energy derivation by oxidation of organic compounds	271	0.370844127366586	1.74405390316633	7.7139316185272e-07	1.84786884447422e-05	1.31308745900961e-05	4147	tags=46%, list=26%, signal=35%	4719/79085/3643/8802/2932/8445/8801/10891/2110/6389/51085/3417/3795/50/215/2819/5160/37/1327/4191/114789/57017/7385/847/2109/1355/5167/8803/4967/55847/400916/5501/2271/8987/8864/51422/2108/7384/47/4190/34/1743/48/65018/4717/8660/5256/9377/1349/90673/6390/9572/1431/3420/4718/65084/3658/23410/4716/5257/10165/2931/4714/1329/90624/3421/1352/201163/4704/3419/4698/2673/83733/2820/4720/9821/2647/1537/47…
GO:0071887	BP	GO:0071887	leukocyte apoptotic process	115	-0.473465509549876	-1.9837250396462	8.09088565732468e-07	1.93236511642153e-05	1.37313013755731e-05	1879	tags=33%, list=12%, signal=29%	57181/355/64332/1234/558/3575/101/1236/5585/4067/3718/5293/939/155038/440823/3059/2737/81704/6387/3620/100/6482/1831/3091/64127/695/4208/3559/23657/29126/3569/301/6480/7474/80301/3579/604/10859
GO:0002455	BP	GO:0002455	humoral immune response mediated by circulating immunoglobulin	48	-0.599435109388863	-2.15363617624301	8.12616097326243e-07	1.93499659951386e-05	1.37500005784817e-05	2940	tags=50%, list=18%, signal=41%	708/722/714/1191/712/5777/713/51279/720/718/1604/3507/3493/7124/1378/5788/975/79987/64127/710/3500/716/2213/715
GO:0002708	BP	GO:0002708	positive regulation of lymphocyte mediated immunity	113	-0.465475061714209	-1.9380374460294	8.43850182663702e-07	2.0033907461632e-05	1.42360063710653e-05	3639	tags=46%, list=23%, signal=36%	81545/23529/4049/91543/50943/911/100141515/259197/3593/8741/7040/3133/909/51561/2625/10125/51010/7158/7037/22890/4292/6777/10666/7292/10892/54440/3594/114836/718/4277/940/4068/1604/3140/7124/10459/8807/10865/5788/958/975/7409/23705/114548/64127/6504/695/3569/8809/2209/3553/3554
GO:0034341	BP	GO:0034341	response to type II interferon	131	-0.45065944132838	-1.92625358004647	8.80809370043753e-07	2.08493066612434e-05	1.4815425449588e-05	3397	tags=51%, list=21%, signal=41%	6672/6364/3659/10435/7297/338382/5469/140885/23521/2634/2643/6366/3593/58191/83666/6361/6198/6363/6355/11140/339122/6737/3113/115361/1594/10492/84166/54625/6376/961/9076/10097/6812/6356/6354/6622/4360/3594/6772/3716/6367/8519/10096/3717/7791/2633/7124/6362/6351/10410/958/7454/6348/3055/199/684/115362/3458/6556/10581/6347/7097/7474/5771/7431/7099/8942
GO:0005923	CC	GO:0005923	bicellular tight junction	112	0.479611597029672	2.00009119748562	9.21159159548876e-07	2.17399012299449e-05	1.54482780260688e-05	2125	tags=41%, list=13%, signal=36%	54566/288/57530/153562/9223/260425/91862/100506658/84612/1525/9414/27134/4072/83481/24146/1366/5590/1365/79983/1739/317762/117583/7855/11346/143098/9618/9265/10015/1364/79629/137075/324/64130/56288/51599/79778/55327/1741/50848/5376/55114/92359/6801/65266/7082/154796
GO:0009060	BP	GO:0009060	aerobic respiration	150	0.440751372746579	1.91764209803734	9.63685503338905e-07	2.26172296653531e-05	1.60717037466831e-05	4147	tags=54%, list=26%, signal=40%	4719/79085/8802/8801/6389/51085/3417/50/215/5160/1327/4191/57017/7385/847/1355/8803/4967/400916/2271/7384/47/4190/1743/48/65018/4717/9377/1349/6390/1431/3420/4718/65084/3658/23410/4716/4714/1329/3421/1352/4704/3419/4698/4720/2647/1537/4700/1345/6392/4705/4722/29796/7386/27089/1350/4723/10975/55753/205327/92259/6834/1340/402/54949/4707/23530/4724/10873/4713/4715/4706/1351/4711/27069/1337/1738/9650…
GO:0006520	BP	GO:0006520	amino acid metabolic process	251	0.374088408361532	1.74358439625096	9.64003771620917e-07	2.26172296653531e-05	1.60717037466831e-05	2890	tags=32%, list=18%, signal=27%	3172/1644/4329/5832/670/389434/18/1892/22928/443/4357/2746/56474/5625/275/1800/23576/162417/875/549/79814/23498/95/64122/2805/2678/384/6470/5009/10994/4482/5184/4942/9971/7166/2109/216/3081/57505/9673/2747/3155/2108/1491/1373/57038/8528/64902/1428/2744/2184/1743/7915/55556/84105/11112/55256/23463/1719/5352/2729/10165/143941/9056/51540/26275/445/283459/6898/55699/435/2730/113675/57176/25973/2673/5…
GO:0042572	BP	GO:0042572	retinol metabolic process	49	0.625659784924226	2.27897348276358	9.8340757927139e-07	2.28706771424136e-05	1.62518024071703e-05	1428	tags=41%, list=9%, signal=37%	1577/54884/8694/9249/130/57016/1576/1562/1551/8644/1565/157506/57104/151056/10901/5959/126/216/51635/9227
GO:0002712	BP	GO:0002712	regulation of B cell mediated immunity	56	-0.585864748506364	-2.17163901345851	9.81470410956071e-07	2.28706771424136e-05	1.62518024071703e-05	3615	tags=57%, list=23%, signal=44%	23529/4049/50943/725/100141515/8741/7040/3133/3586/722/51010/7158/7037/4292/5777/10666/7292/9466/718/940/7124/10459/1378/5788/958/79987/64127/695/2209/2213/121260/604
GO:0002889	BP	GO:0002889	regulation of immunoglobulin mediated immune response	56	-0.585864748506364	-2.17163901345851	9.81470410956071e-07	2.28706771424136e-05	1.62518024071703e-05	3615	tags=57%, list=23%, signal=44%	23529/4049/50943/725/100141515/8741/7040/3133/3586/722/51010/7158/7037/4292/5777/10666/7292/9466/718/940/7124/10459/1378/5788/958/79987/64127/695/2209/2213/121260/604
GO:0032743	BP	GO:0032743	positive regulation of interleukin-2 production	34	-0.662587131032351	-2.23236627573704	9.97173937531368e-07	2.31234200572317e-05	1.64314004088324e-05	2692	tags=59%, list=17%, signal=49%	5588/5144/6777/10892/54440/920/940/3552/9308/5788/861/301/3662/941/3553/5142/64581/729230/942/8767
GO:0001776	BP	GO:0001776	leukocyte homeostasis	107	-0.476452371898319	-1.97882426512699	1.01302999789798e-06	2.3423015342702e-05	1.66442914986441e-05	3658	tags=49%, list=23%, signal=38%	8740/84524/50943/4522/2322/10312/27040/27240/1435/23495/55619/4282/54542/10603/2149/6777/54440/55690/355/11151/3071/558/202309/9469/3575/5585/4067/7128/10673/3718/9447/10019/5293/139818/608/83700/1880/100/5366/1831/3091/695/4208/3559/23657/3569/301/121260/3579/6372/5142/729230
GO:0001909	BP	GO:0001909	leukocyte mediated cytotoxicity	128	-0.454986438858504	-1.9421565640986	1.02977391729953e-06	2.37413483765847e-05	1.68704975499177e-05	3237	tags=38%, list=20%, signal=30%	259197/3593/7040/3133/909/51561/10125/201294/914/409/5551/1524/55207/5777/6777/10666/1512/26228/3594/11151/114836/3071/203068/4277/3575/4068/3140/8807/6688/5788/57823/7409/23705/1075/3500/7305/2209/2213/3383/2214/54210/3002/10859/1130/5272/3684/6372/84868
GO:0032615	BP	GO:0032615	interleukin-12 production	63	-0.560906639167919	-2.12835133094782	1.05513033893274e-06	2.41861342346737e-05	1.71865604209098e-05	3177	tags=57%, list=20%, signal=46%	3593/3605/5600/54106/708/3603/3586/51561/6363/409/4790/961/201633/7292/4050/23236/54/1236/7057/406991/3718/7805/3620/958/1240/64127/6504/3458/7097/353514/10859/51311/11213/64581/7099/8767
GO:0032655	BP	GO:0032655	regulation of interleukin-12 production	63	-0.560906639167919	-2.12835133094782	1.05513033893274e-06	2.41861342346737e-05	1.71865604209098e-05	3177	tags=57%, list=20%, signal=46%	3593/3605/5600/54106/708/3603/3586/51561/6363/409/4790/961/201633/7292/4050/23236/54/1236/7057/406991/3718/7805/3620/958/1240/64127/6504/3458/7097/353514/10859/51311/11213/64581/7099/8767
GO:0006081	BP	GO:0006081	cellular aldehyde metabolic process	64	0.55538145447174	2.11099578520893	1.06089878067364e-06	2.42486807261708e-05	1.72310056821823e-05	2503	tags=48%, list=16%, signal=41%	132158/22977/55163/8644/11320/3417/157506/224/57026/10901/81888/229/8566/216/217/3029/64902/223/10327/8574/1181/24/112724/2739/653/83875/7167/650/221/55818/501
GO:0032536	BP	GO:0032536	regulation of cell projection size	13	0.862934551899348	2.26706862134649	1.07647655308992e-06	2.45344384685665e-05	1.74340638748548e-05	406	tags=54%, list=3%, signal=53%	53841/10083/7429/54825/7430/5357/7504
GO:0098644	CC	GO:0098644	complex of collagen trimers	21	-0.75279714116242	-2.25459722813206	1.0842660879368e-06	2.46415686138799e-05	1.75101900840895e-05	2385	tags=67%, list=15%, signal=57%	1301/1286/85301/1284/1295/1289/1282/4060/1277/50509/1294/1281/1290/1278
GO:0022600	BP	GO:0022600	digestive system process	98	0.503131530121058	2.05038736652319	1.13127393578576e-06	2.5564227155136e-05	1.81658271781909e-05	2197	tags=39%, list=14%, signal=34%	7429/80168/64081/6584/7430/5357/7421/9414/51474/2168/118471/9026/6523/335/10162/56667/3360/2169/337/4760/358/3784/6518/4583/64240/64241/8435/7033/48/4192/50848/6690/3658/65266/948/9245/113235/6662
GO:0019838	MF	GO:0019838	growth factor binding	128	-0.454316917681576	-1.93929864386732	1.1302375503534e-06	2.5564227155136e-05	1.81658271781909e-05	3522	tags=49%, list=22%, signal=39%	5155/27286/3486/3977/83888/2322/6223/5045/3482/3560/6187/2615/94/2/10626/10563/3487/6284/90/1436/3489/8829/8692/10952/3690/79651/4053/114990/7043/7057/7850/3572/3587/7048/3557/199713/3559/5159/2022/7837/135228/1289/2321/1291/5156/2260/7046/4052/6386/3685/3490/1282/1277/3488/7010/3791/3554/1281/5654/1278/57045/8828/9180
GO:0032040	CC	GO:0032040	small-subunit processome	68	-0.547056437188593	-2.11854998723875	1.14130301071436e-06	2.57180059787245e-05	1.82751017326698e-05	5679	tags=79%, list=35%, signal=52%	9136/6228/6210/6194/79954/9277/6233/91582/22984/5394/6203/51077/6208/57050/10199/25983/10813/6189/2091/134430/84294/6217/6229/27341/5591/6193/23160/10171/25879/27340/10885/6223/6205/6232/7520/55813/9790/30836/6206/6207/6201/92856/55127/6218/84128/8602/56902/51602/55226/84135/65083/10528/51096/11103
GO:0005996	BP	GO:0005996	monosaccharide metabolic process	239	0.39170893064418	1.82492944429117	1.20102487083482e-06	2.68363456432755e-05	1.90697889707961e-05	2659	tags=34%, list=17%, signal=29%	5465/5105/5164/4041/5106/132158/3643/32/9942/2528/1374/2542/2203/6576/8445/64080/6934/10891/5165/1609/9963/3795/4485/2819/83667/2805/5160/6714/230/5372/27294/6097/4191/4351/229/2641/130589/5166/3784/8864/80201/7874/5236/7033/5211/5210/5208/23516/2592/4124/4190/34/23038/10327/51451/2524/57486/8660/100131187/1468/90673/55277/23509/5232/10499/5091/84750/119391/2729/51547/10165/2931/7167/4123/2517/87…
GO:0002218	BP	GO:0002218	activation of innate immune response	239	-0.381353946215581	-1.75901257227771	1.19775714366216e-06	2.68363456432755e-05	1.90697889707961e-05	2949	tags=35%, list=18%, signal=29%	10392/708/7520/149628/4057/57590/57162/3929/8638/22841/29110/2099/2867/285852/409/64135/4940/3656/4671/51284/4814/2534/8061/9958/81793/8547/5802/5587/4792/3843/64332/55269/5062/81035/1535/92610/9111/1520/51296/9261/4067/1540/7128/9447/55577/7124/22861/11314/6565/958/58484/3764/146722/26253/114548/3055/10333/64127/22900/695/115362/79931/81030/929/7305/3428/857/11027/7097/121260/3662/353376/118788/…
GO:0031348	BP	GO:0031348	negative regulation of defense response	262	-0.375231083324763	-1.75359849013965	1.19775714366216e-06	2.68363456432755e-05	1.90697889707961e-05	3187	tags=34%, list=20%, signal=28%	6223/3593/3605/142/5045/91662/7040/3133/708/3586/6095/11277/10906/2625/6737/2/5682/409/8993/64838/4940/84166/54625/6376/4790/2534/5777/9958/80254/5802/9655/25939/2876/240/84243/89790/10769/7133/55646/4277/54/6288/9111/79651/6773/4067/1540/7128/79626/406991/135/2294/1003/1378/348/5788/5925/3587/56833/313/4321/8530/100/64116/114548/3055/64127/22900/710/3559/3428/2358/196/2213/9021/5771/8870/10859/7…
GO:0002292	BP	GO:0002292	T cell differentiation involved in immune response	82	-0.513958235263707	-2.04868421922177	1.25189174896858e-06	2.78948058143083e-05	1.98219261046628e-05	2846	tags=49%, list=18%, signal=40%	6095/51561/8320/6363/3566/2625/54542/84807/4063/80149/7292/10892/9655/3594/64332/6775/114836/3716/3726/51176/406991/3718/3142/1880/338339/26253/114548/3458/3569/2207/8809/301/10538/64218/9021/3662/941/604/942/8767
GO:0040013	BP	GO:0040013	negative regulation of locomotion	313	-0.349247257126053	-1.6638419270434	1.2611122783293e-06	2.80219850814285e-05	1.99122991315153e-05	2746	tags=32%, list=17%, signal=27%	4282/4070/2625/114882/23143/94/23332/60672/79812/3036/51742/247/9270/10501/1524/5797/10563/8482/6376/10221/811/7122/5912/9466/94241/26228/8434/56940/23380/23236/8829/10371/10507/23560/8692/4223/2192/406996/5911/8519/4286/388/6091/1545/6423/23213/493/22846/7057/406991/7124/56999/54910/285/348/7075/11314/6387/84312/56833/5176/1265/100/2768/7454/11009/397/199/84034/684/4208/26585/2022/4163/6347/2360…
GO:0043299	BP	GO:0043299	leukocyte degranulation	75	-0.529491837646268	-2.0837083342737	1.2800731364517e-06	2.83642872485422e-05	2.01555375432526e-05	2750	tags=47%, list=17%, signal=39%	3566/10125/201294/84106/2242/306/6284/6812/11151/3071/4067/5730/5294/57102/8832/5293/2294/6688/8013/2241/5880/867/11314/7462/6348/3055/695/3689/2213/2214/2268/3598/3684/5724/729230
GO:0045446	BP	GO:0045446	endothelial cell differentiation	111	-0.468448419756428	-1.94773013287583	1.29879491612799e-06	2.86994100995926e-05	2.03936743646281e-05	1896	tags=39%, list=12%, signal=34%	9076/23493/7122/90/5802/26051/10855/2876/23236/8829/9294/654/4855/85301/23462/5908/80781/81575/406991/7124/64321/7852/1003/7075/91663/54538/4478/3084/1903/3383/8322/3553/57493/6781/1901/6935/3791/11167/5175/5962/25932/1909/10630
GO:0042742	BP	GO:0042742	defense response to bacterium	267	-0.370954097461158	-1.73346548427932	1.31821619446414e-06	2.90480955338133e-05	2.06414486978464e-05	4114	tags=40%, list=26%, signal=31%	23118/81929/3148/1665/6885/3934/6364/5650/9636/56169/245937/4069/23166/6406/4049/57674/6156/837/2634/57817/284297/6223/3593/3605/54106/3133/10392/6170/5473/3516/3586/4057/10578/51561/3929/29110/1667/2197/115361/79812/8993/4940/10563/4671/306/1673/3240/6590/9466/11096/5587/64332/285195/920/81035/219972/1535/944/54/3575/5266/6039/28912/3140/55122/2633/3507/3493/55577/7124/440823/22861/338339/56833/…
GO:0030336	BP	GO:0030336	negative regulation of cell migration	265	-0.35687464196959	-1.66979125656963	1.36071493615568e-06	2.9819843532181e-05	2.11898494250964e-05	2746	tags=32%, list=17%, signal=27%	4282/4070/114882/23143/94/23332/60672/79812/3036/51742/247/9270/1524/5797/10563/6376/10221/811/7122/5912/9466/94241/26228/8434/56940/23380/23236/23560/8692/4223/406996/5911/8519/4286/388/6091/1545/6423/23213/493/22846/7057/406991/7124/56999/285/348/7075/11314/6387/84312/56833/5176/1265/100/2768/11009/397/199/84034/684/4208/26585/2022/4163/6347/23603/1809/90102/5054/2247/2697/6781/7130/3488/90865/…
GO:0048018	MF	GO:0048018	receptor ligand activity	446	-0.322128578888256	-1.58672944204118	1.35784193177268e-06	2.9819843532181e-05	2.11898494250964e-05	3658	tags=29%, list=23%, signal=23%	8740/2255/23529/4049/655/9518/5155/2151/8600/8744/3479/51293/29937/57817/100141515/1839/6366/3593/8741/3605/8190/2256/7040/58191/7432/1435/6361/5473/3603/3586/51561/4693/6363/4282/6355/374/1489/1437/10501/5196/5228/8993/81029/10563/8482/2258/6376/55801/1673/5197/2069/7292/123920/6356/6354/4050/7424/8742/10148/116/6367/146225/90226/2201/944/10371/10507/5008/654/6373/7472/3552/1890/4283/6423/7043/1…
GO:0051604	BP	GO:0051604	protein maturation	489	-0.320331170303177	-1.58640528416349	1.39093644583722e-06	3.03986302149138e-05	2.1601132691661e-05	3514	tags=34%, list=22%, signal=27%	22926/8720/2157/196294/2152/2653/837/79147/10694/3792/8473/10283/1861/444/142/10471/119587/5045/26973/5230/28972/55768/653505/51126/80018/27429/6904/51098/120526/552900/3309/5611/841/81611/51360/11140/54997/5567/821/2162/10730/3306/728489/405753/10539/5478/6102/3326/53938/80150/23753/8532/5204/11080/9531/9508/10575/1155/10574/2023/2590/10159/5653/25825/29100/7411/6902/64110/1368/9601/1191/3315/16…
GO:2000106	BP	GO:2000106	regulation of leukocyte apoptotic process	88	-0.508815159334512	-2.04628897239603	1.40345551447245e-06	3.05884279752642e-05	2.17360021439003e-05	1610	tags=34%, list=10%, signal=31%	1234/558/3575/101/1236/4067/3718/5293/939/155038/440823/3059/81704/6387/3620/100/6482/1831/3091/64127/695/4208/23657/29126/301/6480/7474/3579/604/10859
GO:0002040	BP	GO:0002040	sprouting angiogenesis	116	-0.458911470832065	-1.92288610176492	1.40934757668904e-06	3.06331488262902e-05	2.17677805835953e-05	3209	tags=47%, list=20%, signal=38%	55742/57674/27286/161198/6722/3593/11235/2624/7040/3586/4851/2050/94/79812/9270/5228/284/8503/26051/8434/90139/7424/240/3716/10769/8829/4223/147372/51176/6091/4215/1012/51564/9734/7057/406991/56999/187/4017/3678/26585/1960/84870/301/57381/10000/55294/10266/2247/5743/2752/10365/7010/3791
GO:0001503	BP	GO:0001503	ossification	388	-0.333140801451899	-1.61737947350167	1.4176032515135e-06	3.07288617862043e-05	2.18357937911905e-05	2174	tags=27%, list=14%, signal=24%	468/1305/5594/26271/8482/4090/6474/7071/4488/54829/27044/57560/5530/90/57419/5587/4920/2550/25884/1591/7424/55973/4664/240/6664/5781/2201/4322/10507/654/23560/406996/864/3726/154/51176/8519/338773/6423/51564/26578/23601/81792/406991/9188/7124/3481/4313/1893/3572/2737/1959/9260/8642/6320/4323/7171/144165/861/6348/3091/9902/4208/26585/249/9770/3569/3371/1051/1291/6591/5744/7474/4921/865/29887/6696/…
GO:0033002	BP	GO:0033002	muscle cell proliferation	194	-0.40413899800391	-1.82451828727178	1.45256654522552e-06	3.14014182419077e-05	2.231370944527e-05	3559	tags=41%, list=22%, signal=32%	2006/983/5155/3486/10403/3479/2296/1839/147912/3593/3351/7040/5600/7702/7432/7520/3516/3586/4851/348093/6198/5136/4331/5290/84466/2081/1786/2242/5031/284/6376/10221/4846/79647/23414/2069/23493/6772/8837/2771/406996/3690/4193/7472/3717/1012/7043/7128/7057/406991/7124/8013/348/4313/4318/2768/861/199/4208/4854/5159/3458/3569/4217/7046/4921/5573/9510/30008/2247/5743/2697/1901/3488/6648/7042/10203/572…
GO:0070555	BP	GO:0070555	response to interleukin-1	126	-0.442327055170837	-1.87678337340381	1.45984557492297e-06	3.1473481489623e-05	2.23649172715794e-05	2154	tags=35%, list=13%, signal=30%	6880/3656/6376/4790/961/80149/6356/6354/6622/4792/7444/23236/6367/9590/1958/3037/8692/3556/2633/81792/406991/7850/6362/4313/6351/958/8564/6348/3091/3557/199713/952/10010/81030/3569/301/6347/1116/3553/6401/10365/3554/11213/8767
GO:0002335	BP	GO:0002335	mature B cell differentiation	38	-0.64628319292128	-2.24109982622539	1.47030686817807e-06	3.1613579211473e-05	2.24644700954431e-05	2850	tags=58%, list=18%, signal=48%	3586/55619/930/4242/7494/10892/64332/5450/9452/112616/139818/6688/1378/1880/56833/100/6482/3569/2213/4853/604/3956
GO:0008210	BP	GO:0008210	estrogen metabolic process	34	0.669791164136704	2.25682612071322	1.68927735906879e-06	3.62241007884186e-05	2.57406864136543e-05	1466	tags=47%, list=9%, signal=43%	79154/1577/54658/6817/3294/79799/1576/51170/1551/1559/54490/1565/8879/59338/3283/6783
GO:0001570	BP	GO:0001570	vasculogenesis	80	-0.515283615612	-2.04603025992574	1.69979203132972e-06	3.62599567336879e-05	2.57661654903782e-05	1376	tags=35%, list=9%, signal=32%	83605/23414/23493/8829/3037/3726/23462/51564/54922/133/8463/2294/64321/7075/187/7048/947/5159/2022/857/8322/55294/3685/57493/10266/3791/9444/10052
GO:0060348	BP	GO:0060348	bone development	198	-0.399267761192028	-1.80654405356226	1.70004059400768e-06	3.62599567336879e-05	2.57661654903782e-05	2249	tags=30%, list=14%, signal=26%	7289/1305/4090/6474/4488/57560/8111/23508/5479/4664/4322/10507/654/3037/54/54796/85301/5358/338773/2121/23213/7043/81792/1893/5788/2737/497189/51715/8642/4323/7048/309/56603/55959/4208/26585/249/2022/7305/4921/4853/55294/84314/29887/860/2697/6781/10859/1277/4015/7010/3791/7291/2200/285590/1281/871/55790/633/22856
GO:0070374	BP	GO:0070374	positive regulation of ERK1 and ERK2 cascade	184	-0.40629363746876	-1.82510013107157	1.88010904974443e-06	3.99936797061635e-05	2.84193325835053e-05	2171	tags=38%, list=14%, signal=33%	6366/4238/7040/6361/10392/4851/8685/6363/4282/6355/10125/409/5031/8482/284/6376/55801/25778/2149/6356/6354/59/1436/920/8837/116/6367/5781/2771/9590/8829/5604/3690/1236/7162/3552/152007/5908/406991/7124/6362/348/5788/6351/1880/10457/3084/6348/10268/64127/6504/960/5159/728/6347/5156/1116/2358/4853/3383/55294/2247/10979/7010/3791/1230/3624/7099/84868/8767
GO:0002637	BP	GO:0002637	regulation of immunoglobulin production	67	-0.537343893651962	-2.0721257784291	2.00455912582219e-06	4.25275748582011e-05	3.02199073139768e-05	3615	tags=54%, list=23%, signal=42%	23529/50943/100141515/8741/115352/7040/54106/3133/3586/11277/933/3566/51010/7158/7037/4292/7494/7292/54440/9466/940/5585/7124/10459/1378/5788/4189/958/695/3569/2213/121260/604/90865/3598/942
GO:0019956	MF	GO:0019956	chemokine binding	29	-0.6837879657283	-2.1947209879455	2.11212724753312e-06	4.44549843102155e-05	3.15895159782414e-05	3487	tags=69%, list=22%, signal=54%	7538/2826/5355/643/1235/2/1524/1234/3676/10663/3690/1236/7852/3577/3685/2247/3579/1230/729230/10630
GO:0002287	BP	GO:0002287	alpha-beta T cell activation involved in immune response	75	-0.522872836665807	-2.05766059089608	2.10803397767356e-06	4.44549843102155e-05	3.15895159782414e-05	3177	tags=52%, list=20%, signal=42%	3593/84695/6095/51561/8320/6363/3566/2625/54542/84807/4063/80149/7292/10892/9655/3594/64332/6775/114836/3716/3726/51176/406991/3718/3142/1880/114548/3458/3569/8809/301/10538/64218/9021/3662/941/604/942/8767
GO:0002293	BP	GO:0002293	alpha-beta T cell differentiation involved in immune response	75	-0.522872836665807	-2.05766059089608	2.10803397767356e-06	4.44549843102155e-05	3.15895159782414e-05	3177	tags=52%, list=20%, signal=42%	3593/84695/6095/51561/8320/6363/3566/2625/54542/84807/4063/80149/7292/10892/9655/3594/64332/6775/114836/3716/3726/51176/406991/3718/3142/1880/114548/3458/3569/8809/301/10538/64218/9021/3662/941/604/942/8767
GO:0030183	BP	GO:0030183	B cell differentiation	149	-0.429363889779649	-1.88090213258685	2.12904086740661e-06	4.46930499981645e-05	3.17586844071595e-05	3356	tags=39%, list=21%, signal=31%	2322/100141515/10312/115352/54106/3516/3586/55619/22806/84447/22890/930/931/5079/4066/4242/5777/7494/6777/8503/10892/3635/64332/472/3071/3676/973/259307/7412/5450/9452/9734/112616/10673/3718/5293/139818/6688/1378/939/5788/1880/4189/56833/4323/100/6482/3087/695/150372/3569/3589/2213/4853/5771/604/3624/3956
GO:0031253	CC	GO:0031253	cell projection membrane	324	0.350791192424288	1.6690644327073	2.17213721681017e-06	4.54780540117972e-05	3.23165048004497e-05	2576	tags=29%, list=16%, signal=25%	53841/79574/2064/64787/54825/7442/10050/6584/7430/5794/23035/9249/222236/3643/9429/23189/4642/59272/51474/23286/6519/5152/1636/9154/4646/140803/9026/55198/8573/340024/1800/6523/200958/6550/5174/26751/1739/8842/151056/57026/6714/9153/114609/23428/1803/10999/11136/660/7168/57111/8029/2059/92211/1811/23136/358/6558/59338/1259/1836/81693/4547/142680/79901/1956/324/3675/2564/6337/10787/4651/4641/55600…
GO:0002456	BP	GO:0002456	T cell mediated immunity	119	-0.458780687617845	-1.92300196763798	2.205339385512e-06	4.60014709434038e-05	3.2688442565828e-05	2958	tags=47%, list=18%, signal=39%	9166/567/5873/3251/6885/970/80328/23180/81545/91543/50943/911/3593/3133/909/11277/51561/722/2625/22890/5551/64005/7292/1512/10892/54440/3594/64332/56940/3071/7133/4277/3575/259307/1604/3140/10865/1378/5788/975/1075/7454/114548/64127/6504/3569/8809/196/2213/3383/11006/941/3553/10859/3554/729230
GO:1903038	BP	GO:1903038	negative regulation of leukocyte cell-cell adhesion	131	-0.441418968308194	-1.88675702765208	2.20867034866788e-06	4.60014709434038e-05	3.2688442565828e-05	2052	tags=34%, list=13%, signal=30%	65125/5777/201633/80149/7292/9655/56940/3071/8651/864/259307/79626/10385/406991/3718/135/7805/1378/3142/2737/11314/6387/3620/10457/861/3559/29126/301/1051/2213/5573/11006/941/865/5771/10288/604/10859/5621/54900/80380/1493/942/84868/57045
GO:0002823	BP	GO:0002823	negative regulation of adaptive immune response based on somatic recombination of immune receptors built from immunoglobulin superfamily domains	59	-0.558027562061581	-2.08715690169897	2.32978983494423e-06	4.83977435243492e-05	3.43912233036586e-05	3657	tags=49%, list=23%, signal=38%	9173/50943/725/84695/3566/722/54542/5777/80149/7292/9466/56940/3071/3575/259307/3718/1378/5788/79987/64127/6504/196/2213/11006/941/604/10859/90865/84868
GO:0010543	BP	GO:0010543	regulation of platelet activation	48	-0.584081452736941	-2.09847392450753	2.34951777024766e-06	4.86807876708196e-05	3.45923532270229e-05	1250	tags=38%, list=8%, signal=35%	5270/4067/3717/22915/84959/10019/348/3572/2316/84034/3569/2207/5156/7056/5341/6403/7099/10630
GO:0010573	BP	GO:0010573	vascular endothelial growth factor production	34	-0.648993975927335	-2.18656867476338	2.5180814848757e-06	5.17699381568389e-05	3.67874899513176e-05	3109	tags=62%, list=19%, signal=50%	7040/6095/9451/9508/468/10855/718/147372/3552/1545/23213/7124/3572/3091/55959/3569/719/728/3553/5743/729230
GO:0072562	CC	GO:0072562	blood microparticle	111	-0.459906482249098	-1.91221418624329	2.5080492877248e-06	5.17699381568389e-05	3.67874899513176e-05	3258	tags=39%, list=20%, signal=31%	1192/2040/7040/3250/70/722/7037/8542/2162/3306/2/1356/714/1191/3240/8547/336/5004/3075/12/713/720/718/6513/3514/28299/28912/3495/3537/3507/3493/348/28908/4478/2335/710/3500/716/2022/6386/715/308/3310
GO:2001233	BP	GO:2001233	regulation of apoptotic signaling pathway	355	-0.340021169313479	-1.63775180033276	2.51214623230093e-06	5.17699381568389e-05	3.67874899513176e-05	2850	tags=31%, list=18%, signal=26%	3586/6198/6615/23017/4282/3932/10197/1437/6201/5478/84447/4118/9451/26471/5831/51616/8406/5196/2023/1524/468/1191/6880/648/3315/6376/2534/51499/7494/9500/4846/4929/9958/9181/1512/355/90/5371/4776/4050/2876/8742/5062/114971/8837/2537/7185/2771/8829/8692/3301/4193/3552/10105/1520/3717/6423/4170/1540/7128/11315/7057/406991/55179/25946/135/7124/50486/6789/5788/5925/497189/6387/5329/4318/9521/5366/107…
GO:0032613	BP	GO:0032613	interleukin-10 production	58	-0.567841887323638	-2.10510282364144	2.53711786482877e-06	5.18938184813824e-05	3.68755187641105e-05	1919	tags=59%, list=12%, signal=52%	5336/9636/959/6774/50943/3593/54106/27242/5885/51561/961/201633/7292/54440/940/9308/3718/3620/28951/64127/695/29126/3569/7305/7097/2213/353514/3662/11006/10859/80380/64581/7099/3082
GO:0032653	BP	GO:0032653	regulation of interleukin-10 production	58	-0.567841887323638	-2.10510282364144	2.53711786482877e-06	5.18938184813824e-05	3.68755187641105e-05	1919	tags=59%, list=12%, signal=52%	5336/9636/959/6774/50943/3593/54106/27242/5885/51561/961/201633/7292/54440/940/9308/3718/3620/28951/64127/695/29126/3569/7305/7097/2213/353514/3662/11006/10859/80380/64581/7099/3082
GO:0016504	MF	GO:0016504	peptidase activator activity	46	-0.609521907350635	-2.1719905715479	2.6880070476222e-06	5.48394685904917e-05	3.89686847528484e-05	3378	tags=59%, list=21%, signal=46%	7415/489/91662/7040/400410/10392/10197/4118/1512/2192/1520/6423/10213/9447/22861/497189/58484/23198/1075/114548/2335/5118/22900/10010/83464/857/1513
GO:0003184	BP	GO:0003184	pulmonary valve morphogenesis	19	-0.760425665659987	-2.22637527420191	2.7003427090019e-06	5.49505964023167e-05	3.90476516862922e-05	2839	tags=63%, list=18%, signal=52%	4851/26508/4846/4772/23493/11096/6091/23462/64220/4853/2702/7042
GO:0042093	BP	GO:0042093	T-helper cell differentiation	72	-0.512658716457248	-2.00776958101991	2.74141267305407e-06	5.55542426921184e-05	3.94766000801063e-05	3177	tags=51%, list=20%, signal=41%	3593/84695/6095/51561/6363/3566/2625/54542/84807/4063/80149/7292/10892/9655/3594/64332/6775/114836/3716/3726/51176/406991/3718/3142/1880/114548/3569/8809/301/10538/64218/9021/3662/941/604/942/8767
GO:0002758	BP	GO:0002758	innate immune response-activating signaling pathway	219	-0.383424262397739	-1.75685077697776	2.74393526647795e-06	5.55542426921184e-05	3.94766000801063e-05	3012	tags=36%, list=19%, signal=30%	54106/10392/708/4057/57590/57162/3929/8638/22841/29110/2099/2867/285852/409/64135/4940/3656/4671/51284/4814/2534/8061/9958/81793/8547/5802/5587/4792/3843/64332/5062/81035/1535/92610/9111/1520/51296/9261/4067/1540/7128/9447/55577/7124/22861/11314/6565/958/58484/3764/146722/26253/114548/3055/10333/64127/22900/695/115362/79931/929/7305/857/11027/7097/121260/3662/353376/118788/6397/51311/2219/7096/11…
GO:0002820	BP	GO:0002820	negative regulation of adaptive immune response	64	-0.545582639461221	-2.07901968606344	2.7623394873522e-06	5.57852711154645e-05	3.96407678598044e-05	1971	tags=42%, list=12%, signal=37%	3566/722/54542/5777/80149/7292/5987/9466/56940/3071/3575/259307/3718/1378/5788/79987/64127/6504/196/2213/11006/941/604/10859/90865/64092/84868
GO:0042274	BP	GO:0042274	ribosomal small subunit biogenesis	91	-0.492846549305271	-1.98901991226776	2.80900841157743e-06	5.65844951998816e-05	4.02086929727391e-05	4823	tags=67%, list=30%, signal=47%	28987/5394/6203/25926/51077/51081/6208/57050/10199/25983/6189/2091/134430/6230/84294/6217/6229/404672/27341/5591/6193/23160/10171/10799/3921/25879/27340/10885/6227/6223/6205/6169/6232/7520/55813/9790/30836/6206/83732/6207/6201/92856/55127/6218/84128/705/153443/8602/56902/11157/51602/55226/84135/65083/23212/10528/4869/51096/84946/55720/11103
GO:0051897	BP	GO:0051897	positive regulation of phosphatidylinositol 3-kinase/protein kinase B signal transduction	155	-0.419028538345956	-1.83731524407873	2.82708181908701e-06	5.6805117558834e-05	4.0365466248929e-05	3536	tags=50%, list=22%, signal=39%	9518/5155/50507/2152/92140/8600/3479/2322/1839/6366/7040/708/4593/253260/6363/2625/114897/114882/5290/3326/9270/409/1524/284/6376/55801/2149/5777/10870/10855/4920/2876/1436/85453/558/10507/5008/101/1236/940/7162/3717/5294/11315/7057/406991/5293/7124/3481/3059/867/1440/6348/2335/10268/5159/653361/2022/2321/5156/2260/23533/1116/7046/4921/3092/2247/10979/2268/3488/118788/6403/7010/3791/7042/1634/3082
GO:0016125	BP	GO:0016125	sterol metabolic process	137	0.446324430416302	1.92339309671856	2.9182780067995e-06	5.84902102016071e-05	4.15628856562161e-05	2682	tags=34%, list=17%, signal=29%	2053/2330/57704/4041/23461/51474/4779/1576/285440/1609/1559/6822/1565/335/10162/1593/37/338/337/9971/8029/1050/847/6720/51422/2230/10682/6820/11160/8435/47/114876/23541/22937/158219/3158/134429/3157/1080/6721/1595/10449/8431/5562/10613/2222/64801
GO:0010876	BP	GO:0010876	lipid localization	437	0.319727023249401	1.56104797853373	3.10078777326855e-06	6.19924412715869e-05	4.40515556234036e-05	2748	tags=29%, list=17%, signal=24%	5465/1040/8694/81579/338440/51703/9429/32/23230/5825/23461/1374/51474/11001/5243/1636/2168/118471/153768/4040/54762/10079/8204/6342/57104/215/161291/84647/335/1244/8529/10162/345/2169/22925/10999/2172/338/337/8792/27141/79065/50636/114880/9854/6555/10280/440026/55937/5948/114881/1119/1376/6256/5167/3784/160518/6720/788/64240/51128/63924/4547/57476/54677/64241/123/130399/8435/1408/9066/114876/9227…
GO:0072678	BP	GO:0072678	T cell migration	68	-0.534428764613945	-2.0696476185739	3.28402644829154e-06	6.54916974450541e-05	4.65381116422367e-05	3240	tags=49%, list=20%, signal=39%	3695/6366/58191/1235/23143/1667/83692/10563/65125/64005/3683/9466/11151/3676/101/27/6373/3690/5294/3627/5293/1893/81704/1880/6387/4478/6348/199/6347/7474/3383/1901/729230
GO:0051767	BP	GO:0051767	nitric-oxide synthase biosynthetic process	18	-0.759675554118826	-2.18527289890394	3.44947500345288e-06	6.82790622891901e-05	4.85188008191034e-05	1558	tags=67%, list=10%, signal=60%	6772/9590/3717/64127/3458/6347/7097/10135/90865/3791/120892/7099
GO:0051769	BP	GO:0051769	regulation of nitric-oxide synthase biosynthetic process	18	-0.759675554118826	-2.18527289890394	3.44947500345288e-06	6.82790622891901e-05	4.85188008191034e-05	1558	tags=67%, list=10%, signal=60%	6772/9590/3717/64127/3458/6347/7097/10135/90865/3791/120892/7099
GO:0006006	BP	GO:0006006	glucose metabolic process	176	0.409771215968846	1.83397316326445	3.44379359987422e-06	6.82790622891901e-05	4.85188008191034e-05	2217	tags=31%, list=14%, signal=27%	5465/5105/5164/4041/5106/3643/32/1374/2542/2203/6576/8445/6934/10891/5165/1609/4485/2819/83667/2805/5160/6714/230/6097/4191/229/2641/130589/5166/3784/8864/80201/7874/5236/7033/5211/5208/23516/4190/34/23038/51451/57486/8660/100131187/1468/90673/5232/10499/5091/51547/10165/2931/7167
GO:0035924	BP	GO:0035924	cellular response to vascular endothelial growth factor stimulus	60	-0.554418971051543	-2.09107578073419	3.46269138277645e-06	6.83710127732865e-05	4.85841404279604e-05	2523	tags=52%, list=16%, signal=44%	5290/9508/9270/5228/2081/3315/967/5587/7424/8829/147372/7412/6091/9261/116150/493/81792/406991/5293/5159/1960/2321/301/5156/8877/10266/2619/11156/3791/1634/8828
GO:0015294	MF	GO:0015294	solute:monoatomic cation symporter activity	113	0.461848824082958	1.93102070845017	3.53206555173241e-06	6.95686096448628e-05	4.94351474881846e-05	2361	tags=32%, list=15%, signal=27%	10050/283375/55630/206358/6505/6535/9058/115584/9154/200010/6532/9963/159963/6523/6564/9153/54716/6512/6561/6555/246213/10723/6558/142680/23516/84879/9497/8671/114134/84561/6527/26503/5250/113235/56606/6536
GO:0006694	BP	GO:0006694	steroid biosynthetic process	168	0.412462095611496	1.83229455179221	3.61119532987713e-06	7.09519831192854e-05	5.04181665838432e-05	2697	tags=34%, list=17%, signal=29%	79154/476/5618/3294/8309/5825/11001/1576/51170/1609/1551/8644/6342/335/10162/1593/338/5087/9971/114880/114881/3283/6720/51422/2230/10682/93517/11160/6715/47/114876/3293/1181/23541/2264/9572/22937/5007/653/120227/3158/9885/134429/3157/1080/5629/6721/1595/650/7923/10449/23600/5562/10613/2222/64801/84681
GO:0035579	CC	GO:0035579	specific granule membrane	84	-0.496766538188896	-1.98728840249274	3.67197837549961e-06	7.19689717478142e-05	5.11408342223339e-05	2073	tags=44%, list=13%, signal=39%	84329/10970/57153/961/3683/6843/5912/8514/6793/3903/64386/7133/1535/101/4973/53831/23601/2204/55754/338339/5329/1084/963/160364/11026/3689/1536/719/2358/121260/3685/966/3684/6515/5328/22918/54918
GO:0042178	BP	GO:0042178	xenobiotic catabolic process	24	0.715951649848471	2.23888680467782	3.76028246468998e-06	7.35190520118431e-05	5.22423144281619e-05	1989	tags=62%, list=12%, signal=55%	1577/2329/8856/54658/1555/1576/1559/2948/30/1565/1557/2944/2946/1429/7172
GO:0042100	BP	GO:0042100	B cell proliferation	98	-0.480398309835276	-1.96626658513303	3.81399002197184e-06	7.43867931669178e-05	5.28589274696136e-05	3144	tags=45%, list=20%, signal=36%	115352/54106/27242/23495/3586/933/57162/4282/22806/10125/7037/930/931/4064/648/57181/54440/3635/64332/472/3071/202309/3575/973/5585/51176/4067/10673/5788/1880/11314/958/975/100/695/4208/952/7305/196/2213/604/4332/1493/7099
GO:0006094	BP	GO:0006094	gluconeogenesis	81	0.508050672261632	2.0110329674404	3.86086615201708e-06	7.51173885235128e-05	5.33780853109422e-05	2818	tags=43%, list=18%, signal=36%	5465/5105/5164/5106/2542/2203/6576/6934/10891/1609/4485/2819/83667/2805/230/4191/229/2641/8864/7874/5236/23516/4190/34/57486/1468/5232/5091/51547/10165/7167/8850/6794/2027/11091
GO:0043648	BP	GO:0043648	dicarboxylic acid metabolic process	86	0.49670292822314	1.99047961789892	3.9514274505719e-06	7.66923035844576e-05	5.44972130140343e-05	2575	tags=47%, list=16%, signal=39%	5105/5832/5106/443/2746/8801/5625/6389/5264/3417/162417/23498/2805/2678/6470/4191/4942/9971/23475/8803/4967/2271/4200/2747/47/8528/4190/2744/1743/7915/122970/1719/2729/113235/197322/445/6898/435/728294/2730
GO:0005778	CC	GO:0005778	peroxisomal membrane	62	0.549004282833479	2.09256482715972	4.03576155377273e-06	7.77468735244559e-05	5.52465857668685e-05	3050	tags=56%, list=19%, signal=46%	5827/51/5825/11001/91452/224/215/26063/84749/4077/10901/5195/847/55825/255027/8800/55670/11264/9066/5826/5189/57506/65084/5194/92960/5824/5192/9409/4257/8443/5190/5605/8504/5193/3156
GO:0031903	CC	GO:0031903	microbody membrane	62	0.549004282833479	2.09256482715972	4.03576155377273e-06	7.77468735244559e-05	5.52465857668685e-05	3050	tags=56%, list=19%, signal=46%	5827/51/5825/11001/91452/224/215/26063/84749/4077/10901/5195/847/55825/255027/8800/55670/11264/9066/5826/5189/57506/65084/5194/92960/5824/5192/9409/4257/8443/5190/5605/8504/5193/3156
GO:0043534	BP	GO:0043534	blood vessel endothelial cell migration	113	-0.448355434042236	-1.86675869831695	4.02818650329295e-06	7.77468735244559e-05	5.52465857668685e-05	2570	tags=46%, list=16%, signal=39%	5155/27286/161198/6722/11235/2624/7040/4851/2050/94/79812/9270/3315/284/4846/8503/7114/5587/2876/7424/10769/8829/6776/4223/6091/116150/4215/1545/51564/493/22846/9734/7057/7124/285/1003/348/2113/958/3091/4208/26585/1960/301/57381/2260/10000/55294/2247/5743/3791/5547
GO:0097193	BP	GO:0097193	intrinsic apoptotic signaling pathway	288	-0.352034915008298	-1.67270605308382	4.0447477137582e-06	7.77468735244559e-05	5.52465857668685e-05	3735	tags=38%, list=23%, signal=29%	5591/1032/51060/2907/10059/4487/50484/9833/57761/675/4609/6154/10625/837/54929/100133941/1984/489/138065/11235/142/204851/9641/27429/1386/3586/6615/4282/3932/6201/5478/84447/1655/9451/11200/26471/5831/8454/51616/2023/2081/4292/468/1191/6880/3315/2534/51499/64782/7494/9958/9181/5371/9647/4776/2876/54431/472/114971/2537/7133/81537/3301/4193/3708/10105/1545/3717/10550/6423/4170/1540/11315/5423/40699…
GO:0043394	MF	GO:0043394	proteoglycan binding	34	-0.640465890854271	-2.15783613737759	4.37246789524709e-06	8.38441740393894e-05	5.95793006475343e-05	1795	tags=50%, list=11%, signal=44%	1508/10468/5802/10855/3075/4811/1520/7057/348/5788/10457/2335/1289/3371/6386/50509/1513
GO:0031341	BP	GO:0031341	regulation of cell killing	104	-0.464054765619399	-1.92217327501835	4.45431615670478e-06	8.5208824896964e-05	6.05490155341543e-05	3237	tags=38%, list=20%, signal=30%	259197/3593/7040/3133/909/51561/10125/409/5551/1524/6777/10666/26228/3594/3075/114836/3071/4277/3575/4068/1604/3140/8807/6688/1378/5788/7409/23705/3458/7305/2213/3383/966/10859/5272/3684/6372/64581/84868
GO:0070469	CC	GO:0070469	respirasome	82	0.501779470657415	1.98575381050308	4.55053713674803e-06	8.68412314350216e-05	6.17089964275702e-05	4147	tags=56%, list=26%, signal=42%	4719/6389/1327/7385/1355/54902/7384/4717/9377/1349/6390/4718/4716/4714/1329/84419/4704/4698/4720/1537/4700/1345/6392/4705/4722/29796/7386/27089/1350/4723/10975/205327/6834/25994/1340/4707/23530/4724/4713/4715/4706/1351/4711/1337/4710/4728
GO:0006099	BP	GO:0006099	tricarboxylic acid cycle	33	0.665758060720479	2.22980036197577	4.62528990817425e-06	8.80571303043103e-05	6.25730088067287e-05	3756	tags=76%, list=23%, signal=58%	8802/8801/6389/3417/50/5160/4191/8803/4967/2271/47/4190/1743/48/6390/1431/3420/3658/3421/3419/6392/55753/92259/54949/23530
GO:0051091	BP	GO:0051091	positive regulation of DNA-binding transcription factor activity	230	-0.367187543215851	-1.68906756325381	4.68309169112079e-06	8.89452914763584e-05	6.32041322222693e-05	3841	tags=40%, list=24%, signal=31%	959/6188/5687/6774/5583/338382/3815/4919/10211/92140/7706/136319/7188/8600/6608/10206/6722/7040/9641/54106/54386/8717/10392/1386/3586/23082/4057/51360/5588/7158/7037/6737/5478/2099/4591/1524/1191/3656/6376/306/9181/10892/5987/5587/4869/10346/8837/5579/64784/7185/114769/101/7472/3556/7334/2319/11315/9447/7124/8807/2241/6598/3059/958/58484/1440/114548/10333/64127/695/23085/150372/3569/8809/857/7804…
GO:0042573	BP	GO:0042573	retinoic acid metabolic process	29	0.680126480338393	2.1836166604384	4.91335348959684e-06	9.30969614881567e-05	6.61542906400274e-05	817	tags=38%, list=5%, signal=36%	1577/54576/54658/130/29785/1576/1562/1551/8644/157506/126
GO:0010575	BP	GO:0010575	positive regulation of vascular endothelial growth factor production	29	-0.670580902113507	-2.15233091798625	4.98047454536741e-06	9.4145131394303e-05	6.68991155570055e-05	3109	tags=66%, list=19%, signal=53%	136/7040/6095/9451/468/10855/718/147372/3552/1545/23213/3572/3091/55959/3569/719/728/3553/5743
GO:0001562	BP	GO:0001562	response to protozoan	28	-0.691895154865991	-2.19892201949407	5.13710012087773e-06	9.68762356128644e-05	6.88398261812283e-05	3392	tags=68%, list=21%, signal=54%	4818/2634/3593/116071/3586/3566/283234/1667/115361/5196/2633/958/6556/10538/3662/8870/669/1130/64581
GO:0030888	BP	GO:0030888	regulation of B cell proliferation	62	-0.537002604043932	-2.02840620827614	5.19741829046978e-06	9.77825606204657e-05	6.94838567382815e-05	3144	tags=56%, list=20%, signal=46%	115352/54106/27242/23495/3586/933/57162/4282/22806/7037/648/57181/54440/3635/472/3071/5585/4067/10673/5788/1880/11314/958/975/100/695/4208/952/7305/196/2213/604/4332/1493/7099
GO:0050660	MF	GO:0050660	flavin adenine dinucleotide binding	84	0.498638163708615	1.98145018064229	5.29403800644426e-06	9.9365979240955e-05	7.06090270333185e-05	1968	tags=33%, list=12%, signal=29%	4128/2329/2330/51/35/8309/55349/2936/5625/2110/6389/7498/4129/37/10994/23028/2326/5447/80724/2108/1408/8528/51449/2671/34/9131/79912/51004
GO:0010595	BP	GO:0010595	positive regulation of endothelial cell migration	97	-0.47660943112723	-1.94878269254149	5.33645844301125e-06	9.99270633800488e-05	7.10077309503721e-05	2315	tags=40%, list=14%, signal=35%	9270/23328/3315/284/306/4846/7114/811/80149/5587/7424/10769/8829/6776/147372/3690/388/116150/4215/51564/5294/9734/7057/406991/5293/2113/958/3091/6678/301/57381/2260/10000/7474/2247/5743/7010/3791/8828
GO:0002430	BP	GO:0002430	complement receptor mediated signaling pathway	10	-0.88096997427653	-2.16637460773045	5.37536860991092e-06	0.000100419942391708	7.13579686043888e-05	866	tags=70%, list=5%, signal=66%	1378/1240/2359/719/728/2358/2357
GO:0002886	BP	GO:0002886	regulation of myeloid leukocyte mediated immunity	57	-0.551929723587427	-2.05075229135626	5.47730060809054e-06	0.000102085109697986	7.25412291553555e-05	3135	tags=54%, list=20%, signal=44%	2624/3133/3566/201294/84106/1524/2242/6812/26228/718/4067/57102/8832/9188/2294/6688/2241/5880/11314/695/3689/7305/2209/2213/353376/2268/3598/3684/6372/5724/729230
GO:0006639	BP	GO:0006639	acylglycerol metabolic process	116	0.448719615164025	1.88097862891478	5.64463158389778e-06	0.000104735401429308	7.44245147822125e-05	3217	tags=43%, list=20%, signal=35%	80168/8694/5105/5106/1374/57406/1609/256356/57104/346606/2166/151056/345/8527/338/5408/337/27141/6583/847/339/13/6720/1606/63924/4547/283/26090/10555/1373/84879/9926/6653/8525/344/11343/64900/221955/23259/8443/10062/57678/8228/7148/51196/10677/128486/747/3991/11313
GO:0030546	MF	GO:0030546	signaling receptor activator activity	451	-0.315431311135706	-1.55457201784604	5.64575938505734e-06	0.000104735401429308	7.44245147822125e-05	3658	tags=29%, list=23%, signal=23%	8740/2255/23529/4049/655/9518/5155/2151/8600/8744/3479/51293/29937/57817/100141515/1839/6366/3593/8741/3605/8190/2256/7040/58191/7432/1435/6361/5473/3603/3586/51561/4693/6363/4282/6355/374/1489/1437/10501/5196/5228/8993/81029/10563/8482/2258/6376/55801/1673/5197/2069/7292/123920/6356/6354/4050/7424/8742/10148/116/6367/146225/90226/2201/944/10371/10507/5008/654/6373/7472/3552/1890/4283/6423/7043/1…
GO:0030684	CC	GO:0030684	preribosome	99	-0.46982586876435	-1.92567375500504	5.69212570411446e-06	0.000105350549284736	7.48616361378834e-05	5679	tags=74%, list=35%, signal=48%	9136/55781/6228/6210/6194/79954/9277/26156/26155/10412/6233/91582/23246/28987/22984/5394/6203/117246/51077/81887/6208/57050/10199/25983/10813/6189/2091/134430/84294/6217/6229/27341/5591/6193/23160/10171/23076/25879/56342/27340/10885/6223/6205/6232/7520/55813/9790/30836/6206/83732/6207/6201/92856/55127/6218/84128/705/153443/8602/56902/51602/55226/84135/65083/84549/23212/10528/10969/51018/51096/849…
GO:0050673	BP	GO:0050673	epithelial cell proliferation	410	-0.316574055623317	-1.54750413817501	5.76112032753957e-06	0.00010638068715922	7.55936475726136e-05	3543	tags=36%, list=22%, signal=29%	79805/675/4609/5155/3486/7538/2152/8600/3479/195814/57343/6608/3593/11235/3605/2624/51804/7040/7432/3373/113174/3912/3516/51098/3586/4851/253260/374/4070/2625/29128/55679/94/2099/26471/79812/55081/1296/9270/5228/2081/595/5797/5594/3487/55801/3911/7494/9500/3339/57560/9076/2069/6356/1001/10468/26051/5587/64332/2876/7424/8742/79084/6772/8837/240/2683/6664/3676/8829/116844/6489/654/3037/1019/5604/67…
GO:0101002	CC	GO:0101002	ficolin-1-rich granule	178	-0.392820981929216	-1.75458009651753	5.80369657041727e-06	0.000106919370767248	7.59764337709906e-05	2552	tags=33%, list=16%, signal=28%	5478/3326/10533/51143/10159/5594/51646/3608/10097/1512/1508/55276/240/3101/3071/3614/3837/116844/101/83716/1520/5836/411/1604/26578/51411/10213/2204/1378/79930/11314/338339/427/4318/23406/10549/8778/2992/7077/11026/3689/2207/6556/2358/3687/80301/10288/272/9535/7130/2357/2219/3310/4332/6515/5547/22918/25797
GO:0016829	MF	GO:0016829	lyase activity	163	0.409100495568225	1.81422579199041	5.841822018995e-06	0.00010737376554268	7.62993246963087e-05	2989	tags=37%, list=19%, signal=30%	2984/55268/201161/1644/3030/5105/5106/171425/1892/29785/377677/115/2948/4259/3032/875/761/50/549/51071/2805/230/210/10994/81889/229/112/23042/8879/4258/2271/4200/3155/1491/26061/4968/770/4337/766/55556/48/84105/55034/1962/3658/683/2739/3052/7167/51540/1652/2762/435/113675/2027/759/51380/5092/111/8846
GO:0002294	BP	GO:0002294	CD4-positive, alpha-beta T cell differentiation involved in immune response	74	-0.519430069654139	-2.0378802732559	5.88212490244993e-06	0.00010786600079734	7.66491048994383e-05	3177	tags=51%, list=20%, signal=41%	3593/84695/6095/51561/6363/3566/2625/54542/84807/4063/80149/7292/10892/9655/3594/64332/6775/114836/3716/3726/51176/406991/3718/3142/1880/114548/3458/3569/8809/301/10538/64218/9021/3662/941/604/942/8767
GO:0005743	CC	GO:0005743	mitochondrial inner membrane	393	0.33137425992703	1.59855935810231	6.02162193570962e-06	0.000110170821516412	7.82869003471663e-05	3887	tags=38%, list=24%, signal=29%	3030/1384/284723/4719/5832/79085/1353/55349/10166/10939/6576/5625/2110/6389/622/80775/292/3032/2628/8034/548596/28982/1593/64432/6714/54675/5663/37/5009/1327/114789/6687/56848/57017/7385/203427/113612/1355/1376/54902/3283/400916/788/25875/1373/7384/139322/291/283130/3958/65018/60558/10884/4717/51318/1468/9377/1349/9131/23456/6390/150290/9512/129807/4718/94081/112724/51117/51004/55735/4716/57380/2…
GO:0015698	BP	GO:0015698	inorganic anion transport	165	0.403729894645046	1.79321495721628	6.1874880395315e-06	0.000112946434991631	8.02592390530582e-05	2355	tags=28%, list=15%, signal=24%	10050/368/338440/53405/1179/55129/6505/7421/2542/5243/1184/5593/56172/6512/50636/6561/1364/1811/246213/10723/6558/5167/3784/266675/1836/142680/1408/2564/5030/766/63982/9497/8671/1181/84561/1468/9213/9635/65266/5250/54020/203859/196527/1080/5349/65010
GO:0015293	MF	GO:0015293	symporter activity	140	0.43574508085926	1.87882183142979	6.4728741866507e-06	0.000117886112755508	8.37693523074118e-05	2361	tags=31%, list=15%, signal=26%	10050/6584/283375/283537/55630/206358/6505/6535/9058/115584/9154/200010/5002/6532/9963/159963/340024/6523/6564/9153/54716/6512/9121/6561/6583/6555/246213/10723/6558/142680/23516/84879/9497/8671/114134/84561/6527/26503/5250/113235/154091/56606/6536
GO:0016712	MF	GO:0016712	oxidoreductase activity, acting on paired donors, with incorporation or reduction of molecular oxygen, reduced flavin or flavoprotein as one donor, and incorporation of one atom of oxygen	41	0.616135231065539	2.15900547509291	6.49008560341282e-06	0.000117930325417823	8.38007696304473e-05	3478	tags=61%, list=22%, signal=48%	1577/66002/1573/1555/29785/1576/285440/1562/1551/1559/1565/8529/1557/64816/113612/51004/120227/4051/57834/3162/1579/11283/1558/1548/284541
GO:0002719	BP	GO:0002719	negative regulation of cytokine production involved in immune response	34	-0.634393534154505	-2.13737735742863	6.50702164452674e-06	0.000117969344678159	8.38284965449198e-05	2216	tags=50%, list=14%, signal=43%	79004/284/336/558/54/7043/3718/7124/64127/6504/684/11006/604/10859/7291/7042/11213
GO:0015081	MF	GO:0015081	sodium ion transmembrane transporter activity	143	0.428005057310425	1.84624293462548	6.54932587109479e-06	0.000118467057763545	8.41821692704272e-05	2982	tags=28%, list=19%, signal=23%	10050/476/57657/6505/6535/9058/115584/9154/200010/6532/9963/159963/6523/6550/9153/54716/6512/6561/54795/6555/246213/6558/142680/26504/6337/84879/9497/8671/53373/219931/6527/6335/10479/6330/6536/29850/6549/6571/6548/6575
GO:0043030	BP	GO:0043030	regulation of macrophage activation	55	-0.55471064754506	-2.05581119875093	6.57214013005387e-06	0.000118610773342624	8.42842929276973e-05	2850	tags=51%, list=18%, signal=42%	3586/6095/3566/4282/3929/4317/6376/80149/6622/26228/472/7107/7057/8832/5788/8530/1075/6348/10333/3569/8877/2213/7474/90865/23208/120892/7099/84868
GO:0015711	BP	GO:0015711	organic anion transport	403	0.325742687075907	1.57506471271882	6.59488395118903e-06	0.000118752571735068	8.43850542405915e-05	2600	tags=26%, list=16%, signal=22%	7442/10050/5465/283375/11046/81579/55630/368/4041/206358/79085/51703/9429/18/6505/6535/151295/5825/1374/59272/10166/11001/6519/9058/5243/1636/6576/2168/7504/9963/159963/340024/292/215/84647/1244/8529/8034/5663/54716/6514/23443/80736/56172/23428/114789/2169/22925/10999/2172/6512/11136/8792/9121/6583/3993/6555/1811/5948/246213/1376/6558/788/1836/9673/4547/8864/54677/123/23169/81855/23516/55144/4763…
GO:0032602	BP	GO:0032602	chemokine production	92	-0.47426866530473	-1.9233383902145	6.82400933478588e-06	0.000122601627170241	8.71201760735467e-05	3164	tags=43%, list=20%, signal=35%	3605/7040/54106/3586/3566/4282/3929/2867/247/4940/51284/255231/7292/23765/9655/1436/116/1958/406996/8832/7124/10631/3091/64127/199/3458/3569/6591/7097/7474/11006/3553/54210/90865/7291/6372/64581/7099/84868/8767
GO:0006968	BP	GO:0006968	cellular defense response	50	-0.571821563562638	-2.0673954763248	6.84012556756909e-06	0.000122615014949435	8.71296893704542e-05	3195	tags=52%, list=20%, signal=42%	10312/10219/1235/10578/3929/3702/5551/1524/8061/1234/4068/4046/4283/23601/135/51715/653361/7305/728/10288/4688/3579/90865/4332/729230/23643
GO:0004857	MF	GO:0004857	enzyme inhibitor activity	332	-0.331626410437306	-1.59095686955937	6.93327902860602e-06	0.000124001939804787	8.81152320617535e-05	3392	tags=31%, list=21%, signal=25%	2634/65264/27151/6608/28234/1469/332/10129/5045/9232/83666/6815/5611/4851/4057/81611/5511/54997/80760/5055/6201/2/6224/6125/7532/6093/5271/9097/26271/3315/4671/4659/10628/306/10188/6418/6695/10221/5569/6590/9349/6622/26051/336/4869/8826/8434/3843/10776/12/89932/9806/341/6059/720/718/8651/4947/114769/221692/8692/5270/5350/5266/493/11142/7057/9188/399/5176/28951/8530/5577/25913/7078/7077/199713/684…
GO:0042060	BP	GO:0042060	wound healing	390	-0.325737813909785	-1.58021917620983	6.94858557010652e-06	0.000124001939804787	8.81152320617535e-05	2127	tags=28%, list=13%, signal=25%	3315/6376/26127/4488/5754/2149/5777/7494/2828/4846/9076/6812/4772/2069/5530/5359/5912/23499/10855/2876/83706/2677/8837/240/2683/26509/558/116844/2192/3690/4855/5270/6288/3552/60681/4067/3717/375033/22915/5294/7128/131566/7057/84959/135/10019/7124/7852/348/3572/83478/5329/958/7409/2004/1265/4321/2316/2768/3084/10544/309/7454/2153/3678/2335/3091/947/84034/7980/960/710/23657/135228/3569/1289/2207/65…
GO:0001891	CC	GO:0001891	phagocytic cup	26	-0.690233034855761	-2.14905529214886	7.28759346683173e-06	0.000129761457778832	9.22079201571637e-05	2573	tags=62%, list=16%, signal=52%	22841/84466/64005/11151/3936/375033/51411/7124/9938/26253/199/301/353376/23208/7099/11031
GO:0048771	BP	GO:0048771	tissue remodeling	167	-0.394596254377214	-1.74115266393077	7.58990057784057e-06	0.000134843289330588	9.5819047266842e-05	3284	tags=38%, list=20%, signal=31%	57817/2296/10312/3593/3351/7040/2034/3516/51561/4693/9545/7037/3953/94/23154/6093/4790/2149/4846/5530/3635/1436/558/7107/54/101/406996/3690/4193/154/3552/4286/338773/7128/84959/7075/4313/5880/4323/2316/54849/10457/861/3091/4208/952/26585/9770/3569/84870/857/4921/4853/29887/6696/2697/1901/3488/7076/729230/115908/1513/4982/1909
GO:0002710	BP	GO:0002710	negative regulation of T cell mediated immunity	29	-0.662819911123042	-2.12742084254219	7.72598454113091e-06	0.000136955952632447	9.73202965005613e-05	1640	tags=41%, list=10%, signal=37%	56940/3071/3575/259307/5788/64127/6504/196/2213/11006/941/10859
GO:0042119	BP	GO:0042119	neutrophil activation	38	-0.620651075256974	-2.1522159823123	7.75610533856222e-06	0.000137185038327518	9.7483083786107e-05	931	tags=39%, list=6%, signal=37%	7124/8807/6688/11314/3689/7305/2207/57580/301/11027/2213/3579/3684/6372/5724
GO:0048247	BP	GO:0048247	lymphocyte chemotaxis	54	-0.556408227871543	-2.05040271504729	7.93740834931146e-06	0.000140081208854995	9.95410898021477e-05	3198	tags=52%, list=20%, signal=42%	6366/58191/6361/6363/6355/1667/10563/6376/65125/6356/6354/6367/101/6373/6288/5294/3627/5293/6362/6351/1880/9023/6348/51192/6347/7474/9420/729230
GO:0050871	BP	GO:0050871	positive regulation of B cell activation	76	-0.513607609139859	-2.02406966673595	8.02587623083622e-06	0.000141329833760222	0.00010042835715825	3167	tags=51%, list=20%, signal=41%	8741/115352/7040/54106/3586/57162/4282/51010/7158/7037/30011/4292/648/7494/6777/57181/7292/54440/3635/3071/940/55122/10673/10459/6688/939/5788/1880/958/975/4323/100/64127/695/4208/952/3569/604/7099
GO:0098636	CC	GO:0098636	protein complex involved in cell adhesion	56	-0.55715823114223	-2.06523187220721	8.24108421666295e-06	0.000144799843163701	0.000102894130551194	1952	tags=41%, list=12%, signal=36%	8516/3683/58494/3676/4811/3690/940/4067/22915/83700/5329/3678/84034/3689/3371/941/3687/3685/3915/3684/1493/5328/3956
GO:1901616	BP	GO:1901616	organic hydroxy compound catabolic process	54	0.566481051507051	2.10614169536557	8.50908695541621e-06	0.000149180190424956	0.000106006786014844	2886	tags=44%, list=18%, signal=37%	4128/66002/6799/6817/6818/27284/57016/1576/256356/8644/6822/8529/4129/1593/57026/217/6783/2184/3938/4051/7167/221/2820/1579
GO:0050678	BP	GO:0050678	regulation of epithelial cell proliferation	339	-0.330786889058793	-1.58737904485939	8.66678453713004e-06	0.000151611711080452	0.000107734613879144	3177	tags=34%, list=20%, signal=28%	3593/11235/2624/51804/7040/7432/3373/113174/3912/3516/51098/3586/4851/253260/374/4070/2625/29128/55679/94/26471/79812/55081/5228/595/5797/55801/3911/7494/9500/3339/57560/9076/2069/6356/1001/26051/5587/2876/7424/8742/79084/6772/8837/240/2683/6664/3676/8829/116844/6489/654/3037/1019/6776/3690/864/7472/6091/26277/6423/1012/23213/22846/7128/7057/406991/5293/7124/3481/8013/6789/348/7075/3142/1893/5925…
GO:0010574	BP	GO:0010574	regulation of vascular endothelial growth factor production	31	-0.652632559666764	-2.14710590092352	9.00518383890341e-06	0.000157186764732894	0.000111696222440389	3109	tags=61%, list=19%, signal=50%	7040/6095/9451/468/10855/718/147372/3552/1545/23213/3572/3091/55959/3569/719/728/3553/5743/729230
GO:0033627	BP	GO:0033627	cell adhesion mediated by integrin	81	-0.487007497946154	-1.9344225409001	9.05202592231972e-06	0.000157659412188525	0.000112032083639834	2343	tags=42%, list=15%, signal=36%	9404/9270/10563/5140/65125/5777/8516/3683/23075/5420/83706/3071/5781/3676/3690/4067/1545/6423/22915/5294/83700/100/3678/84034/3689/6591/3383/3687/3685/5054/3684/7042/2200/5328
GO:0019627	BP	GO:0019627	urea metabolic process	13	0.832836490890779	2.18799614762793	9.31786249048644e-06	0.000161583889318718	0.000114820799796955	2540	tags=85%, list=16%, signal=71%	10166/1559/162417/79814/384/5009/9971/1050/1373/445/435
GO:0071941	BP	GO:0071941	nitrogen cycle metabolic process	13	0.832836490890779	2.18799614762793	9.31786249048644e-06	0.000161583889318718	0.000114820799796955	2540	tags=85%, list=16%, signal=71%	10166/1559/162417/79814/384/5009/9971/1050/1373/445/435
GO:0002313	BP	GO:0002313	mature B cell differentiation involved in immune response	32	-0.649839605987149	-2.15171077856753	9.3564947467559e-06	0.000161901862461761	0.000115046750111384	2850	tags=59%, list=18%, signal=49%	100141515/3586/55619/4242/7494/64332/5450/9452/139818/6688/1378/1880/100/6482/3569/2213/4853/604/3956
GO:0032722	BP	GO:0032722	positive regulation of chemokine production	70	-0.510862039367396	-1.98946526346744	9.38160536141954e-06	0.000161984991272822	0.000115105821078251	3164	tags=47%, list=20%, signal=38%	3605/7040/54106/3566/4282/3929/2867/247/4940/51284/255231/7292/23765/1436/116/1958/8832/7124/10631/3091/64127/199/3458/3569/7097/7474/3553/90865/7291/64581/7099/84868/8767
GO:0002688	BP	GO:0002688	regulation of leukocyte chemotaxis	114	-0.445811014374337	-1.86623250965717	9.64450544347094e-06	0.000166164621862997	0.000118075848159807	3001	tags=45%, list=19%, signal=37%	1435/708/1235/51561/6363/4282/3929/158747/5228/1524/10563/5594/65125/79647/23075/811/6354/26228/7424/1436/3071/1236/4067/7057/3627/6688/5880/83700/6351/6387/56833/1240/6348/64127/6504/199/26585/3569/63940/719/728/6347/7941/2358/7474/5919/5054/3579/7130/1230/729230
GO:2001235	BP	GO:2001235	positive regulation of apoptotic signaling pathway	129	-0.431918576730895	-1.84498879523867	9.79849182195109e-06	0.000168453813068327	0.000119702537343935	2629	tags=33%, list=16%, signal=28%	3932/6201/4118/26471/8406/9500/1512/355/5371/4776/4050/8742/5062/8692/1520/3717/4170/1540/11315/7057/135/7124/50486/6789/5788/9521/5366/1075/10333/7078/637/4690/857/7046/7474/55294/5771/6280/6279/8682/3624/7099/1513
GO:1903306	BP	GO:1903306	negative regulation of regulated secretory pathway	23	-0.715266941831543	-2.16982418146441	9.87551156187743e-06	0.000169412808019562	0.000120383994930866	1483	tags=43%, list=9%, signal=40%	3071/2771/5908/8832/2294/6688/11314/2213/3598/729230
GO:0045017	BP	GO:0045017	glycerolipid biosynthetic process	226	0.368176735286473	1.70065198907295	1.0042461501916e-05	0.000171579093790668	0.000121923348054967	3221	tags=37%, list=20%, signal=30%	80168/27124/1040/8694/5105/56894/5106/5337/1609/56994/57104/346606/8395/335/4952/10162/26751/10380/54675/27315/80736/8527/93210/660/9971/8398/5291/94005/5296/9306/1119/5833/5130/6720/10554/1606/51447/9110/283/5154/10555/3706/80055/84879/9926/253558/55300/57605/8525/63874/3612/126969/57217/8871/5287/5283/64900/55650/200879/9487/8605/5298/5295/5288/8443/8733/80271/10423/10062/80235/57678/23446/5297…
GO:2000146	BP	GO:2000146	negative regulation of cell motility	279	-0.347825085630726	-1.64392960011215	1.00448084242499e-05	0.000171579093790668	0.000121923348054967	2746	tags=32%, list=17%, signal=27%	4282/4070/2625/114882/23143/94/23332/60672/79812/3036/51742/247/9270/1524/5797/10563/6376/10221/811/7122/5912/9466/94241/26228/8434/56940/23380/23236/23560/8692/4223/2192/406996/5911/8519/4286/388/6091/1545/6423/23213/493/22846/7057/406991/7124/56999/285/348/7075/11314/6387/84312/56833/5176/1265/100/2768/7454/11009/397/199/84034/684/4208/26585/2022/4163/6347/23603/1809/90102/5054/2247/2697/6781/7…
GO:0070486	BP	GO:0070486	leukocyte aggregation	13	-0.821833493002984	-2.16025776538809	1.02539400187344e-05	0.000174777093011633	0.000124195832210717	1800	tags=85%, list=11%, signal=75%	58494/6793/10507/3037/8013/5880/4478/960/3553/6280/6279
GO:1902106	BP	GO:1902106	negative regulation of leukocyte differentiation	104	-0.455154885956603	-1.88530885274295	1.02988599991823e-05	0.000175168456745154	0.000124473933555374	1965	tags=35%, list=12%, signal=31%	10221/8111/80149/7292/9655/3635/140685/8651/7107/864/4067/406991/84959/3718/10401/1378/3142/2737/9935/861/6348/301/2213/11025/11006/55294/865/5771/604/10859/7130/3624/2200/1493/7099/4982
GO:0030225	BP	GO:0030225	macrophage differentiation	58	-0.548327282089593	-2.03275830046078	1.05240835776933e-05	0.000178239097026028	0.00012665591700945	3162	tags=52%, list=20%, signal=42%	142/2624/7040/1435/841/4693/2625/84456/1437/714/5196/10221/4920/140685/1436/920/139716/8651/7351/10100/6688/3059/5925/4318/3458/7097/5771/90865/3624/7099
GO:0019842	MF	GO:0019842	vitamin binding	132	0.431078646724705	1.8418887655611	1.05208589761279e-05	0.000178239097026028	0.00012665591700945	2928	tags=36%, list=18%, signal=30%	1644/32/18/7421/55163/5264/79646/55304/875/6948/2805/6470/10994/4942/8029/23042/8879/54681/5948/8566/4967/55847/9054/1491/26061/64902/9227/79676/55034/23541/54583/1719/24/112399/5352/733/8974/120227/5091/113235/51540/6898/55788/113675/9517/8985/51380/6573
GO:0071347	BP	GO:0071347	cellular response to interleukin-1	100	-0.468897311861589	-1.92582592333754	1.07686960437713e-05	0.000181995526146533	0.000129325218991321	3198	tags=45%, list=20%, signal=36%	6366/3605/5600/3373/6361/6095/6363/6355/3656/6376/4790/961/80149/6356/6354/4792/7444/23236/6367/9590/1958/3037/8692/3556/2633/81792/406991/7850/6362/4313/6351/958/8564/6348/3091/3557/199713/10010/81030/3569/6347/3553/10365/3554/11213
GO:0036230	BP	GO:0036230	granulocyte activation	44	-0.597384533906223	-2.10872595302385	1.10086965868294e-05	0.000184926202262345	0.000131407744526399	931	tags=39%, list=6%, signal=36%	7124/8807/6688/11314/6348/3689/7305/2207/57580/301/11027/2213/3579/3684/6372/5724/729230
GO:0042180	BP	GO:0042180	cellular ketone metabolic process	207	0.387548118895834	1.77291449654904	1.09685551027716e-05	0.000184926202262345	0.000131407744526399	2834	tags=34%, list=18%, signal=29%	66002/5465/2329/54576/5164/3291/1555/32/1374/2168/57016/10891/51085/5165/873/55198/1609/8644/157506/215/2819/8529/10901/37/345/337/57017/9971/2326/5166/6720/9611/51422/3029/11160/6715/84879/9926/3293/23038/83752/10327/23590/8660/8574/23408/1181/344/2264/9572/22937/51117/51004/2739/653/57834/6662/9056/7167/134429/5629/650/84869/4704/8850/10613/10062/2820/4836/5468/84274
GO:0002221	BP	GO:0002221	pattern recognition receptor signaling pathway	203	-0.378646530671276	-1.71613173641188	1.10116517581314e-05	0.000184926202262345	0.000131407744526399	3012	tags=36%, list=19%, signal=30%	54106/10392/708/4057/57590/57162/3929/8638/22841/29110/2099/2867/285852/409/64135/4940/3656/4671/51284/4814/8061/9958/81793/8547/5802/5587/4792/3843/64332/81035/1535/92610/9111/1520/51296/9261/4067/1540/7128/9447/55577/7124/22861/11314/6565/958/58484/3764/146722/26253/114548/10333/64127/22900/695/115362/79931/929/857/11027/7097/121260/3662/353376/118788/6397/51311/2219/7096/11213/7099/84868/8767/…
GO:0034310	BP	GO:0034310	primary alcohol catabolic process	14	0.823228595678255	2.20536873599608	1.11210378982767e-05	0.000186370838896121	0.000132434296953163	1466	tags=64%, list=9%, signal=58%	6799/6817/6818/27284/57016/8644/6822/217/6783
GO:0045670	BP	GO:0045670	regulation of osteoclast differentiation	64	-0.527538413823079	-2.01025961635427	1.1290808704217e-05	0.000188819247449767	0.000134174125283479	3486	tags=53%, list=22%, signal=42%	1385/8600/10234/3593/3605/1435/4057/51561/7071/8111/7030/5530/3635/7107/4286/84959/10401/7124/9935/6348/9770/3458/7305/1051/4853/11025/11006/55294/10859/7130/1230/2200/7099/4982
GO:2000516	BP	GO:2000516	positive regulation of CD4-positive, alpha-beta T cell activation	43	-0.599693182744194	-2.11855684159215	1.13739968812662e-05	0.000189812496070838	0.00013487992337727	2796	tags=60%, list=17%, signal=50%	51561/6363/3566/5588/84807/7292/10892/54440/9655/3594/64332/3071/8651/940/1604/9308/406991/3142/975/7048/114548/3458/301/941/942/8767
GO:0072350	BP	GO:0072350	tricarboxylic acid metabolic process	15	0.786234415549334	2.13413747660055	1.15571509389325e-05	0.000192466373778424	0.000136765757183061	3039	tags=87%, list=19%, signal=70%	5105/2746/3417/50/47/48/1431/3420/3658/445/3421/3419/23409
GO:1903556	BP	GO:1903556	negative regulation of tumor necrosis factor superfamily cytokine production	58	-0.545637405400909	-2.02278639254239	1.18997623214267e-05	0.000197348033343078	0.00014023464296068	3520	tags=52%, list=22%, signal=41%	140885/50943/3479/5885/3586/4057/3929/945/409/6376/5777/80149/5987/9466/5004/558/54/7128/10457/64127/6504/29126/11006/10859/50856/7291/23208/11213/7099/84868
GO:0055088	BP	GO:0055088	lipid homeostasis	147	0.417740952778718	1.81277291481857	1.18933203285493e-05	0.000197348033343078	0.00014023464296068	3091	tags=35%, list=19%, signal=28%	3172/2053/727910/7851/8694/51/2494/4041/8309/23461/51474/51085/53345/57104/215/84647/335/83667/2805/23788/345/338/337/9971/1050/55937/57142/64240/51128/4547/57476/64241/8435/8660/63874/344/2264/57333/9572/158219/9969/6721/5562/10062/339221/57678/5468/8228/8310/128486/9481
GO:0045859	BP	GO:0045859	regulation of protein kinase activity	457	-0.307534398817589	-1.51439801471261	1.22655337042574e-05	0.000202992038088924	0.000144245247865093	3834	tags=37%, list=24%, signal=29%	1843/57091/6188/902/7295/1032/8851/3815/5716/57826/92335/57761/58533/9928/104/5155/50507/8600/3479/2322/100133941/1062/10527/5571/6366/27040/3593/11235/7040/1894/8115/898/5899/8754/1435/64061/7273/7520/2043/990/51191/4057/7405/51561/9094/54206/6363/4331/116986/11140/10125/1742/8797/114882/10920/10636/5478/3326/1033/7532/9270/2081/23328/595/1191/3315/284/64853/10221/5569/2069/10892/5987/5912/12280…
GO:0051090	BP	GO:0051090	regulation of DNA-binding transcription factor activity	360	-0.327691709134476	-1.58100537211164	1.23762199219229e-05	0.000204399806039707	0.00014524560156817	3841	tags=36%, list=24%, signal=28%	959/197358/6188/5687/6774/5583/338382/3815/4919/5716/10211/655/50943/92140/7706/136319/7188/8600/6608/10206/6722/150684/91662/7040/9641/54106/54386/8717/10392/1386/3586/23082/26508/4057/8320/51360/5588/7158/7037/6737/6045/5478/2099/4794/26471/8323/4591/409/1524/84166/1191/3656/6376/3275/306/10221/7114/9181/80149/56849/7292/10892/5987/5587/4792/4869/10346/440275/8837/5579/150094/64784/7185/84662/1…
GO:0031091	CC	GO:0031091	platelet alpha granule	86	-0.477154582509535	-1.91343005023049	1.29140868020295e-05	0.000212842294255762	0.000151244796496147	2591	tags=45%, list=16%, signal=38%	5155/2157/3479/7040/10916/5473/2162/2/5196/1191/7114/6812/6622/5004/7424/83706/12/3690/5270/22915/7043/7057/3481/87/2153/2335/710/135228/6678/7450/5054/3671/7076/6403/5175/7042/7058/5552/3082
GO:0051216	BP	GO:0051216	cartilage development	192	-0.372894412454116	-1.68313946504771	1.29908265799367e-05	0.000213665615728154	0.000151829845106802	2097	tags=29%, list=13%, signal=25%	4090/6474/3221/4488/57560/25884/6660/5781/4322/654/8692/85301/864/6423/2121/23213/81792/406991/10865/1893/5925/2737/7048/861/309/2202/4017/3091/55959/4208/960/26585/6591/5744/1116/7046/7474/860/2247/7045/6781/50515/1277/6935/7076/1281/871/4256/55790/633/1513/5396/22856/57045/7227
GO:0032396	MF	GO:0032396	inhibitory MHC class I receptor activity	10	-0.866527470165897	-2.13085935171617	1.33224806044866e-05	0.000218669604489691	0.000155385657472733	542	tags=70%, list=3%, signal=68%	11026/11024/11027/353514/11006/10288/10859
GO:0060840	BP	GO:0060840	artery development	100	-0.466704415693593	-1.91681939636312	1.35476797766202e-05	0.00022190932562238	0.000157687789035123	1376	tags=29%, list=9%, signal=27%	8829/6091/60681/23462/64220/11174/2294/56999/4016/348/2737/1959/187/7048/144165/639/4854/5159/2022/7046/10000/30008/2702/4015/23129/7042/1281/5396/1909
GO:0001837	BP	GO:0001837	epithelial to mesenchymal transition	158	-0.399445875136546	-1.75167201957647	1.37709601495882e-05	0.000225104403920625	0.000159958197596058	3112	tags=39%, list=19%, signal=32%	84695/7040/81610/80709/3516/2043/4851/26508/6615/8320/2625/84541/23332/1655/6093/5534/2295/4488/7041/57181/23493/7074/90/116844/3037/101/4855/7472/51176/152007/114990/23462/6423/7043/9221/406991/10459/7048/2316/4017/3091/26585/2022/3569/6591/2260/7046/7474/6386/3553/90102/10979/1277/7291/7042/25937/10439/6275/1909/3082/25800/10630
GO:0043123	BP	GO:0043123	positive regulation of canonical NF-kappaB signal transduction	184	-0.388700818304531	-1.7460719268334	1.42210759855865e-05	0.000231986754881438	0.000164848765864564	3472	tags=39%, list=22%, signal=31%	92140/7706/7188/8600/113277/10206/6366/142/9641/1894/54106/54386/8717/10392/841/4057/57162/6363/1902/7037/6737/29110/8454/6376/27032/2534/2149/6284/57153/10892/347734/5587/10346/4050/920/8837/5579/79971/10769/80833/114769/1236/9978/5966/3552/92610/7334/51704/4215/9188/7124/1893/2280/338339/958/2316/9516/10333/64127/684/3553/353376/2697/11040/51026/6285/6283/64581/7099/3956/8767/6275
GO:0034504	BP	GO:0034504	protein localization to nucleus	288	-0.341577517166399	-1.62301736618401	1.45092277211875e-05	0.000236204305167168	0.000167845738514703	3918	tags=41%, list=24%, signal=32%	9631/10347/5910/27341/7486/7297/6774/23650/7295/23636/4140/51208/5469/4487/983/10694/51068/10204/2634/9972/6608/10527/1861/142/57122/585/51804/7040/1894/83666/29098/149628/1386/79711/23515/4851/1434/55035/4928/114882/51307/7037/200576/3839/1736/3985/387082/9451/84455/705/9531/26272/10575/10574/5534/284/10628/3838/908/2534/23212/9201/9500/26953/5569/811/80149/9349/1871/10762/5530/3841/5371/4001/55…
GO:0002709	BP	GO:0002709	regulation of T cell mediated immunity	92	-0.465598325668683	-1.88817689147308	1.45451841125337e-05	0.000236307400541102	0.000167918997633174	1849	tags=32%, list=12%, signal=28%	7292/10892/54440/3594/56940/3071/7133/4277/3575/259307/1604/3140/10865/5788/975/7454/114548/64127/6504/3569/8809/196/2213/11006/941/3553/10859/3554/729230
GO:1901343	BP	GO:1901343	negative regulation of vasculature development	91	-0.471720666704992	-1.90376051212502	1.46915139325793e-05	0.000238199606992246	0.000169263591200127	2377	tags=40%, list=15%, signal=34%	6093/5196/5797/5140/2828/3339/7122/5371/6772/240/10769/406996/1284/23213/493/22846/7057/406991/3627/7124/56999/285/7075/5176/3087/6678/64218/9510/5054/10365/7010/7042/7058/1634/729230/641700
GO:0003177	BP	GO:0003177	pulmonary valve development	23	-0.709038705483888	-2.15093028738842	1.48518122246723e-05	0.000240310154393937	0.00017076333688451	2903	tags=61%, list=18%, signal=50%	3516/4851/26508/4846/4772/23493/11096/7133/6091/23462/64220/4853/2702/7042
GO:0032693	BP	GO:0032693	negative regulation of interleukin-10 production	19	-0.734035803058043	-2.14911099941502	1.51991970267358e-05	0.000245433187615934	0.000174403741719523	963	tags=74%, list=6%, signal=69%	50943/3593/27242/51561/3718/3620/28951/695/29126/7305/2213/11006/10859/80380
GO:0034470	BP	GO:0034470	ncRNA processing	366	-0.325740378825958	-1.5733624379911	1.55296143534039e-05	0.000250262088276976	0.000177835137252696	4963	tags=45%, list=31%, signal=32%	27079/80789/115708/85495/23246/64172/55621/28987/22984/5394/117246/25926/51077/51729/6839/3028/81887/10667/51013/55756/57508/6208/285855/91893/57050/10940/91801/10199/22894/56915/8270/112970/25983/54512/10813/2091/134430/6230/84294/51441/339487/283120/55164/6217/6229/92345/112858/6130/10269/80324/404672/9631/27341/23404/4234/55623/6774/9045/5591/87178/1662/134637/79693/11022/11340/23160/283742/61…
GO:0050728	BP	GO:0050728	negative regulation of inflammatory response	153	-0.4064052737634	-1.7853233997302	1.56464163127095e-05	0.000251636013964685	0.000178811442792744	3520	tags=41%, list=22%, signal=32%	140885/50943/116379/7538/3479/57817/6223/3593/3605/5045/91662/3586/6095/2625/5682/8993/64838/6376/4790/2534/5777/9655/2876/240/89790/10769/7133/54/6288/79651/4067/1540/7128/79626/135/2294/1003/348/5788/5925/3587/56833/313/8530/100/64116/114548/3055/64127/3559/2358/196/2213/9021/5771/8870/7130/2268/90865/7010/11221/23208/3082
GO:0050840	MF	GO:0050840	extracellular matrix binding	51	-0.554273629828074	-2.00890304189776	1.61625241813999e-05	0.000259413391136875	0.000184338012743489	1752	tags=39%, list=11%, signal=35%	11096/2199/9806/8404/4811/3690/1520/57124/7057/169611/131578/7837/6678/3685/6696/25903/7045/1634/3956/633
GO:0006869	BP	GO:0006869	lipid transport	394	0.322242978429295	1.55622569922157	1.67713026270468e-05	0.000268643937863358	0.000190897198576722	2748	tags=28%, list=17%, signal=24%	5465/81579/338440/51703/9429/23230/5825/23461/1374/51474/11001/5243/1636/2168/118471/153768/4040/54762/10079/6342/215/161291/84647/335/1244/8529/10162/345/2169/22925/10999/2172/338/337/8792/27141/79065/50636/114880/9854/6555/10280/440026/55937/5948/114881/1119/1376/6256/3784/160518/788/64240/51128/63924/4547/57476/54677/64241/123/8435/1408/9066/114876/9227/84879/118987/10396/950/80820/63982/57605…
GO:0008654	BP	GO:0008654	phospholipid biosynthetic process	233	0.363220812540976	1.68378114356581	1.68714359540782e-05	0.000269706301814993	0.000191652109719884	3221	tags=36%, list=20%, signal=30%	27124/1040/56894/5337/1609/3417/56994/8395/335/57171/4952/10162/26751/10380/54675/27315/80736/8527/56848/93210/660/9971/8398/5291/94005/5296/9306/1119/5833/5130/166929/10554/1606/51447/9110/5154/10555/3706/80055/154141/84879/9926/253558/55300/57605/10351/161247/8525/63874/3612/126969/57217/8871/5287/5007/5283/3158/55650/3157/200879/9487/8605/5298/5295/5288/8443/8733/80271/10423/80235/9517/57678/2…
GO:0048660	BP	GO:0048660	regulation of smooth muscle cell proliferation	133	-0.415327324603942	-1.77987814969136	1.70440007749959e-05	0.000271377233896491	0.000192839466694722	3559	tags=45%, list=22%, signal=35%	2006/5155/3486/3479/1839/3593/3351/7040/7702/7432/7520/3586/348093/6198/5136/4331/5290/2081/1786/5031/6376/10221/4846/2069/6772/2771/406996/3690/4193/3717/1012/7043/7128/7057/406991/7124/8013/348/4313/4318/2768/199/4208/4854/5159/3458/3569/4217/4921/9510/30008/2247/5743/2697/1901/3488/6648/10203/5724/7099
GO:0001664	MF	GO:0001664	G protein-coupled receptor binding	256	-0.353091552483207	-1.64848170859	1.70219974314353e-05	0.000271377233896491	0.000192839466694722	2986	tags=30%, list=19%, signal=25%	6361/10763/708/552/5473/23322/10959/4693/8685/6363/6355/1742/5144/409/5196/81029/1524/7289/10563/9454/6376/1673/2534/5197/2773/6356/440193/6354/6772/3716/6367/2771/90226/718/9294/6373/3301/7472/6288/51704/4283/3717/9456/133/3627/135/6362/6351/6387/2769/2316/2768/54102/6348/7345/2920/60675/84870/2921/51192/6347/5368/7474/25927/6386/2770/636/6374/2919/1901/5621/2357/2219/6372/729230/115908/57561
GO:0001649	BP	GO:0001649	osteoblast differentiation	212	-0.369082319168343	-1.67890781447273	1.72531606775573e-05	0.000274160284312499	0.000194817090057971	2174	tags=30%, list=14%, signal=26%	468/26271/8482/4090/6474/4488/27044/57560/5530/90/5587/2550/1591/7424/55973/6664/2201/10507/654/23560/406996/3726/51176/8519/338773/6423/51564/23601/406991/9188/7124/3481/3572/2737/7171/6348/9902/4208/26585/249/9770/3569/3371/1051/1291/6591/5744/4921/865/6696/1462/860/2247/10979/7130/1277/3488/4015/7291/25937/117581/115908/57045/3082
GO:0043122	BP	GO:0043122	regulation of canonical NF-kappaB signal transduction	243	-0.357676927718673	-1.65434389241205	1.73187620489549e-05	0.000274655596152113	0.000195169056468812	3472	tags=46%, list=22%, signal=36%	10318/51135/84433/80216/2950/51246/387/170506/23118/1665/6885/11214/5336/23390/8904/197358/24138/4919/23636/7088/92140/7706/7188/8600/113277/10206/6366/142/91662/9641/1894/54106/54386/8717/10392/841/6095/4057/57162/6363/1902/7037/6737/29110/2099/286827/387082/8454/409/3315/284/6376/27032/2534/2149/6284/57153/80149/10892/347734/5587/10346/4050/920/6772/8837/5579/79971/7185/10769/80833/114769/1236/…
GO:0008206	BP	GO:0008206	bile acid metabolic process	47	0.575093301612949	2.08641368092016	1.75960331887609e-05	0.000278499120529258	0.000197900247956303	3367	tags=53%, list=21%, signal=42%	57704/2494/8309/5825/11001/30/6822/6342/1593/9971/114880/114881/114876/2264/9572/5007/9885/134429/5629/23600/64801/10005/5205/114883/80270
GO:0071346	BP	GO:0071346	cellular response to type II interferon	110	-0.43770947643885	-1.82086148306819	1.7834180211464e-05	0.000281709416924452	0.000200181470429878	4103	tags=50%, list=26%, signal=37%	6672/6364/3659/10435/7297/338382/5469/140885/23521/2634/6366/3593/83666/6361/6198/6363/6355/11140/339122/3113/115361/10492/84166/54625/6376/961/9076/10097/6812/6356/6354/4360/3594/6772/3716/6367/10096/3717/7791/2633/7124/6362/6351/7454/6348/3055/199/115362/3458/6347/7097/7474/5771/7431/7099
GO:0043301	BP	GO:0043301	negative regulation of leukocyte degranulation	13	-0.812123500108529	-2.13473424057351	1.84817858468908e-05	0.000291362066602071	0.000207040600760364	1483	tags=62%, list=9%, signal=56%	3071/8832/2294/6688/11314/2213/3598/729230
GO:0003170	BP	GO:0003170	heart valve development	70	-0.501633990406219	-1.95352819740441	1.8588411534469e-05	0.000292465007515698	0.000207824345713932	3275	tags=49%, list=20%, signal=39%	9782/7040/3516/4851/26508/6615/2625/6093/6474/4846/4772/23493/90/11096/7133/4193/6091/23462/64220/56999/7075/5925/187/8642/7048/639/4208/6591/4853/2702/7291/7042/10439/1009
GO:0048661	BP	GO:0048661	positive regulation of smooth muscle cell proliferation	82	-0.484186708414483	-1.93001220843699	1.88053968831204e-05	0.000295068461647377	0.000209674348748854	3361	tags=52%, list=21%, signal=42%	3479/1839/3351/7040/7702/3586/348093/6198/4331/5290/2081/1786/5031/6376/2069/6772/2771/406996/3690/4193/3717/1012/7057/406991/7124/8013/4313/4318/199/4854/5159/3569/4217/4921/9510/2247/5743/2697/1901/3488/10203/5724/7099
GO:0007189	BP	GO:0007189	adenylate cyclase-activating G protein-coupled receptor signaling pathway	127	-0.412995134173949	-1.75867698573032	1.88278609726106e-05	0.000295068461647377	0.000209674348748854	3517	tags=34%, list=22%, signal=27%	136/1269/5141/5732/2778/7253/7432/9170/196883/1902/5144/5196/11069/2828/23432/116/64784/2771/90226/9294/6373/8698/154/5350/113/4283/493/133/3627/135/54331/10268/1903/5744/5573/10266/19/8477/1901/10203/5142/5737/57561
GO:0007031	BP	GO:0007031	peroxisome organization	34	0.633808896657994	2.13558576181253	1.89778837692051e-05	0.00029683642907245	0.000210930658611289	3044	tags=65%, list=19%, signal=53%	5825/89866/215/5195/8800/8239/55670/26061/83752/5826/5189/57506/65084/5194/92960/5824/5192/9409/5190/8504/10005/5193
GO:0098543	BP	GO:0098543	detection of other organism	18	-0.732776019178603	-2.10789404370809	1.92427542685232e-05	0.000300390314677123	0.000213456034063235	3246	tags=61%, list=20%, signal=49%	284297/10392/8993/4671/58484/10333/64127/7097/7096/64581/7099
GO:0150146	BP	GO:0150146	cell junction disassembly	26	-0.672925576021709	-2.09516814951341	1.93012802721089e-05	0.000300715454551978	0.000213687077025712	2366	tags=69%, list=15%, signal=59%	2043/714/1524/712/6376/10982/713/718/9922/7043/2241/144165/6591/11037/7046/10154/3684/9448
GO:0061437	BP	GO:0061437	renal system vasculature development	30	-0.65754579057242	-2.14123987444777	1.95032944617141e-05	0.00030268050568306	0.00021508343370127	2119	tags=53%, list=13%, signal=46%	284/2828/59/8837/1958/8829/3690/285/947/4854/5159/5156/4853/7010/5175/1909
GO:0061440	BP	GO:0061440	kidney vasculature development	30	-0.65754579057242	-2.14123987444777	1.95032944617141e-05	0.00030268050568306	0.00021508343370127	2119	tags=53%, list=13%, signal=46%	284/2828/59/8837/1958/8829/3690/285/947/4854/5159/5156/4853/7010/5175/1909
GO:0098581	BP	GO:0098581	detection of external biotic stimulus	24	-0.693676724155764	-2.12874064784736	1.97696357686181e-05	0.0003062182223811	0.000217597319599404	3246	tags=58%, list=20%, signal=47%	284297/54106/10392/3929/8993/4671/58484/10333/64127/7097/7096/64581/7099/23643
GO:0043372	BP	GO:0043372	positive regulation of CD4-positive, alpha-beta T cell differentiation	34	-0.616662806114791	-2.07763958489078	2.01664064734123e-05	0.000311758574493043	0.000221534269398869	2796	tags=68%, list=17%, signal=56%	50943/3593/51561/6363/3566/84807/7292/10892/54440/9655/3594/64332/3071/8651/9308/406991/3142/114548/3458/301/941/942/8767
GO:0032642	BP	GO:0032642	regulation of chemokine production	91	-0.466944505754855	-1.88448498052719	2.02881352851231e-05	0.000313033762416686	0.000222440412318819	3164	tags=43%, list=20%, signal=35%	3605/7040/54106/3586/3566/4282/3929/2867/247/4940/51284/255231/7292/23765/9655/1436/116/1958/406996/8832/7124/10631/3091/64127/199/3458/3569/6591/7097/7474/11006/3553/90865/7291/6372/64581/7099/84868/8767
GO:0070372	BP	GO:0070372	regulation of ERK1 and ERK2 cascade	265	-0.338253979836957	-1.58266649295794	2.03432300368675e-05	0.000313277888038788	0.000222613886910245	3143	tags=35%, list=20%, signal=28%	4238/91662/7040/6815/81610/54106/6361/10392/2043/4851/374403/8685/6363/4282/6355/10125/10636/10419/9270/409/5031/8482/284/6376/55801/25778/2149/5777/6356/6354/7074/59/1436/920/8837/116/6367/5781/2771/9590/8829/5604/2192/3690/1236/7162/3552/152007/4067/5908/1846/2633/10385/406991/7124/6362/348/1848/5788/6351/1880/10457/3084/6348/2335/10268/64127/6504/7078/960/5159/728/6347/5156/1116/2358/4853/3383…
GO:0050869	BP	GO:0050869	negative regulation of B cell activation	32	-0.637887219534616	-2.11213473776828	2.0428857489549e-05	0.000313386531142563	0.000222691088221096	2928	tags=66%, list=18%, signal=54%	27242/23495/3586/374403/55024/3635/472/5585/4067/7128/7805/1378/11314/695/7305/2213/604/64092/4332/3624/1493
GO:0045622	BP	GO:0045622	regulation of T-helper cell differentiation	43	-0.590557002642791	-2.08628114225658	2.03963705057184e-05	0.000313386531142563	0.000222691088221096	3177	tags=60%, list=20%, signal=49%	3593/84695/51561/6363/3566/2625/54542/84807/80149/7292/10892/9655/3594/64332/3726/406991/3718/3142/114548/301/10538/3662/941/604/942/8767
GO:0030139	CC	GO:0030139	endocytic vesicle	329	-0.326486492483984	-1.56753471732077	2.0500017936959e-05	0.000313874554862038	0.000223037875725879	2958	tags=33%, list=18%, signal=27%	3117/54106/3133/3482/10392/552/6890/9170/4057/7405/10578/8685/374/1742/1902/7037/9367/339122/3115/200576/3113/30011/51735/51143/915/409/8993/81029/10938/51284/84329/306/10808/51762/4846/23432/3240/811/6812/2069/26056/8992/4920/11151/8674/533/285195/920/81035/219972/79971/23380/8578/1535/7184/3575/8692/101/4193/7311/154/6288/1520/4067/7791/2319/84251/5872/348/3059/4481/5880/51715/6565/9332/1440/40…
GO:0008643	BP	GO:0008643	carbohydrate transport	139	0.411140426347917	1.76980456899147	2.08617953310429e-05	0.000318801803363466	0.000226539156801101	2473	tags=35%, list=15%, signal=29%	7429/55512/11046/7430/100506658/5357/3643/364/151295/2542/6272/1636/115584/200010/55198/9963/360/6523/83667/6514/23443/10999/282679/11132/55314/358/5167/6518/51422/23169/26060/84879/6927/55600/8660/6527/6248/26503/1906/54020/2931/154091/56606/65010/29988/5295/5584/7525
GO:0007188	BP	GO:0007188	adenylate cyclase-modulating G protein-coupled receptor signaling pathway	215	-0.364414702153102	-1.66581629466375	2.10685733769727e-05	0.000321346099097727	0.000228347122139475	3517	tags=30%, list=22%, signal=24%	136/1269/29909/5141/5732/2778/3351/7253/7432/2869/9170/8685/196883/5567/1902/2861/59340/5144/10419/5196/11069/2828/23432/2773/2550/5660/116/64784/2771/90226/9590/9294/6373/3690/8698/154/5350/113/4283/493/133/3627/135/54331/2769/2316/2768/10268/1903/5744/2358/5573/5996/2770/11245/10266/19/8477/1901/2357/10203/5142/5737/57561/1909
GO:2000181	BP	GO:2000181	negative regulation of blood vessel morphogenesis	90	-0.473477927141256	-1.90232656627924	2.17132843046565e-05	0.000330547459729475	0.000234885568462385	2377	tags=40%, list=15%, signal=34%	6093/5196/5797/5140/2828/3339/7122/5371/6772/240/10769/406996/1284/23213/493/22846/7057/406991/3627/7124/56999/285/7075/5176/3087/6678/64218/9510/5054/10365/7010/7042/7058/1634/729230/641700
GO:0051924	BP	GO:0051924	regulation of calcium ion transport	222	-0.362144591054192	-1.66167549152817	2.26617373907288e-05	0.000344328912696846	0.000244678608218696	2714	tags=30%, list=17%, signal=25%	5533/29763/5999/945/5144/5026/930/931/5031/9454/126306/5534/6376/775/2534/2149/5777/2539/4846/5530/781/5987/5371/6622/5587/11151/920/2771/1535/6373/3690/5350/4067/4283/7220/9456/51393/5294/7439/406991/84959/3627/8832/135/7852/8614/187/6351/2280/6387/10681/6348/10268/1193/5159/6347/857/11027/353514/10288/5743/6781/10859/5621/1230/5142/7070
GO:0042832	BP	GO:0042832	defense response to protozoan	25	-0.695371334526701	-2.16045303793947	2.29533645337457e-05	0.000348096937045037	0.000247356149718272	3793	tags=72%, list=24%, signal=55%	4818/2634/3593/116071/3586/3566/283234/1667/115361/5196/2633/958/6556/10538/3662/669/1130/64581
GO:0005604	CC	GO:0005604	basement membrane	85	-0.477669686475924	-1.91314881950058	2.41935446895057e-05	0.000365514973462476	0.000259733329651093	2944	tags=48%, list=18%, signal=40%	1955/3912/3913/83872/79812/1296/3911/3339/133584/1286/59/64856/4811/2192/22795/9423/80781/1284/3910/4016/5176/4017/2335/7078/1295/7837/1289/3371/6678/9510/1306/30008/25975/3915/1282/7045/7076/151887/1294/2200/7058
GO:0043535	BP	GO:0043535	regulation of blood vessel endothelial cell migration	87	-0.464763574699078	-1.86457379451282	2.41571810873914e-05	0.000365514973462476	0.000259733329651093	2542	tags=46%, list=16%, signal=39%	11235/2624/7040/4851/94/79812/9270/3315/284/4846/7114/5587/7424/10769/8829/6776/4223/116150/4215/51564/493/22846/9734/7057/7124/285/348/2113/958/3091/4208/301/57381/2260/10000/55294/2247/5743/3791/5547
GO:0010466	BP	GO:0010466	negative regulation of peptidase activity	120	-0.421988951213228	-1.77575515270441	2.46974337792533e-05	0.00037242236154462	0.000264641689187701	2239	tags=31%, list=14%, signal=27%	5271/4671/6695/51499/6622/8434/10049/2876/5062/12/2537/9806/114769/5270/11315/7057/7124/1378/1893/5329/4318/5176/8530/22900/7078/7077/960/710/3428/5054/27074/5274/7076/1475/5272/871/3082
GO:0032835	BP	GO:0032835	glomerulus development	68	-0.506158866428899	-1.96016861719891	2.4787547617743e-05	0.000373075976125917	0.000265106144829287	3907	tags=53%, list=24%, signal=40%	1285/596/1910/655/5155/100133941/2296/4851/26508/3913/284/2828/5530/1286/5420/8826/59/8837/1958/4811/3690/23213/285/947/55959/4208/4854/5159/4358/5156/4853/10409/7010/5175/25937/1909
GO:0002701	BP	GO:0002701	negative regulation of production of molecular mediator of immune response	46	-0.572380007347425	-2.0396378937467	2.50774604553774e-05	0.000376728629100839	0.000267701703939354	3144	tags=54%, list=20%, signal=44%	115352/7040/3586/933/79004/284/336/558/54/7043/3718/7124/1378/64127/6504/684/2213/11006/604/10859/90865/3598/7291/7042/11213
GO:0005746	CC	GO:0005746	mitochondrial respirasome	76	0.500139742151571	1.96376877982873	2.51706130744831e-05	0.000377417256569835	0.000268191039584669	4147	tags=57%, list=26%, signal=42%	4719/6389/1327/7385/1355/7384/4717/9377/1349/6390/4718/4716/4714/1329/84419/4704/4698/4720/1537/4700/1345/6392/4705/4722/29796/7386/27089/1350/4723/10975/6834/1340/4707/23530/4724/4713/4715/4706/1351/4711/1337/4710/4728
GO:0070613	BP	GO:0070613	regulation of protein processing	61	-0.519250135418688	-1.95546954420743	2.5274790410734e-05	0.000378268298511117	0.000268795786238378	1364	tags=39%, list=9%, signal=36%	11236/84236/114769/101/147372/4193/5270/7057/7850/5329/58484/4323/8530/861/22900/199713/6196/9532/5054/2619/143458/5621/5328/120892
GO:0006638	BP	GO:0006638	neutral lipid metabolic process	117	0.441571472406281	1.85519021478238	2.54274413580432e-05	0.000379840261635039	0.000269912816308028	3217	tags=43%, list=20%, signal=34%	80168/8694/5105/5106/1374/57406/1609/256356/57104/346606/2166/151056/345/8527/338/5408/337/27141/6583/847/339/13/6720/1606/63924/4547/283/26090/10555/1373/84879/9926/6653/8525/344/11343/64900/221955/23259/8443/10062/57678/8228/7148/51196/10677/128486/747/3991/11313
GO:0098800	CC	GO:0098800	inner mitochondrial membrane protein complex	104	0.449447044943799	1.85033941813804	2.5507185706442e-05	0.000380319290430444	0.0002702532120594	4147	tags=51%, list=26%, signal=38%	4719/10939/6389/1327/6687/7385/400916/7384/139322/4717/9377/1349/6390/4718/55735/4716/4714/1329/10989/25813/84419/4704/293/4698/4720/11331/1537/4700/100287932/1345/6392/4705/4722/29796/7386/27089/1350/4723/10975/83943/10469/1340/4707/4724/4713/4715/4706/1351/4711/1337/3313/4710/4728
GO:0070424	BP	GO:0070424	regulation of nucleotide-binding oligomerization domain containing signaling pathway	13	-0.808684431316671	-2.12569436190397	2.61934967017956e-05	0.000389823737295193	0.000277007030124056	1168	tags=46%, list=7%, signal=43%	51296/7128/55577/6565/121260/7099
GO:0070851	MF	GO:0070851	growth factor receptor binding	128	-0.420590207682383	-1.79533270199284	2.66407108359943e-05	0.000395005483900979	0.000280689156430893	3012	tags=39%, list=19%, signal=32%	1839/3593/54106/10193/3586/374/2625/1437/378/931/2885/5228/2081/7205/10188/10750/2534/2069/5359/9655/3594/7424/3690/3556/3552/4067/3717/1003/2241/1893/3572/1440/146722/2202/3678/3557/26585/5159/3569/23768/5156/3589/6386/3092/3553/2247/6503/55704/3554/2252
GO:0006790	BP	GO:0006790	sulfur compound metabolic process	285	0.345009394127146	1.6253231082616	2.6610113049115e-05	0.000395005483900979	0.000280689156430893	2371	tags=29%, list=15%, signal=25%	6799/11046/8694/80221/6817/5164/26027/55902/6818/27284/51703/32/8802/4357/11001/6576/6934/8801/5165/7498/9060/1800/2131/6822/124975/875/84836/215/4166/2678/5160/10380/686/79993/2938/4482/93010/23563/92086/7263/10768/2326/80704/5167/8803/84532/5166/4967/8702/91227/6820/390916/9054/1491/1373/47/2944/9524/6783/1743/10327/23181/23205/122970/100131187/1468/6667/55256/23463/11332/11019/22/283927/2729/2…
GO:0002009	BP	GO:0002009	morphogenesis of an epithelium	492	-0.296506886373756	-1.4718415688885	2.68770777373859e-05	0.000397770777571664	0.000282654161929153	3256	tags=29%, list=20%, signal=24%	6608/1839/6722/11235/1861/585/79600/51804/56963/7040/760/5916/7408/3872/1435/8914/7976/3516/23322/51098/2043/3586/4851/10959/6615/374/4070/2625/5567/6201/94/57534/23332/2099/22881/8323/10640/79812/55081/5361/92344/26249/2885/81029/25902/7289/54806/83605/83852/5534/2295/3911/4488/7041/5754/9500/23059/1512/5420/7074/90/10468/5371/4776/7424/1436/6772/6664/200894/8829/116844/3212/4855/57545/7472/5133…
GO:0045236	MF	GO:0045236	CXCR chemokine receptor binding	16	-0.764685445873505	-2.13300353581484	2.83310392484041e-05	0.000418512407563924	0.000297393072812195	2281	tags=88%, list=14%, signal=75%	5473/5196/10563/6376/5197/6373/4283/3627/6387/2920/2921/6374/2919/6372
GO:0007160	BP	GO:0007160	cell-matrix adhesion	219	-0.36304070058461	-1.66345325386582	2.92473655696762e-05	0.000431249972549551	0.000306444330368141	2377	tags=29%, list=15%, signal=25%	6093/9270/27185/8174/7205/1305/6376/7402/8516/3683/10516/967/7074/55920/23499/9647/10855/56940/83706/25992/64098/3676/8829/4811/3690/22795/1236/7412/1012/7791/81792/7057/10631/56999/83700/3987/8910/4321/4323/87/3678/2335/947/960/26585/3689/23603/11037/3687/30008/3685/90102/5054/10979/604/50509/7010/3684/3791/1281/5328/7070/1009/9448
GO:0042273	BP	GO:0042273	ribosomal large subunit biogenesis	65	-0.507500370148004	-1.93343019422777	2.94389820468549e-05	0.000433274464553066	0.000307882925465748	5306	tags=74%, list=33%, signal=50%	54475/26156/26155/55153/6135/10412/23029/55027/140801/23246/117246/81887/285855/51550/51491/6130/6152/6175/9045/6154/54680/55794/4736/6147/56342/9326/6169/9875/55651/4839/8886/6129/6134/6125/11224/6128/6165/84549/23212/51121/55299/4869/55003/10969/51018/23560/51187/84154
GO:0016525	BP	GO:0016525	negative regulation of angiogenesis	89	-0.477911253000115	-1.92087218316854	2.97074460135087e-05	0.000436420436187401	0.000310118439047677	2377	tags=40%, list=15%, signal=35%	6093/5196/5797/5140/2828/3339/7122/5371/6772/240/10769/406996/1284/23213/493/22846/7057/406991/3627/7124/56999/285/7075/5176/3087/6678/64218/9510/5054/10365/7010/7042/7058/1634/729230/641700
GO:0002690	BP	GO:0002690	positive regulation of leukocyte chemotaxis	90	-0.468647229098752	-1.88291792082155	2.99499557768843e-05	0.000438368435288451	0.000311502678625827	3001	tags=47%, list=19%, signal=38%	1435/708/1235/51561/6363/3929/158747/5228/1524/10563/5594/65125/79647/23075/811/6354/7424/1436/3071/1236/7057/3627/6688/5880/6351/6387/1240/6348/6504/199/3569/63940/719/728/7941/2358/7474/5919/5054/3579/1230/729230
GO:0072330	BP	GO:0072330	monocarboxylic acid biosynthetic process	200	0.376741245681057	1.71778346665442	2.99076900951786e-05	0.000438368435288451	0.000311502678625827	3244	tags=38%, list=20%, signal=31%	55902/32/8309/5825/5313/11001/1576/51085/873/1559/8644/2948/2628/1565/157506/6342/215/5565/1593/1907/26063/37/345/79993/337/9971/114880/114881/55825/84532/5166/8864/51422/11160/47/114876/2944/9524/9926/23038/56624/23205/2946/122970/344/2264/11343/9572/11332/22937/11019/2879/5007/27306/1906/9885/134429/5629/197322/7923/84869/221955/23600/8850/5562/10613/10062/5564/79152/171586/10005/53632/8816/369…
GO:0060485	BP	GO:0060485	mesenchyme development	293	-0.335092204774934	-1.59244145798886	3.01559146682861e-05	0.000440574599466883	0.000313070369170465	3122	tags=33%, list=19%, signal=27%	51804/84695/7040/81610/80709/70/3516/2043/4851/26508/6615/8320/2625/84541/6201/94/23332/1655/6093/10501/5594/5534/8482/2295/3911/4488/7041/5754/4846/23414/57181/23493/7074/90/11096/59/6772/8829/10371/116844/10507/3037/101/4855/54796/4193/7472/51176/152007/114990/6091/23462/6423/7043/9221/406991/8463/10459/2294/54910/187/8642/7048/2316/3084/144165/309/4017/2335/3091/4208/26585/2022/3569/23603/6591…
GO:0072012	BP	GO:0072012	glomerulus vasculature development	28	-0.663277017969619	-2.10797030385369	3.12126035723817e-05	0.000454348428278994	0.000322857991235643	2119	tags=54%, list=13%, signal=47%	284/2828/59/8837/1958/3690/285/947/4854/5159/5156/4853/7010/5175/1909
GO:0002887	BP	GO:0002887	negative regulation of myeloid leukocyte mediated immunity	11	-0.82124084588767	-2.06654792709629	3.12073048688938e-05	0.000454348428278994	0.000322857991235643	956	tags=73%, list=6%, signal=68%	1524/8832/2294/6688/11314/2213/3598/729230
GO:0008392	MF	GO:0008392	arachidonic acid epoxygenase activity	16	0.771862618751979	2.14218589605141	3.2053827326877e-05	0.000464053322298545	0.000329754246165313	656	tags=50%, list=4%, signal=48%	66002/1573/1555/29785/1562/1559/8529/1557
GO:0060117	BP	GO:0060117	auditory receptor cell development	19	0.730168570900956	2.13142923282044	3.19877369612546e-05	0.000464053322298545	0.000329754246165313	2070	tags=47%, list=13%, signal=41%	5357/286262/3784/161497/84189/79955/9497/5048/23513
GO:0090181	BP	GO:0090181	regulation of cholesterol metabolic process	34	0.623033346772645	2.09927811287893	3.20181325063675e-05	0.000464053322298545	0.000329754246165313	2682	tags=53%, list=17%, signal=44%	2053/2330/1609/335/10162/37/338/9971/6720/11160/23541/22937/158219/134429/6721/5562/10613/64801
GO:0002523	BP	GO:0002523	leukocyte migration involved in inflammatory response	19	-0.719073579706355	-2.10530458200752	3.2170508898955e-05	0.000464898821534356	0.000330355054196935	2873	tags=74%, list=18%, signal=61%	1235/3929/2867/6376/4814/240/101/7124/83700/56833/6504/6401/6280/6279
GO:0042692	BP	GO:0042692	muscle cell differentiation	358	-0.321972265552535	-1.55000779447531	3.26399755514977e-05	0.000470830171743756	0.000334569845521681	4055	tags=37%, list=25%, signal=28%	11214/23646/7480/10398/10269/9643/659/596/4773/1910/3815/6443/8740/89/4487/2255/10211/983/9518/5155/130827/50507/64754/136319/3792/3479/1000/6608/1827/6722/7111/51804/7040/5600/2318/80206/70/7273/552/3912/3516/6095/4851/348093/3913/3566/5999/92737/6604/11149/4205/409/84466/81029/1786/29767/79652/10938/6474/4814/7494/8516/2539/811/4772/2069/23493/5530/58494/64208/90/11096/5587/4776/93145/2876/8837…
GO:0019319	BP	GO:0019319	hexose biosynthetic process	84	0.474692504055977	1.88629675056499	3.27354430105834e-05	0.000471354925804015	0.000334942733444788	2818	tags=42%, list=18%, signal=35%	5465/5105/5164/5106/2542/2203/6576/6934/10891/1609/4485/2819/83667/2805/230/4191/229/2641/8864/7874/5236/23516/4190/34/57486/1468/5232/5091/51547/10165/7167/8850/6794/2027/11091
GO:0002827	BP	GO:0002827	positive regulation of T-helper 1 type immune response	18	-0.721482657427383	-2.07540770498275	3.28076414619188e-05	0.000471543344039146	0.000335076622612485	1765	tags=67%, list=11%, signal=59%	3593/51561/9466/3594/10865/6504/6556/8809/3553/3554/729230/8767
GO:0005496	MF	GO:0005496	steroid binding	98	0.464788600603943	1.89413029740557	3.3197910380758e-05	0.000476294480408825	0.000338452759182851	2228	tags=37%, list=14%, signal=32%	476/54576/54658/3291/7421/4306/1576/2101/10857/54762/6342/335/8842/10424/6097/345/85315/2104/9971/114880/54852/114881/57476/6820/11160/8435/114876/6783/950/6855/22937/5007/120227/7416/9885/134429
GO:0002507	BP	GO:0002507	tolerance induction	28	-0.661537564867561	-2.1024421227397	3.34222896458616e-05	0.000478406948085504	0.00033995386940618	1112	tags=39%, list=7%, signal=37%	4067/29851/7128/3620/7048/3559/29126/11006/10288/11213/84868
GO:0032420	CC	GO:0032420	stereocilium	45	0.567762277182378	2.04885410289684	3.34650967822128e-05	0.000478406948085504	0.00033995386940618	1664	tags=33%, list=10%, signal=30%	10083/64787/5357/286262/8556/83715/10518/112/2059/161497/389/79955/4641/9497/5048
GO:2000403	BP	GO:2000403	positive regulation of lymphocyte migration	40	-0.584619542655671	-2.03544951281157	3.35765705586825e-05	0.000479141866451897	0.000340476099159223	2335	tags=48%, list=15%, signal=41%	83692/8174/10563/65125/6354/58494/11151/3676/101/27/3690/3627/81704/6351/6387/6348/199/7474/729230
GO:0006063	BP	GO:0006063	uronic acid metabolic process	17	0.748380719044278	2.09553461310966	3.4718954885988e-05	0.0004936775456783	0.000350805088772015	1608	tags=53%, list=10%, signal=48%	54576/54658/54578/9942/79799/51084/54490/54575/10327
GO:0019585	BP	GO:0019585	glucuronate metabolic process	17	0.748380719044278	2.09553461310966	3.4718954885988e-05	0.0004936775456783	0.000350805088772015	1608	tags=53%, list=10%, signal=48%	54576/54658/54578/9942/79799/51084/54490/54575/10327
GO:1901160	BP	GO:1901160	primary amino compound metabolic process	13	0.812113370833338	2.13355315990051	3.53062182897828e-05	0.000501134703376507	0.000356104112175464	1983	tags=54%, list=12%, signal=47%	1644/114781/79814/7166/217/6715/51573
GO:0008391	MF	GO:0008391	arachidonic acid monooxygenase activity	18	0.740644245541542	2.13234354699793	3.53800806711422e-05	0.000501291125246361	0.000356215264866973	656	tags=44%, list=4%, signal=43%	66002/1573/1555/29785/1562/1559/8529/1557
GO:0071826	BP	GO:0071826	protein-RNA complex organization	177	-0.381290314910628	-1.70256245822497	3.60083195892465e-05	0.000509287881850034	0.000361897724875125	5341	tags=49%, list=33%, signal=33%	6628/8575/54475/6135/8662/29777/84844/140801/8996/6606/3646/23246/1968/1660/9733/51081/8666/3320/1207/83443/8664/6208/8233/11171/10713/5433/55164/26747/92345/6152/79833/57819/27341/6175/5591/7375/10421/6193/54680/55794/23521/8562/7415/6636/3921/6147/56342/9326/6223/6169/6232/79753/23064/24144/10907/7520/6635/4839/8669/10480/6134/6629/57461/3326/51634/8668/6125/10419/8607/6128/58155/6880/8894/3831…
GO:0032720	BP	GO:0032720	negative regulation of tumor necrosis factor production	56	-0.533477931676569	-1.97745553423651	3.65921916615594e-05	0.000516629934308423	0.000367114955002324	3520	tags=50%, list=22%, signal=39%	140885/50943/3479/5885/3586/3929/945/409/6376/5777/80149/5987/9466/5004/558/54/7128/10457/64127/6504/11006/10859/50856/7291/23208/11213/7099/84868
GO:0010634	BP	GO:0010634	positive regulation of epithelial cell migration	142	-0.397053721940796	-1.71998374415482	3.69650301953685e-05	0.000520971812488436	0.000370200274506341	2315	tags=37%, list=14%, signal=32%	9270/23328/3315/284/306/4846/7114/811/80149/1512/5587/9647/10982/7424/5168/10769/8829/3037/6776/147372/3690/9922/152007/388/116150/4215/51564/5294/9734/7057/406991/5293/2113/958/4318/7048/3091/3458/6678/301/57381/2260/10000/7474/2247/5743/7010/3791/7042/9448/8828/2252
GO:0048407	MF	GO:0048407	platelet-derived growth factor binding	11	-0.816724139634181	-2.05518221143299	3.70752135307449e-05	0.00052160313639286	0.000370648890491156	524	tags=73%, list=3%, signal=70%	5159/1289/1291/5156/1282/1277/1281/1278
GO:0022618	BP	GO:0022618	protein-RNA complex assembly	169	-0.386420274634803	-1.7151772403205	3.72526958000017e-05	0.00052317738450108	0.000371767544260581	5341	tags=50%, list=33%, signal=34%	6628/8575/54475/6135/8662/29777/84844/140801/8996/6606/3646/23246/1968/1660/9733/51081/8666/3320/1207/83443/8664/6208/8233/11171/10713/5433/55164/26747/92345/6152/79833/57819/27341/6175/5591/7375/10421/6193/54680/55794/23521/8562/6636/3921/6147/56342/9326/6223/6169/6232/79753/23064/10907/7520/6635/4839/8669/10480/6134/6629/57461/3326/51634/8668/6125/10419/8607/6128/58155/6880/8894/6733/96764/2321…
GO:0061133	MF	GO:0061133	endopeptidase activator activity	14	-0.79288301221603	-2.13124966529401	3.74656619931746e-05	0.000524578058357007	0.000372762856931109	1084	tags=64%, list=7%, signal=60%	10197/6423/10213/9447/22861/58484/114548/22900/83464
GO:0006650	BP	GO:0006650	glycerophospholipid metabolic process	268	0.347416701437886	1.63293328437799	3.74839530228775e-05	0.000524578058357007	0.000372762856931109	3247	tags=35%, list=20%, signal=29%	27124/1040/3030/222236/56894/5331/5337/57406/1609/56994/27163/8395/335/4952/10162/26751/151056/10380/54675/27315/80736/8527/93210/5408/337/660/9971/8398/5291/94005/5296/9306/1119/5833/5130/10554/1606/10908/51447/9110/5154/284161/26090/10555/3706/253430/80055/154141/84879/9926/253558/55300/57605/5320/5048/8525/63874/3612/126969/57217/8871/51573/5287/5283/55650/375775/200879/9487/8605/5298/5295/528…
GO:0001846	MF	GO:0001846	opsonin binding	19	-0.71567182050089	-2.09534490688626	3.7577199013753e-05	0.000524962025451327	0.00037303570225654	2940	tags=63%, list=18%, signal=52%	708/84466/811/5806/3075/720/3080/1378/3689/3685/3684/22918
GO:0005583	CC	GO:0005583	fibrillar collagen trimer	12	-0.806386341074018	-2.08543401906567	3.79709792069553e-05	0.00052861169482353	0.000375629141231661	1260	tags=75%, list=8%, signal=69%	1301/85301/1289/4060/1277/50509/1281/1290/1278
GO:0098643	CC	GO:0098643	banded collagen fibril	12	-0.806386341074018	-2.08543401906567	3.79709792069553e-05	0.00052861169482353	0.000375629141231661	1260	tags=75%, list=8%, signal=69%	1301/85301/1289/4060/1277/50509/1281/1290/1278
GO:0006816	BP	GO:0006816	calcium ion transport	397	-0.304768097727575	-1.48294937477673	3.88395246271823e-05	0.000539761128834553	0.0003835518799145	3035	tags=27%, list=19%, signal=23%	9187/54106/116443/57685/6334/3603/7225/6363/9629/6355/5533/29763/3932/5999/945/29927/5144/1594/5026/930/931/5031/9454/126306/5534/6376/3709/775/255231/23413/27032/2534/2149/5777/2539/4846/5530/781/5987/5371/57419/6622/5587/11151/1234/920/5579/23236/2771/1535/55799/6373/3690/1236/3708/3783/5350/4067/4283/7220/9456/51393/5294/493/7439/406991/2701/84959/3627/8832/135/7852/8614/55858/5788/187/6351/22…
GO:0002720	BP	GO:0002720	positive regulation of cytokine production involved in immune response	76	-0.493020435871247	-1.94293793855415	3.89599699672286e-05	0.0005404933572671	0.000384072198212405	2958	tags=47%, list=18%, signal=39%	3133/10392/4282/2625/2867/8482/51284/10666/7292/10892/54440/9261/51704/1604/9188/7805/8013/10865/3098/975/8140/114548/64127/6504/10417/3569/8809/7474/3553/353376/10859/24145/3554/64581/7099/8767
GO:0060759	BP	GO:0060759	regulation of response to cytokine stimulus	152	-0.398033662503121	-1.74440809504734	3.91235348295275e-05	0.000541820203706841	0.000385015049446282	3119	tags=37%, list=19%, signal=30%	204851/9641/83666/1435/841/11277/11140/29110/4317/64135/4940/84166/6880/3656/284/54625/4671/5777/26228/7444/25939/5781/558/114769/6091/9261/6773/1540/7128/406991/10019/7850/7852/7805/1893/5788/83643/4321/146722/3091/3557/22900/7837/81030/3569/857/7097/8877/7474/5771/353376/5770/3554/11213/7099/8767
GO:0030414	MF	GO:0030414	peptidase inhibitor activity	155	-0.391387094381964	-1.71611575116624	4.01279639674409e-05	0.000554767363203252	0.0003942152439381	3392	tags=31%, list=21%, signal=25%	2634/65264/27151/28234/1469/332/5045/9232/4057/80760/5055/2/6093/5271/9097/4671/6695/6590/8434/12/89932/9806/720/718/114769/5270/5266/7057/5176/8530/7078/7077/199713/684/7980/115362/710/135228/5054/5274/51050/5621/7076/1475/5272/1293/1294/871
GO:0009925	CC	GO:0009925	basal plasma membrane	268	0.346669684041295	1.62942214180525	4.03896297091691e-05	0.000557418816937788	0.000396099355279321	2361	tags=28%, list=15%, signal=24%	2065/1832/2064/476/6584/283375/288/4640/7430/153562/64284/9843/368/1525/364/4642/9053/4072/83481/6768/1636/1015/3248/1366/5028/481/9963/8573/360/200958/3177/1739/23428/9914/6583/1364/358/6558/5167/667/3784/1317/4547/7779/1956/3675/4739/64130/26504/23516/5030/54805/770/4641/10351/9497/55327/1741/8671/7039/9635/23513/3691/7082/26503/3773/10163/113235/11309/9056/540/56606/65010/6536
GO:0031093	CC	GO:0031093	platelet alpha granule lumen	63	-0.505677363807962	-1.91878472304669	4.10443328657005e-05	0.000565476067823304	0.000401824802257608	3522	tags=49%, list=22%, signal=39%	5155/2157/3479/7040/10916/5473/2162/2/5196/1191/7114/5004/7424/83706/12/22915/7043/7057/3481/87/2153/2335/710/6678/7450/5054/3671/7076/7042/5552/3082
GO:0043536	BP	GO:0043536	positive regulation of blood vessel endothelial cell migration	51	-0.538625798433769	-1.95218921970696	4.23117659254384e-05	0.0005819326841159	0.000413518801285818	2127	tags=47%, list=13%, signal=41%	3315/284/4846/7114/5587/7424/10769/8829/6776/116150/4215/51564/9734/7057/2113/958/3091/301/57381/2260/10000/2247/5743/3791
GO:0046459	BP	GO:0046459	short-chain fatty acid metabolic process	15	0.765038463272329	2.07660364799679	4.31628519985919e-05	0.000592182404864803	0.000420802207688811	1729	tags=53%, list=11%, signal=48%	5105/1384/55902/5106/35/5264/84532/122970
GO:0016052	BP	GO:0016052	carbohydrate catabolic process	153	0.402156586155971	1.75532194677128	4.32054857253748e-05	0.000592182404864803	0.000420802207688811	3252	tags=39%, list=20%, signal=31%	5465/4041/132158/3643/6476/9942/2528/5313/2203/64080/51085/256356/57733/11181/51071/2819/5663/230/27294/229/4758/130589/4967/9611/8987/51422/80201/8972/5236/5211/5208/51341/2592/950/55556/2524/8671/129807/5232/3938/84750/2931/3939/7167/4123/201163/8850/5562/3425/5214/2820/2027/9821/28964/2584/53632/55753/3692/4668
GO:0010718	BP	GO:0010718	positive regulation of epithelial to mesenchymal transition	55	-0.527373752305273	-1.95449802652005	4.36089237190079e-05	0.000596686765877403	0.000424002986777751	2006	tags=44%, list=13%, signal=38%	7041/7074/90/116844/101/51176/152007/7043/406991/10459/7048/4017/2022/3569/7046/6386/3553/10979/1277/7291/7042/25937/10439/10630
GO:0007599	BP	GO:0007599	hemostasis	221	-0.356198077360197	-1.63291247435955	4.44234937811416e-05	0.000606791455294805	0.000431183334555601	2692	tags=31%, list=17%, signal=26%	5588/114897/3932/5055/2162/5478/5290/8323/5196/3315/2149/5777/4846/6812/5359/5912/10855/90139/83706/2677/558/2192/3690/5270/6288/4778/4067/3717/375033/22915/5294/7057/84959/25946/135/10019/348/3572/5329/958/7409/2316/2768/10544/7454/2153/84034/7980/710/23657/3569/2207/7450/5156/857/953/5054/7056/966/308/5341/2313/6403/2191/1281/5328/7099/10630
GO:0006637	BP	GO:0006637	acyl-CoA metabolic process	84	0.470232159436148	1.86857257440697	4.46907351011448e-05	0.000608358351368313	0.000432296764001553	3094	tags=44%, list=19%, signal=36%	8694/80221/5164/26027/55902/51703/32/8802/11001/6576/8801/5165/215/5160/79993/8803/84532/5166/4967/390916/47/9524/1743/23181/23205/122970/11332/283927/3158/3157/197322/57678/641371/10005/134526/128486/51268
GO:0035383	BP	GO:0035383	thioester metabolic process	84	0.470232159436148	1.86857257440697	4.46907351011448e-05	0.000608358351368313	0.000432296764001553	3094	tags=44%, list=19%, signal=36%	8694/80221/5164/26027/55902/51703/32/8802/11001/6576/8801/5165/215/5160/79993/8803/84532/5166/4967/390916/47/9524/1743/23181/23205/122970/11332/283927/3158/3157/197322/57678/641371/10005/134526/128486/51268
GO:1903707	BP	GO:1903707	negative regulation of hemopoiesis	109	-0.441271660105973	-1.8323905017077	4.64009225795847e-05	0.000630562452159023	0.000448074900190197	1965	tags=34%, list=12%, signal=30%	10221/8111/80149/7292/9655/3635/140685/8651/7107/864/4067/406991/84959/3718/10401/1378/3142/2737/9935/861/6348/301/6591/2213/11025/11006/55294/865/5771/604/10859/7130/3624/2200/1493/7099/4982
GO:1903317	BP	GO:1903317	regulation of protein maturation	65	-0.500719286493426	-1.90759621920324	4.64966782895889e-05	0.000630789120265392	0.000448235969547863	1364	tags=37%, list=9%, signal=34%	11236/84236/114769/101/147372/4193/5270/7057/7850/5329/58484/4323/8530/861/22900/199713/6196/9532/5054/2619/143458/5621/5328/120892
GO:0045730	BP	GO:0045730	respiratory burst	34	-0.599517231190349	-2.01987329054725	4.66815710531527e-05	0.000632222227998301	0.000449254329588468	1391	tags=44%, list=9%, signal=40%	1535/1604/5294/3493/5293/5880/56833/3055/653361/4689/1536/6556/4688/11221/64581
GO:0002639	BP	GO:0002639	positive regulation of immunoglobulin production	45	-0.570795645961598	-2.01710265103997	4.67728961804182e-05	0.000632385411578298	0.000449370287121413	3276	tags=51%, list=20%, signal=41%	100141515/8741/7040/54106/3133/3586/3566/51010/7158/7037/4292/7494/7292/54440/940/10459/5788/4189/958/695/3569/90865/942
GO:0002448	BP	GO:0002448	mast cell mediated immunity	53	-0.538265161437561	-1.97841680467471	4.71269632583244e-05	0.000636094392405505	0.000452005872555128	3194	tags=51%, list=20%, signal=41%	27040/2624/3566/10125/201294/2242/6284/6812/4067/5730/5294/57102/8832/5293/2294/8013/2241/5880/867/11314/7462/8509/695/10417/2268/3598/5272
GO:0004879	MF	GO:0004879	nuclear receptor activity	52	0.549092661925148	2.01996712916846	4.99996645486489e-05	0.000672592452115636	0.000477941232971464	1920	tags=38%, list=12%, signal=34%	3172/5465/8856/3174/2494/7067/7421/4306/2101/6097/2104/9971/2649/7182/6256/6720/9970/5914/9572/2063
GO:0098531	MF	GO:0098531	ligand-activated transcription factor activity	52	0.549092661925148	2.01996712916846	4.99996645486489e-05	0.000672592452115636	0.000477941232971464	1920	tags=38%, list=12%, signal=34%	3172/5465/8856/3174/2494/7067/7421/4306/2101/6097/2104/9971/2649/7182/6256/6720/9970/5914/9572/2063
GO:0022853	MF	GO:0022853	active monoatomic ion transmembrane transporter activity	224	0.361113820069706	1.66443535727209	5.05788277753987e-05	0.000679237894216086	0.000482663454847637	2996	tags=30%, list=19%, signal=25%	10050/476/283375/55630/206358/6505/6535/9058/115584/9154/200010/6532/9963/159963/6523/6550/1528/6564/9153/54716/1327/9914/6512/55532/6561/6555/1811/246213/1355/10723/6558/535/142680/7779/7384/23516/84879/10396/9497/8671/114134/84561/9377/1349/6527/26503/5250/10165/113235/540/1329/10479/146802/56606/65010/6536/83733/3954/490/6549/1537/6573/6571/6548/6575/79751/29796/23545
GO:0038187	MF	GO:0038187	pattern recognition receptor activity	32	-0.622379585422749	-2.06078676949863	5.13921885947316e-05	0.00068784477922848	0.000488779469414747	3012	tags=66%, list=19%, signal=53%	54106/10392/8685/64135/8993/51284/81035/9447/22861/338339/26253/64127/22900/929/7097/51311/2219/5724/64581/7099/23643
GO:0009063	BP	GO:0009063	amino acid catabolic process	105	0.442644481488687	1.82378736716707	5.13133379397601e-05	0.00068784477922848	0.000488779469414747	1640	tags=30%, list=10%, signal=27%	4329/18/1892/443/2746/5625/275/23576/875/549/23498/2805/384/6470/5009/4942/2109/3081/9673/2747/3155/2108/8528/64902/1428/2744/2184/1743/7915/55556/11112
GO:0032715	BP	GO:0032715	negative regulation of interleukin-6 production	44	-0.571124649534246	-2.01603038332688	5.16522876692745e-05	0.000690168004585934	0.000490430343117417	2312	tags=57%, list=14%, signal=49%	140885/50943/91662/3586/409/55024/6376/5777/80149/9466/9655/3635/5004/3071/7128/8832/7124/6504/11006/10365/23208/11213/7099/84868/3082
GO:0008201	MF	GO:0008201	heparin binding	154	-0.396120457380031	-1.73257469078112	5.25821438084226e-05	0.000701417660802319	0.000498424299257799	3127	tags=33%, list=20%, signal=27%	5045/7705/26279/5549/9388/129804/4057/6355/1301/9508/5196/5228/10563/1305/5197/6354/11096/5802/6649/3075/8829/6373/5270/83716/6288/4053/7057/3627/10631/348/5788/10457/2335/5118/1289/84870/2260/9510/30008/2247/6402/50509/151887/6403/11167/6372/2200/7058/57045/8828/2252
GO:0070431	BP	GO:0070431	nucleotide-binding oligomerization domain containing 2 signaling pathway	14	-0.785934681537198	-2.11257272657107	5.39396906923203e-05	0.00071832539674898	0.000510438861924514	1703	tags=57%, list=11%, signal=51%	4792/51296/7128/55577/64127/121260/7099/8767
GO:0002548	BP	GO:0002548	monocyte chemotaxis	62	-0.504918544246636	-1.90721590940337	5.45620717387701e-05	0.000725402743766949	0.000515467993532065	3522	tags=52%, list=22%, signal=40%	5155/8600/6366/6223/6361/6363/6355/158747/1524/6376/6356/6354/6367/4067/3627/6362/6351/6387/56833/6348/199/26585/3569/2321/301/6347/7941/2358/5054/6283/1230/729230
GO:0001959	BP	GO:0001959	regulation of cytokine-mediated signaling pathway	144	-0.393528243968717	-1.71244936011011	5.52177221367027e-05	0.000732898118942558	0.000520794174106566	3119	tags=36%, list=19%, signal=29%	204851/9641/83666/1435/841/11277/11140/29110/4317/4940/84166/3656/284/54625/4671/5777/26228/7444/25939/5781/558/114769/6091/9261/6773/1540/7128/406991/10019/7850/7852/7805/1893/5788/83643/4321/146722/3091/3557/22900/7837/81030/3569/857/8877/7474/5771/353376/5770/3554/11213/8767
GO:0032689	BP	GO:0032689	negative regulation of type II interferon production	38	-0.590096168244795	-2.0462615067119	5.64017278745267e-05	0.000747369739626411	0.00053107764400127	2940	tags=53%, list=18%, signal=43%	708/3586/2625/8993/80149/7292/558/7805/1378/64127/6504/29126/11006/10859/90865/5621/80380/3624/7099/84868
GO:0030449	BP	GO:0030449	regulation of complement activation	19	-0.708672048751948	-2.07485096585999	5.70520228972453e-05	0.00075473297952127	0.00053630992982747	3294	tags=63%, list=21%, signal=50%	725/708/722/2/3075/718/1604/1378/79987/710/3553/966
GO:0090287	BP	GO:0090287	regulation of cellular response to growth factor stimulus	290	-0.331994936005124	-1.57737430746301	5.73399169798163e-05	0.000757285625410587	0.000538123828749235	2542	tags=27%, list=16%, signal=23%	94/3326/65997/79812/51742/9508/79652/10563/4488/7041/54829/25778/8516/9958/23090/967/10468/55816/25884/7424/8936/23625/8837/5579/6664/2201/8829/116844/94031/147372/406996/3690/114990/56937/6091/151556/6423/23213/7043/493/81792/7057/406991/1003/2280/84312/3678/3091/3087/55959/26585/2022/135228/2260/7474/4853/4052/6386/8322/3553/860/2247/27122/50515/11156/7130/6935/9839/5770/4015/3791/11167/2200/16…
GO:0008514	MF	GO:0008514	organic anion transmembrane transporter activity	218	0.354909818758432	1.62542359782481	5.85419130314343e-05	0.000771882380581407	0.000548496218659023	2514	tags=28%, list=16%, signal=24%	283375/11046/55630/206358/79085/9429/6505/6535/151295/10166/11001/6519/9058/5243/6576/9963/159963/340024/292/215/1244/8034/54716/6514/23443/80736/56172/23428/114789/10999/6512/11136/9121/6583/6555/1811/246213/1836/9673/23169/81855/23516/291/84879/9497/8671/1468/94081/948/26503/10165/113235/11309/9056/1080/65010/6536/94097/29988/293
GO:0016655	MF	GO:0016655	oxidoreductase activity, acting on NAD(P)H, quinone or similar compound as acceptor	50	0.531950943199403	1.94125925126411	5.89860235013731e-05	0.000776454636089857	0.000551745243277565	4306	tags=56%, list=27%, signal=41%	4719/873/8644/10901/4717/1429/4718/4716/4714/84869/4704/9540/4698/4720/4700/4705/4722/51181/4723/1646/4707/4724/4713/4715/4711/4710/4728/4694
GO:0006925	BP	GO:0006925	inflammatory cell apoptotic process	20	-0.69847075874437	-2.04191983305671	6.0115411199349e-05	0.000790017520819122	0.00056138296940691	1610	tags=55%, list=10%, signal=50%	1234/5293/440823/64127/4208/23657/3569/301/6480/80301/3579
GO:0002675	BP	GO:0002675	positive regulation of acute inflammatory response	26	-0.651364053741144	-2.02803588950283	6.13805630393589e-05	0.000805317025271326	0.000572254729859674	1418	tags=58%, list=9%, signal=53%	718/5008/101/1236/5294/11315/7124/3572/695/3569/241/2209/3553/5743/9180
GO:0042428	BP	GO:0042428	serotonin metabolic process	11	0.831344599376423	2.08734828439848	6.17068950583176e-05	0.000808105472241517	0.000574236187990547	1359	tags=45%, list=8%, signal=42%	1644/114781/7166/217/6715
GO:0002861	BP	GO:0002861	regulation of inflammatory response to antigenic stimulus	40	-0.571850046162462	-1.99099040133903	6.19983137785895e-05	0.000808105472241517	0.000574236187990547	3177	tags=62%, list=20%, signal=50%	1268/4049/3593/5045/26279/3133/3586/5682/2534/2876/718/10769/1236/940/79651/4067/11315/7124/975/3055/64127/695/2209/2213/2268
GO:0046034	BP	GO:0046034	ATP metabolic process	99	0.440388204770875	1.80106470325919	6.19907078011816e-05	0.000808105472241517	0.000574236187990547	4586	tags=49%, list=29%, signal=36%	5465/368/4719/1353/10891/5169/6389/481/204/114789/56848/5167/51422/4621/65018/4717/6390/4718/4716/10165/4714/201163/4704/4698/4720/64802/4700/6392/4705/4722/4907/4723/10845/3988/4707/4724/4713/4715/4706/4711/4710/4728/4624/4694/477/54209/57673/3312/4626
GO:0051402	BP	GO:0051402	neuron apoptotic process	259	-0.332862971183437	-1.55777294508624	6.18959673848771e-05	0.000808105472241517	0.000574236187990547	2961	tags=29%, list=18%, signal=24%	2002/10763/27242/10752/5885/27429/1386/841/3586/23017/51643/4693/116986/2625/5290/80315/2632/26471/5831/6093/1524/595/468/1191/284/6376/4671/6733/6418/2149/2539/4929/6812/9466/355/23621/6622/4776/11151/2876/472/7351/558/1958/8829/101/3717/4170/7043/11315/5423/94234/135/7124/348/5925/3572/22861/7832/5538/6348/3091/4208/637/4217/1051/6347/2213/55294/7846/5621/6648/3791/23129/7042
GO:0000050	BP	GO:0000050	urea cycle	11	0.830410369125132	2.08500260979649	6.4057564157368e-05	0.000828691590663339	0.000588864593036834	2540	tags=82%, list=16%, signal=69%	10166/162417/79814/384/5009/1050/1373/445/435
GO:0045577	BP	GO:0045577	regulation of B cell differentiation	33	-0.611972180722625	-2.04180483282014	6.37178452561463e-05	0.000828691590663339	0.000588864593036834	3144	tags=58%, list=20%, signal=46%	115352/54106/3586/22806/5777/7494/6777/3635/3071/259307/6688/1378/939/56833/4323/695/150372/604/3624
GO:0007260	BP	GO:0007260	tyrosine phosphorylation of STAT protein	76	-0.481516215276591	-1.8976011025519	6.40677557141711e-05	0.000828691590663339	0.000588864593036834	3812	tags=43%, list=24%, signal=33%	22876/3815/23529/133396/116379/3479/2322/3593/83666/51561/1489/1437/54625/2534/23568/1436/3716/8651/5008/4067/3717/3718/7124/2241/3059/3572/958/11009/3458/3569/857/9021/5771
GO:0022904	BP	GO:0022904	respiratory electron transport chain	100	0.450072718798378	1.84444050402967	6.40971181445757e-05	0.000828691590663339	0.000588864593036834	4147	tags=57%, list=26%, signal=43%	4719/10891/2110/6389/2819/1327/57017/7385/2109/1355/2108/7384/65018/4717/9377/1349/6390/4718/4716/10165/4714/1329/4704/4698/83733/2820/4720/1537/4700/1345/6392/4705/4722/79751/29796/7386/27089/1350/4723/10975/5339/83943/1340/23369/54949/4707/4724/4713/4715/4706/1351/4711/27069/1337/1738/4710/4728
GO:0005775	CC	GO:0005775	vacuolar lumen	158	-0.382898134323928	-1.67910595650533	6.39701931581508e-05	0.000828691590663339	0.000588864593036834	2548	tags=30%, list=16%, signal=26%	1667/201294/8836/4958/8804/10487/8635/2171/5594/196463/3339/10097/4125/175/1508/8722/10855/12/6036/9672/5660/10577/203068/3614/718/10576/1520/411/6383/4126/2331/427/10082/1440/5538/1075/2992/5159/2760/10437/6386/1462/4060/4332/1634/25801/633/1513
GO:0050431	MF	GO:0050431	transforming growth factor beta binding	22	-0.691649717190632	-2.07939275063582	6.47393738374071e-05	0.00083564075259061	0.000593802636883729	2558	tags=64%, list=16%, signal=54%	2615/94/90/8692/114990/7043/7057/7048/2022/135228/7046/4052/3685/57045
GO:0003179	BP	GO:0003179	heart valve morphogenesis	59	-0.511492150838937	-1.91310330415279	6.65173809087346e-05	0.000857203792421608	0.000609125237978974	2839	tags=46%, list=18%, signal=38%	4851/26508/6615/2625/6093/4846/4772/23493/90/11096/4193/6091/23462/64220/56999/7075/5925/8642/7048/4208/6591/4853/2702/7291/7042/10439/1009
GO:0061448	BP	GO:0061448	connective tissue development	262	-0.341585094910522	-1.59635790665792	6.71395897777291e-05	0.000863826625253137	0.00061383139380827	2097	tags=27%, list=13%, signal=24%	4090/6474/3221/4488/7494/2828/57560/91252/25884/6660/59/8837/5781/4322/1958/654/8692/3690/85301/864/6423/2121/23213/81792/406991/6688/10865/1893/5925/2737/7048/861/309/2202/4017/3091/947/55959/4208/960/26585/5159/1289/6591/5744/1116/84159/7046/7474/860/2247/7045/6781/50515/1277/6935/7076/4015/285590/1281/871/4256/55790/633/1513/5396/22856/57045/57561/7227
GO:0046942	BP	GO:0046942	carboxylic acid transport	321	0.32384543245737	1.54016500104635	6.73499153306758e-05	0.000865137318184864	0.000614762766430526	2198	tags=23%, list=14%, signal=21%	7442/5465/11046/81579/368/4041/206358/51703/9429/18/6505/6535/151295/5825/1374/59272/10166/11001/6519/9058/5243/1636/6576/2168/7504/9963/159963/340024/215/84647/1244/8529/5663/54716/23428/2169/22925/10999/2172/6512/11136/8792/9121/6583/3993/6555/1811/5948/246213/1376/6558/788/1836/9673/8864/54677/123/23169/81855/55144/4763/84879/5320/5826/8660/1468/94081/948/26503/5025/1906/10165/113235/11309/9056
GO:0016705	MF	GO:0016705	oxidoreductase activity, acting on paired donors, with incorporation or reduction of molecular oxygen	157	0.394247911979994	1.73492810267218	6.92268465261983e-05	0.000887817612121357	0.000630879283370414	3201	tags=36%, list=20%, signal=29%	1577/66002/1573/2329/2330/1555/29785/1576/285440/5264/1562/1551/1559/8644/123099/1565/8529/1557/1593/64816/7403/23028/113612/7166/54681/200424/2326/9682/79676/84105/54583/112399/51004/23081/5352/55806/8974/120227/4051/57834/57553/54665/55662/1595/55818/3162/5034/8985/55217/64780/1579/5092/8846/11283/8242/23133/1558
GO:2001242	BP	GO:2001242	regulation of intrinsic apoptotic signaling pathway	166	-0.379240168280362	-1.67123950091533	6.9670645741572e-05	0.000892075025811428	0.000633904582780038	3888	tags=42%, list=24%, signal=32%	596/10525/6188/1032/51060/2907/10059/4487/50484/4609/6154/10625/54929/1984/138065/142/27429/3586/6615/4282/3932/6201/5478/84447/9451/26471/5831/51616/2023/468/1191/6880/3315/2534/51499/7494/9958/9181/2876/114971/3301/4193/10105/6423/4170/1540/11315/406991/25946/497189/6387/5329/4318/5366/9709/3091/960/637/4690/857/6591/2213/55294/5771/6280/5743/6279/6648/5770/120892
GO:0046641	BP	GO:0046641	positive regulation of alpha-beta T cell proliferation	25	-0.677761690766469	-2.10574153852927	7.07766211539345e-05	0.000903336171111897	0.000641906703012947	4357	tags=76%, list=27%, signal=55%	7535/84433/916/7297/3593/64926/3133/51561/5588/7292/10148/940/1604/3717/5788/975/7048/729230/8767
GO:0004866	MF	GO:0004866	endopeptidase inhibitor activity	150	-0.390452349129538	-1.70815178584425	7.07681588177902e-05	0.000903336171111897	0.000641906703012947	3392	tags=31%, list=21%, signal=25%	2634/65264/27151/28234/1469/332/5045/9232/4057/80760/5055/2/6093/5271/9097/4671/6695/6590/8434/12/89932/9806/720/718/114769/5270/5266/7057/5176/8530/7078/7077/199713/684/7980/115362/710/135228/5054/5274/5621/7076/1475/5272/1293/1294/871
GO:1904645	BP	GO:1904645	response to amyloid-beta	45	-0.560302347863244	-1.98002097467805	7.17576832293356e-05	0.000914394631182763	0.00064976479601475	1993	tags=47%, list=12%, signal=41%	2534/781/23621/3676/4322/154/7412/4363/7124/4313/4318/4321/10268/10333/2358/2213/3383/4314/2697/5621/7099
GO:0007259	BP	GO:0007259	receptor signaling pathway via JAK-STAT	161	-0.380759020249618	-1.67620702792532	7.56088039666613e-05	0.000961932104054318	0.000683544714782962	3830	tags=39%, list=24%, signal=30%	7297/22876/6774/3601/3815/23529/133396/116379/3479/2322/57817/51379/3593/83666/3454/3586/4851/51561/1489/1437/11137/54625/55801/2534/2149/6777/54741/9655/23568/1436/6775/6772/3716/8651/5008/3575/6776/9111/6773/4067/1545/3717/3718/10019/7124/2241/5788/3059/3572/11314/3587/958/3455/11009/1438/3458/3569/6347/857/9021/5771/1439/729230
GO:0004745	MF	GO:0004745	NAD-retinol dehydrogenase activity	19	0.707959207367975	2.06659805744114	7.58751393510328e-05	0.000963783418157944	0.000684860250427944	817	tags=32%, list=5%, signal=30%	9249/130/8644/157506/5959/126
GO:0048659	BP	GO:0048659	smooth muscle cell proliferation	136	-0.408183761571273	-1.74800994297604	7.67125626663607e-05	0.000972871402845086	0.000691318132304162	3559	tags=44%, list=22%, signal=35%	2006/5155/3486/3479/1839/3593/3351/7040/7702/7432/7520/3586/348093/6198/5136/4331/5290/2081/1786/5031/6376/10221/4846/2069/6772/2771/406996/3690/4193/3717/1012/7043/7128/7057/406991/7124/8013/348/4313/4318/2768/199/4208/4854/5159/3458/3569/4217/4921/9510/30008/2247/5743/2697/1901/3488/6648/10203/5724/7099
GO:0006958	BP	GO:0006958	complement activation, classical pathway	36	-0.587976508167719	-2.0064644872062	7.78163216400592e-05	0.000982184806523343	0.00069793619592225	3294	tags=53%, list=21%, signal=42%	725/708/722/714/1191/712/713/51279/720/718/1604/3507/3493/1378/79987/710/3500/716/715
GO:0002707	BP	GO:0002707	negative regulation of lymphocyte mediated immunity	58	-0.514716731755806	-1.90815730502299	7.7627623056019e-05	0.000982184806523343	0.00069793619592225	3513	tags=41%, list=22%, signal=32%	50943/725/7040/3133/722/409/5777/56940/3071/3575/259307/1378/5788/79987/64127/6504/196/2213/11006/941/604/10859/5272/84868
GO:0052689	MF	GO:0052689	carboxylic ester hydrolase activity	121	0.416246122288386	1.75413758650291	7.77472347859204e-05	0.000982184806523343	0.00069793619592225	3380	tags=43%, list=21%, signal=34%	8824/81579/26027/670/57406/57104/2166/84647/151056/23491/5408/8398/13/1119/57505/10908/5051/284161/26090/217/5446/80055/5445/54414/5320/122970/116236/63874/11343/83451/11332/51573/375775/200879/8605/221955/23259/55699/57176/43/641371/759/171586/10005/8228/134526/747/3991/11313/127018/79153/590
GO:0022617	BP	GO:0022617	extracellular matrix disassembly	57	-0.515033206912907	-1.91365944623546	7.93879864941053e-05	0.00100043912837832	0.00071090763660224	3127	tags=47%, list=20%, signal=38%	5045/7040/7177/23332/4317/4316/11096/4322/101/3936/1520/4313/4318/4321/4323/3569/4319/4312/4327/6624/4921/4314/3915/2191/285590/1513/10630
GO:0097278	BP	GO:0097278	complement-dependent cytotoxicity	11	-0.804394655057639	-2.02415663480537	7.98774089076098e-05	0.00100343636355276	0.000713037458711112	1588	tags=55%, list=10%, signal=49%	3075/718/1604/1378/3500/966
GO:0001960	BP	GO:0001960	negative regulation of cytokine-mediated signaling pathway	67	-0.486036218075294	-1.87427118577498	7.98722407108376e-05	0.00100343636355276	0.000713037458711112	2233	tags=36%, list=14%, signal=31%	4940/84166/54625/4671/26228/25939/114769/6091/6773/1540/406991/10019/7850/1893/5788/83643/4321/3557/22900/7837/3569/857/5771/11213
GO:0045576	BP	GO:0045576	mast cell activation	64	-0.498210440963731	-1.89850123454957	8.09495729024796e-05	0.00101530619975327	0.000721472112015645	3728	tags=55%, list=23%, signal=42%	1268/3815/136/1269/27040/2624/3566/10125/201294/2242/5777/6284/10666/6812/5359/4067/5730/5294/57102/8832/3937/5293/2294/8013/2241/399/5880/867/11314/7462/146722/695/2268/3598/6283
GO:0033691	MF	GO:0033691	sialic acid binding	20	-0.692408776103623	-2.02419814259677	8.14642694906614e-05	0.00102015773583517	0.000724919592179149	2828	tags=55%, list=18%, signal=45%	933/945/27180/89790/27036/8778/6401/6402/6403/7903/2219
GO:0010801	BP	GO:0010801	negative regulation of peptidyl-threonine phosphorylation	16	0.75340796707458	2.09096785079384	8.1835759741302e-05	0.00102160227770949	0.00072594607727026	2161	tags=56%, list=13%, signal=49%	1609/5528/801/4092/200734/808/56288/805/143941
GO:0002467	BP	GO:0002467	germinal center formation	14	-0.777609395252052	-2.09019456568817	8.17098673821271e-05	0.00102160227770949	0.00072594607727026	2529	tags=71%, list=16%, signal=60%	201294/10563/5585/7128/4791/10673/100/89857/4208/604
GO:0007229	BP	GO:0007229	integrin-mediated signaling pathway	102	-0.424933524681392	-1.75168328726839	8.24230507934192e-05	0.00102732605652985	0.00073001336928053	3307	tags=44%, list=21%, signal=35%	57343/3695/27040/84695/8754/3912/3913/55679/84106/9270/8174/83605/8482/3911/8516/961/3683/967/55920/5587/83706/5781/3676/8829/4811/3690/7791/3987/7409/2316/3055/3678/2335/3689/9510/3687/3685/3915/5341/10979/2268/7076/3684/1281/7070
GO:0002526	BP	GO:0002526	acute inflammatory response	100	-0.444441339303825	-1.82538187142949	8.29195751957892e-05	0.00103190242018223	0.000733265313128048	3869	tags=52%, list=24%, signal=40%	3700/1910/1268/133396/923/2157/2152/6291/8600/145741/23780/26279/3133/3929/7037/2/2867/26471/3240/7292/5359/90/5004/12/2683/718/5008/101/1236/6288/3552/5294/11315/7124/3572/9332/114548/2335/695/3500/3569/241/1051/2209/2213/2214/3553/5743/3579/9536/5547/9180
GO:0032757	BP	GO:0032757	positive regulation of interleukin-8 production	60	-0.509810998100875	-1.92283000139538	8.44885414500618e-05	0.00104978986783044	0.000745976054613187	3012	tags=42%, list=19%, signal=34%	54106/10392/3929/2867/914/51284/2149/336/8692/11315/7124/64127/3569/929/11027/1116/7097/7474/3553/5054/51311/2219/7096/64581/7099
GO:0045824	BP	GO:0045824	negative regulation of innate immune response	86	-0.451621812405976	-1.81104149236559	8.46658207602781e-05	0.00105035653531063	0.000746378726027826	3187	tags=37%, list=20%, signal=30%	6223/142/7040/3133/11277/10906/6737/2/409/4940/84166/54625/9958/80254/25939/84243/55646/9111/6773/7128/406991/1378/56833/4321/710/3428/5771/10859/5272/11221/11213/84868
GO:1905517	BP	GO:1905517	macrophage migration	58	-0.512997243678429	-1.90178282070313	8.54461038628208e-05	0.0010567497217267	0.000750921696126136	2266	tags=43%, list=14%, signal=37%	1524/5594/6376/255231/79647/26228/4920/1436/2683/6288/7057/4313/56833/975/1265/4323/1240/6348/6504/51192/719/728/6347/5919/729230
GO:0000502	CC	GO:0000502	proteasome complex	58	-0.512916593023559	-1.9014838326836	8.54461038628208e-05	0.0010567497217267	0.000750921696126136	4764	tags=62%, list=30%, signal=44%	5696/5695/5692/5686/5713/197131/5704/5719/5887/143471/5717/5718/5700/5687/5716/5698/5702/5690/5708/5691/5685/90637/5684/5706/5705/7415/5688/10197/5682/9097/3315/5693/5694/10213/23198/144165
GO:0030316	BP	GO:0030316	osteoclast differentiation	98	-0.446420356239009	-1.82719508254917	8.8029977319226e-05	0.00108695694464768	0.000772386815638082	3486	tags=46%, list=22%, signal=36%	1385/8600/10234/10312/3593/3605/1435/4057/51561/7037/22904/28962/7071/8111/7030/5530/3635/1436/7107/3726/4286/84959/10401/7124/1880/975/9935/6348/9770/135228/3458/126014/7305/1051/4853/11025/11006/55294/29887/10859/7130/1230/2200/7099/4982
GO:0010951	BP	GO:0010951	negative regulation of endopeptidase activity	114	-0.418295719086146	-1.75104931111797	8.8161106078356e-05	0.00108695694464768	0.000772386815638082	2239	tags=31%, list=14%, signal=27%	5271/4671/6695/51499/6622/8434/10049/2876/5062/12/2537/9806/114769/5270/11315/7057/7124/1378/5329/4318/5176/8530/22900/7078/7077/960/710/3428/5054/27074/5274/7076/5272/871/3082
GO:0045591	BP	GO:0045591	positive regulation of regulatory T cell differentiation	22	-0.686118810639579	-2.06276449691019	8.83828028796238e-05	0.00108775285121713	0.0007729523833395	1415	tags=41%, list=9%, signal=37%	8651/259307/10385/1378/3458/11006/10288/604/11221
GO:0015453	MF	GO:0015453	oxidoreduction-driven active transmembrane transporter activity	54	0.531220910378409	1.97504666011604	8.84983829058437e-05	0.00108775285121713	0.0007729523833395	4444	tags=67%, list=28%, signal=48%	4719/1528/1327/1355/79901/7384/4717/9377/1349/4718/284613/4716/4714/1329/4704/4698/4720/1537/4700/4705/4722/29796/7386/4723/6834/1340/4707/4724/4713/4715/1351/4711/4710/4728/4694/11068
GO:0033674	BP	GO:0033674	positive regulation of kinase activity	316	-0.320861588537684	-1.53033610625887	9.18257370071901e-05	0.00112691369862516	0.000800779908961488	3402	tags=35%, list=21%, signal=28%	8600/3479/2322/100133941/1062/5571/6366/27040/3593/11235/7040/1894/8115/5899/8754/1435/4593/7520/2043/4057/51561/9094/6363/116986/10125/1742/8797/114882/10920/2050/5478/3326/930/9270/2081/23328/595/1191/284/25778/11266/2069/10892/6622/5587/8826/4920/11211/1436/920/116/896/558/1958/5604/101/3690/1236/154/6091/51704/3717/5294/493/11315/3667/7057/406991/3937/7124/7075/23531/5788/11314/4683/958/7048/…
GO:0032530	BP	GO:0032530	regulation of microvillus organization	13	0.791567078471096	2.0795747271249	9.20731078015287e-05	0.00112821379559569	0.000801703752140403	726	tags=69%, list=5%, signal=66%	53841/10083/688/7429/54825/7430/5357/5337/5909
GO:0051896	BP	GO:0051896	regulation of phosphatidylinositol 3-kinase/protein kinase B signal transduction	209	-0.352626205336202	-1.60112651448952	9.3281500606128e-05	0.00114126768456301	0.00081097978812399	3818	tags=44%, list=24%, signal=34%	197358/57091/22876/7295/3815/4919/9518/5155/50507/2152/92140/8600/3479/2322/1839/6366/7040/113791/10193/708/4593/253260/6363/2625/114897/114882/5290/3326/9270/409/55024/1524/284/6376/55801/2149/5777/10870/26051/10855/4920/2876/1436/85453/558/10507/5008/8692/101/1236/940/7162/3717/5294/11315/10385/7057/406991/9447/10019/5293/7124/3481/5783/3059/867/1440/6348/2335/10268/5159/653361/2022/2321/5156/2…
GO:0033540	BP	GO:0033540	fatty acid beta-oxidation using acyl-CoA oxidase	12	0.80377745567768	2.07115067460709	9.36369511763905e-05	0.0011438621126096	0.000812823377262615	3064	tags=92%, list=19%, signal=74%	1384/51/8309/30/6342/26063/54677/1962/23600/10005/8310
GO:0050679	BP	GO:0050679	positive regulation of epithelial cell proliferation	190	-0.3642026264355	-1.64155123887734	9.38135205498395e-05	0.0011442667483579	0.000813110909642501	1958	tags=39%, list=12%, signal=35%	5469/2255/79805/4609/5155/2152/3479/57343/6608/2624/7432/3373/113174/3912/3516/3586/4851/253260/374/94/5228/595/7494/3339/9076/6356/1001/26051/5587/7424/8742/8837/2683/6664/3676/8829/116844/6489/654/3037/6776/3690/7472/1012/7128/406991/5293/7124/3481/8013/3142/1893/187/6387/4321/3091/64127/4830/695/1960/728/2260/7046/10000/7474/4853/3915/860/2247/7010/3791/7291/9420/8828/2252
GO:0045589	BP	GO:0045589	regulation of regulatory T cell differentiation	33	-0.604491440832237	-2.01684583739124	9.47450116125652e-05	0.00115386405745562	0.000819930715200745	1849	tags=39%, list=12%, signal=35%	7292/8651/940/259307/10385/406991/1378/3458/11006/10288/604/11221/1493
GO:2000107	BP	GO:2000107	negative regulation of leukocyte apoptotic process	57	-0.512153183039037	-1.90295841799565	9.60425609038157e-05	0.00116788339684411	0.000829892795999756	2755	tags=42%, list=17%, signal=35%	6363/4282/5588/84941/57181/1234/558/3575/1236/3718/939/3059/81704/6387/3620/100/6482/1831/3091/64127/6480/3579/604/10859
GO:0015849	BP	GO:0015849	organic acid transport	322	0.322971938331539	1.53835653517182	9.72383013918432e-05	0.00118062394246991	0.000838946171585478	2198	tags=23%, list=14%, signal=21%	7442/5465/11046/81579/368/4041/206358/51703/9429/18/6505/6535/151295/5825/1374/59272/10166/11001/6519/9058/5243/1636/6576/2168/7504/9963/159963/340024/215/84647/1244/8529/5663/54716/23428/2169/22925/10999/2172/6512/11136/8792/9121/6583/3993/6555/1811/5948/246213/1376/6558/788/1836/9673/8864/54677/123/23169/81855/55144/4763/84879/5320/5826/8660/1468/94081/948/26503/5025/1906/10165/113235/11309/9056
GO:0050854	BP	GO:0050854	regulation of antigen receptor-mediated signaling pathway	58	-0.510304482320488	-1.89180021874202	9.77323077921063e-05	0.00118357925636984	0.000841046204621389	3214	tags=53%, list=20%, signal=43%	79037/115352/933/3932/9404/930/5777/10666/57181/123920/10892/26228/56940/5579/1236/4068/3783/4067/2633/10385/7805/5788/11314/975/100/150372/2213/11006/5771/5621/7070
GO:0007517	BP	GO:0007517	muscle organ development	315	-0.319254802286764	-1.52230532699204	9.77784542995767e-05	0.00118357925636984	0.000841046204621389	3670	tags=31%, list=23%, signal=25%	6443/5469/89/4487/10211/2006/104/130827/1385/136319/3792/3479/8819/6608/2296/1827/1839/51804/7040/70/7273/2275/126272/2273/3516/59269/4851/26508/6198/8320/1489/5463/92737/1655/27230/26471/11149/1301/1310/4205/84466/10791/5079/56261/6474/3911/23764/7402/7494/79647/23414/23493/5530/64208/1410/2876/8837/6664/1958/4223/8506/7472/51176/9242/64220/9456/2121/9734/3627/140465/3481/3142/5925/1959/2280/497…
GO:0007596	BP	GO:0007596	blood coagulation	214	-0.346251389373986	-1.57796046819766	9.82389921226754e-05	0.00118735218206452	0.000843727228996183	2692	tags=30%, list=17%, signal=25%	5588/114897/3932/5055/2162/5478/5290/8323/5196/3315/2149/5777/4846/6812/5359/5912/10855/83706/2677/558/2192/3690/5270/6288/4067/3717/375033/22915/5294/7057/84959/135/10019/348/3572/5329/958/7409/2316/2768/10544/7454/2153/84034/7980/710/23657/3569/2207/7450/5156/857/953/5054/7056/966/308/5341/6403/2191/1281/5328/7099/10630
GO:2000273	BP	GO:2000273	positive regulation of signaling receptor activity	30	-0.624657191216194	-2.03414105126926	9.94325174154345e-05	0.00119995944239474	0.000852685892638131	1376	tags=43%, list=9%, signal=40%	85358/8829/154/3717/11315/8202/3091/26585/653361/3458/6347/55294/729230
GO:0009620	BP	GO:0009620	response to fungus	58	-0.50971738531771	-1.88962373337543	0.000101083093908111	0.00121803601224321	0.000865531023525486	3284	tags=43%, list=20%, signal=34%	57817/3605/4057/10578/1667/1524/1673/9958/10892/5806/23765/6688/338339/23406/26253/695/10417/81030/5919/6280/6279/50856/6283/64581/7099
GO:0008374	MF	GO:0008374	O-acyltransferase activity	47	0.546376185482078	1.98222922284357	0.000101787410993815	0.00122467296756812	0.000870247214736357	3022	tags=51%, list=19%, signal=42%	80168/8694/1384/56894/1374/57104/346606/10162/54675/1376/10554/54677/10555/8435/154141/9227/9926/253558/8605/8443/158833/57678/8228/254531
GO:1901739	BP	GO:1901739	regulation of myoblast fusion	19	-0.697419608365437	-2.04190605594665	0.000102692568020724	0.00123370273358632	0.000876663726682942	3864	tags=68%, list=24%, signal=52%	4773/8740/10211/9518/130827/3566/10938/8837/4283/3627/51177/963/30846
GO:0005911	CC	GO:0005911	cell-cell junction	474	0.295715524143419	1.44680622825635	0.000104511924540776	0.00125367161212297	0.000890853523786436	2673	tags=28%, list=17%, signal=24%	1832/23268/54621/54566/288/57530/7430/153562/9223/260425/91862/100506658/999/80115/134549/57619/84612/1525/364/9414/27134/4072/83481/23094/24146/1500/1015/23580/1366/5590/1365/481/8573/1824/360/9124/79983/79977/144100/1829/10397/1244/1739/57026/5796/10256/317762/117583/2195/6514/7855/5586/5493/2125/1803/2705/11346/3728/143098/9618/9265/4092/3993/10015/1364/10298/3909/23136/29091/8476/10611/1317/1…
GO:0035315	BP	GO:0035315	hair cell differentiation	45	0.54908445227848	1.98145241080582	0.000105694652356471	0.00126595531808944	0.000899582271123118	2209	tags=36%, list=14%, signal=31%	10083/5357/286262/4646/80736/54845/474/3784/161497/84189/79955/9497/5048/5308/23513/55283
GO:0032677	BP	GO:0032677	regulation of interleukin-8 production	78	-0.453406497473543	-1.7958519860395	0.000106626820783804	0.00127520562127797	0.000906155495811228	3012	tags=40%, list=19%, signal=32%	54106/10392/3586/3929/945/2867/914/51284/2149/7114/336/8692/11315/7124/5788/10333/64127/3569/929/301/11027/1116/7097/7474/3553/5054/51311/2219/7096/64581/7099
GO:0034340	BP	GO:0034340	response to type I interferon	84	-0.447014495205297	-1.78825797185606	0.000107196681662233	0.00128010169104736	0.000909634621416838	3094	tags=33%, list=19%, signal=27%	9641/3454/11277/11140/29110/64135/4940/84166/5777/25939/6772/3716/6472/5781/8519/6773/406991/10410/3455/9023/4321/10010/81030/4939/10581/7474/5771/5770
GO:0071214	BP	GO:0071214	cellular response to abiotic stimulus	305	-0.320054825694598	-1.52610118773485	0.000109033971791822	0.00129815521340801	0.0009224633748609	3162	tags=30%, list=20%, signal=24%	142/441027/1894/5600/400410/6494/3373/2002/552/22927/7520/1936/841/11277/2625/8797/7158/4239/5290/64710/1965/80131/11200/22890/9531/26272/2885/468/4214/5810/51284/84329/65125/4790/51499/84236/9958/9181/8111/811/26056/355/94241/1410/4869/4776/440275/472/545/85453/1958/6513/641/654/8692/3690/9978/4193/388/92241/6423/406991/4313/3759/22861/497189/958/4318/1265/79073/10681/114548/10010/2022/4312/3428…
GO:0104004	BP	GO:0104004	cellular response to environmental stimulus	305	-0.320054825694598	-1.52610118773485	0.000109033971791822	0.00129815521340801	0.0009224633748609	3162	tags=30%, list=20%, signal=24%	142/441027/1894/5600/400410/6494/3373/2002/552/22927/7520/1936/841/11277/2625/8797/7158/4239/5290/64710/1965/80131/11200/22890/9531/26272/2885/468/4214/5810/51284/84329/65125/4790/51499/84236/9958/9181/8111/811/26056/355/94241/1410/4869/4776/440275/472/545/85453/1958/6513/641/654/8692/3690/9978/4193/388/92241/6423/406991/4313/3759/22861/497189/958/4318/1265/79073/10681/114548/10010/2022/4312/3428…
GO:0030574	BP	GO:0030574	collagen catabolic process	39	-0.568894690481927	-1.98224944102517	0.000110727703392472	0.00131590954059385	0.000935079521532022	2396	tags=51%, list=15%, signal=44%	4317/9508/5653/4316/1508/64386/4322/1520/4313/4318/4321/4323/9902/4319/4312/4327/4314/9509/2191/1513
GO:0098803	CC	GO:0098803	respiratory chain complex	74	0.483014312202528	1.87893793959644	0.000110855109850704	0.00131590954059385	0.000935079521532022	4147	tags=54%, list=26%, signal=40%	4719/6389/1327/7385/7384/4717/9377/1349/6390/4718/4716/4714/1329/84419/4704/4698/4720/1537/4700/1345/6392/4705/4722/29796/7386/27089/1350/4723/10975/1340/4707/4724/4713/4715/4706/1351/4711/1337/4710/4728
GO:0015103	MF	GO:0015103	inorganic anion transmembrane transporter activity	149	0.390830458159039	1.69483022759317	0.000118869371467555	0.00140750496594742	0.00100016682721072	2355	tags=25%, list=15%, signal=21%	368/338440/53405/1179/55129/6505/6535/2542/6532/1184/1244/56172/6512/50636/6561/1364/1811/246213/10723/6558/266675/1836/2564/63982/9497/8671/1181/84561/1468/9213/9635/54020/203859/196527/1080/5349/65010
GO:0140678	MF	GO:0140678	molecular function inhibitor activity	430	-0.297840500328087	-1.45773602208495	0.000118924200457385	0.00140750496594742	0.00100016682721072	3256	tags=27%, list=20%, signal=22%	6608/28234/1469/150684/332/10129/5045/9232/83666/6815/5611/4851/4057/81611/5511/29763/54997/80760/5055/6201/2/6224/6125/7532/6093/5271/9097/26271/3315/7881/4671/4659/10628/306/10188/6418/6695/1854/10221/60674/5569/6590/9349/10468/6324/6622/26051/336/4869/8826/8434/3843/10776/12/89932/9806/341/6059/720/718/8651/4947/55646/114769/221692/8692/4061/5270/3708/51176/5350/5266/493/11142/9221/7057/9188/4…
GO:0071559	BP	GO:0071559	response to transforming growth factor beta	253	-0.335427492663177	-1.56310146394232	0.000119145641914048	0.00140803671933091	0.00100054468882206	2558	tags=30%, list=16%, signal=26%	2615/94/3326/65997/6093/9404/51742/409/1524/64838/4090/7041/54829/2534/8516/9958/9076/4772/7122/90/5371/64332/56940/6660/59/23625/5062/8837/6664/2201/116844/8692/94031/864/7472/4053/114990/56937/1284/7043/7791/7057/406991/2331/25878/10631/6688/1003/2280/84312/3987/7048/4208/2022/135228/857/7046/7474/4921/4052/6386/27122/10979/50515/1277/6935/9839/4015/7042/2200/1281/26524/5654/1278/1513/57045
GO:1900274	BP	GO:1900274	regulation of phospholipase C activity	38	-0.578130092957771	-2.00476705112327	0.000119963817417529	0.00141560853778052	0.00100592518965026	2934	tags=50%, list=18%, signal=41%	552/9170/1902/2099/3702/5031/27/8698/2769/5159/2321/728/5156/2260/636/6401/2247/942/1909
GO:0051345	BP	GO:0051345	positive regulation of hydrolase activity	457	-0.292074680882697	-1.43826940523467	0.000121481765346576	0.0014314033119197	0.00101714888656038	3166	tags=31%, list=20%, signal=26%	444/115352/91662/1894/400410/6494/6361/10392/552/27429/2043/9170/841/374403/221002/29843/55619/6363/66036/6355/116986/10125/1902/3932/10197/945/22841/2099/3326/378/3702/51735/9451/112574/55081/6093/51291/391/58504/5031/10563/55103/11069/6376/4659/2534/2149/1512/6356/10892/6354/85360/7074/355/6622/9647/23158/10982/11211/9882/5924/5660/23380/116/6367/9712/10235/6251/10507/27/1236/266747/8698/6001/9…
GO:0010572	BP	GO:0010572	positive regulation of platelet activation	10	-0.829871593101055	-2.04071966067554	0.000122221795993933	0.00143588109962239	0.00102033078277239	1091	tags=50%, list=7%, signal=47%	3717/2316/5341/6403/7099
GO:0062012	BP	GO:0062012	regulation of small molecule metabolic process	301	0.323440818118695	1.52789530394469	0.00012217213030181	0.00143588109962239	0.00102033078277239	2682	tags=28%, list=17%, signal=24%	2053/5465/2329/2330/54576/5164/3643/32/171425/1374/2203/2168/8445/6934/10891/51085/5165/55198/1609/5028/8644/4485/157506/215/335/2819/10162/83667/6714/5663/37/6097/345/338/56848/337/229/9971/2641/2326/5166/6720/9611/51422/4200/7874/11160/7033/51341/34/84879/9926/23038/83752/65018/51451/57486/8660/23408/8671/1181/90673/23541/344/2264/9572/22937/10499/653/158219/51547/2931/6662/9056/134429/5629/672…
GO:0019646	BP	GO:0019646	aerobic electron transport chain	74	0.481491112803186	1.87301265525457	0.000122485746878366	0.00143686588654224	0.00102103056801857	4147	tags=59%, list=26%, signal=44%	4719/6389/1327/57017/7385/1355/7384/65018/4717/9377/1349/6390/4718/4716/4714/1329/4704/4698/4720/1537/4700/1345/6392/4705/4722/29796/7386/27089/1350/4723/10975/1340/54949/4707/4724/4713/4715/4706/1351/4711/1337/1738/4710/4728
GO:0001968	MF	GO:0001968	fibronectin binding	28	-0.637214652222944	-2.02514112154561	0.000123854955823694	0.00145079439442821	0.0010309281043521	1490	tags=54%, list=9%, signal=49%	3489/3676/2192/3690/1520/6423/7057/4313/131578/11006/3685/7130/3488/151887/1513
GO:0045178	CC	GO:0045178	basal part of cell	286	0.329313947394067	1.55154154642215	0.000124544330859515	0.00145673039188614	0.00103514619799118	2361	tags=27%, list=15%, signal=23%	2065/1832/2064/476/6584/283375/288/4640/7430/153562/64284/9843/368/1525/364/4642/9053/4072/83481/6768/1636/1015/3248/1366/5028/481/9963/8573/360/200958/3177/1739/23428/9914/6583/1364/358/6558/5167/667/3784/1317/4547/7779/1956/3675/4739/64130/26504/23516/5030/54805/770/4641/10351/3861/9497/55327/1741/8671/7039/9635/23513/3691/7082/26503/1906/3773/10163/113235/11309/9056/540/56606/65010/6536
GO:0015935	CC	GO:0015935	small ribosomal subunit	72	-0.459789308759592	-1.80071255626971	0.000125110073430625	0.00146120505967217	0.00103832587720415	4825	tags=57%, list=30%, signal=40%	6183/6203/51081/6208/6222/28977/6189/6230/6217/6229/6188/6193/6235/28957/23107/6204/3921/93144/6227/6223/6205/6232/118487/64960/6187/6206/6207/6201/2197/6224/55173/6218/10240/64968/51373/54460/4869/63931/7818/7311/51649
GO:0022900	BP	GO:0022900	electron transport chain	150	0.386048653880068	1.67963889926832	0.000125336658931332	0.00146171129867725	0.00103868560841063	4147	tags=51%, list=26%, signal=38%	4719/9249/1353/2936/22977/10891/2110/6389/1528/23498/2819/4129/1327/57017/7385/2109/1355/5447/2230/4200/217/2108/7384/6715/65018/4717/8574/9377/1349/6390/3420/4718/4716/8974/10165/4714/1329/4704/4698/83733/2820/4720/1537/4700/1345/6392/4705/4722/79751/29796/7386/27089/1350/4723/2877/10975/6834/5339/83943/1534/1340/23369/54949/4707/1544/4724/4713/4715/4706/1351/4711/27069/1337/27158/1738/4710/4728
GO:0061515	BP	GO:0061515	myeloid cell development	77	-0.466353822057109	-1.8418802774595	0.000125831294365523	0.00146533756956756	0.00104126242052761	1971	tags=31%, list=12%, signal=27%	5777/2539/8111/3071/5781/55646/5305/10100/25946/10019/2124/2316/4211/7305/1051/7097/4853/55294/604/10859/2313/669/10365/2200
GO:0052695	BP	GO:0052695	cellular glucuronidation	12	0.794245349454505	2.04658861691923	0.000129752810862918	0.00150880200036953	0.00107214805354736	789	tags=50%, list=5%, signal=48%	54576/54658/54578/79799/54490/54575
GO:0002714	BP	GO:0002714	positive regulation of B cell mediated immunity	35	-0.586960194084058	-1.98034902927777	0.000132519309901697	0.00153438389386081	0.00109032643434618	3615	tags=60%, list=23%, signal=47%	23529/4049/100141515/8741/7040/3133/51010/7158/7037/4292/10666/7292/718/940/7124/10459/5788/958/64127/695/2209
GO:0002891	BP	GO:0002891	positive regulation of immunoglobulin mediated immune response	35	-0.586960194084058	-1.98034902927777	0.000132519309901697	0.00153438389386081	0.00109032643434618	3615	tags=60%, list=23%, signal=47%	23529/4049/100141515/8741/7040/3133/51010/7158/7037/4292/10666/7292/718/940/7124/10459/5788/958/64127/695/2209
GO:0002381	BP	GO:0002381	immunoglobulin production involved in immunoglobulin-mediated immune response	52	-0.523059091974515	-1.91560552851241	0.000132529836137658	0.00153438389386081	0.00109032643434618	4353	tags=56%, list=27%, signal=41%	55183/2956/2067/959/23529/50943/100141515/8741/7040/1235/3586/51010/7158/7037/4292/23075/7292/9466/64332/202309/940/10459/5788/4683/958/695/10538/121260/604
GO:0061756	BP	GO:0061756	leukocyte adhesion to vascular endothelial cell	49	-0.53317070622373	-1.92574843193921	0.000133292963792961	0.00154098256837167	0.00109501542337925	2377	tags=45%, list=15%, signal=38%	6093/1524/8174/58494/240/3676/116844/7412/406991/7124/2113/6387/64116/3689/3569/6401/6402/6404/9435/6403/5724/729230
GO:0097696	BP	GO:0097696	receptor signaling pathway via STAT	169	-0.371427762659833	-1.64863100296532	0.000135108237618936	0.00155970826553726	0.00110832182127804	3830	tags=38%, list=24%, signal=29%	7297/22876/6774/3601/3815/23529/133396/116379/3479/2322/57817/51379/3593/7040/83666/3454/3586/4851/51561/1489/1437/11137/54625/55801/2534/2149/6777/54741/9655/23568/1436/6775/6772/3716/8651/5008/3575/6776/9111/6773/4067/1545/3717/3718/10019/7124/2241/5788/3059/3572/11314/3587/958/3455/11009/1438/3458/3569/6347/857/9021/5771/1439/729230
GO:0042622	CC	GO:0042622	photoreceptor outer segment membrane	16	0.742014906405093	2.05934816448426	0.000136483716469773	0.00157275733535745	0.0011175944327969	1138	tags=38%, list=7%, signal=35%	23035/9249/222236/8842/92211/1259
GO:0045047	BP	GO:0045047	protein targeting to ER	34	-0.576648188412418	-1.94282368082076	0.000136632923831354	0.00157275733535745	0.0011175944327969	3574	tags=68%, list=22%, signal=53%	90637/6727/29082/9697/28972/7095/3309/11231/29927/6729/133022/9789/6731/9695/23480/10952/54557/58477/6728/23471/9709/6747/60559
GO:0002691	BP	GO:0002691	regulation of cellular extravasation	39	-0.565579939406635	-1.97069956443805	0.000137038459730358	0.00157515243986897	0.00111929638350975	3198	tags=51%, list=20%, signal=41%	6366/10894/6484/83692/961/9466/23236/3676/101/83483/83700/6387/3383/6401/9435/6403/3554/5724/7070/729230
GO:0032421	CC	GO:0032421	stereocilium bundle	52	0.531370106575943	1.95477052077681	0.000138196901195335	0.00158390327706205	0.00112551468986219	1664	tags=31%, list=10%, signal=28%	10083/64787/53405/5357/286262/8556/83715/10518/112/2059/161497/389/79955/4641/9497/5048
GO:0048525	BP	GO:0048525	negative regulation of viral process	85	-0.452561548716293	-1.81258643198739	0.000138062890926706	0.00158390327706205	0.00112551468986219	3518	tags=41%, list=22%, signal=32%	91543/7538/7706/56829/10206/4057/6737/8638/5478/286827/27350/64135/4940/6733/6590/8547/5806/5987/5359/3669/6772/4061/8519/7124/10410/9023/131578/60489/684/200315/4939/3428/200316/10581/2219
GO:0072538	BP	GO:0072538	T-helper 17 type immune response	45	-0.544797067549975	-1.92522773607104	0.000139752092596305	0.00159942961641424	0.00113654763819543	3830	tags=64%, list=24%, signal=49%	7297/6774/50943/3593/84695/6095/4851/51561/5588/54542/84807/4063/80149/10892/9466/23765/3594/64332/114836/3716/3726/3717/406991/10865/3569/10538/9021/3662/64581
GO:0016323	CC	GO:0016323	basolateral plasma membrane	236	0.343743307339954	1.5957221846172	0.000139953641464767	0.00159944154436167	0.00113655611414232	2361	tags=28%, list=15%, signal=24%	2065/1832/2064/476/283375/288/4640/7430/153562/64284/9843/368/1525/364/4642/9053/4072/83481/6768/1015/3248/1366/5028/481/8573/360/200958/3177/1739/23428/9914/358/6558/5167/3784/1317/4547/7779/1956/3675/4739/64130/26504/23516/5030/54805/770/10351/9497/55327/1741/8671/7039/23513/7082/26503/3773/10163/113235/11309/9056/540/56606/65010/6536
GO:0070423	BP	GO:0070423	nucleotide-binding oligomerization domain containing signaling pathway	23	-0.664471737453039	-2.01573253215558	0.000140867877766735	0.00160758663940664	0.00114234398279326	1703	tags=43%, list=11%, signal=39%	4792/51296/1540/7128/55577/6565/64127/121260/7099/8767
GO:0019864	MF	GO:0019864	IgG binding	10	-0.827906102689235	-2.03588636482638	0.000141690281375764	0.00161235859420038	0.00114573491284404	467	tags=70%, list=3%, signal=68%	2207/2209/2215/2212/2213/2214/9103
GO:1903320	BP	GO:1903320	regulation of protein modification by small protein conjugation or removal	215	-0.343712109848601	-1.57118038837661	0.000141674117704678	0.00161235859420038	0.00114573491284404	3815	tags=37%, list=24%, signal=28%	6188/9373/79142/7375/10054/50813/5716/57761/10625/4085/8473/7415/150684/55215/2034/57697/7336/8533/3309/27085/57162/6187/10055/10920/79139/6737/6201/5478/84259/3326/6125/26272/409/23328/27338/26271/648/284/2295/65125/55869/2534/80149/9349/80254/10892/4869/123879/23077/85453/1958/23560/9978/3301/26354/9111/7334/7128/11315/10401/10459/7805/64359/144165/9709/3984/3091/64127/10010/83593/857/7046/8877…
GO:0010863	BP	GO:0010863	positive regulation of phospholipase C activity	36	-0.573679498417876	-1.95767607144841	0.000145309090133888	0.00165118320797439	0.00117332351232716	2934	tags=50%, list=18%, signal=41%	552/9170/1902/2099/3702/5031/27/8698/2769/5159/2321/728/5156/2260/6401/2247/942/1909
GO:0045638	BP	GO:0045638	negative regulation of myeloid cell differentiation	76	-0.470662526891231	-1.85482794062425	0.000146377194818015	0.00166095431445705	0.00118026681754138	3682	tags=46%, list=23%, signal=36%	51208/8861/4609/7538/29909/10234/3276/2624/4057/714/5196/10221/6777/8111/4212/4792/3635/140685/7107/4067/84959/10401/9935/6348/4211/11025/11006/55294/5771/10859/7130/3624/2200/7099/4982
GO:0032495	BP	GO:0032495	response to muramyl dipeptide	19	-0.691474178620455	-2.02449901884034	0.000147428772389008	0.00167051039395897	0.00118705732553051	2949	tags=58%, list=18%, signal=47%	10392/4851/9181/4792/23641/7128/55577/22861/64127/7431/8767
GO:1905314	BP	GO:1905314	semi-lunar valve development	47	-0.526395431124966	-1.87853256718075	0.000147817915239452	0.00167254398562427	0.00118850238680769	3109	tags=51%, list=19%, signal=41%	7040/3516/4851/26508/6615/2625/6093/4846/4772/23493/11096/7133/6091/23462/64220/7075/5925/7048/6591/4853/2702/7291/7042/1009
GO:0052547	BP	GO:0052547	regulation of peptidase activity	280	-0.328538870683996	-1.55508674647752	0.000148916555971107	0.00168258833850074	0.0011956398597054	2007	tags=29%, list=13%, signal=26%	1469/444/5045/91662/400410/10392/27429/2043/841/4057/29843/3932/10197/5055/9451/55081/5271/4671/6695/2534/2149/51499/1512/10892/355/6622/9647/8434/10049/2876/5062/12/2537/9806/114769/5270/1520/6091/4067/3717/10550/11315/7057/406991/9447/7124/7805/1378/1893/22861/5329/4318/58484/5176/8530/5366/114548/22900/7078/7077/960/710/637/10010/83464/3428/4217/857/3092/5054/27074/5274/6280/6279/7076/1475/527…
GO:0045342	BP	GO:0045342	MHC class II biosynthetic process	20	-0.679053087285951	-1.98515392272139	0.000154699700029126	0.00173563925053774	0.00123333760405188	3383	tags=55%, list=21%, signal=43%	113277/3586/5196/5993/7494/3717/6688/3458/6556/90865/7099
GO:0051968	BP	GO:0051968	positive regulation of synaptic transmission, glutamatergic	34	-0.573256109955158	-1.93139520417521	0.000154699700029126	0.00173563925053774	0.00123333760405188	2116	tags=29%, list=13%, signal=26%	85358/57555/6812/4920/135/8564/6347/57616/5743/729230
GO:0002204	BP	GO:0002204	somatic recombination of immunoglobulin genes involved in immune response	47	-0.525111136870973	-1.87394934240463	0.000154486269678688	0.00173563925053774	0.00123333760405188	4353	tags=55%, list=27%, signal=40%	55183/2956/2067/959/23529/50943/8741/7040/1235/3586/51010/7158/7037/4292/23075/7292/9466/64332/940/10459/5788/4683/958/10538/121260/604
GO:0002208	BP	GO:0002208	somatic diversification of immunoglobulins involved in immune response	47	-0.525111136870973	-1.87394934240463	0.000154486269678688	0.00173563925053774	0.00123333760405188	4353	tags=55%, list=27%, signal=40%	55183/2956/2067/959/23529/50943/8741/7040/1235/3586/51010/7158/7037/4292/23075/7292/9466/64332/940/10459/5788/4683/958/10538/121260/604
GO:0045190	BP	GO:0045190	isotype switching	47	-0.525111136870973	-1.87394934240463	0.000154486269678688	0.00173563925053774	0.00123333760405188	4353	tags=55%, list=27%, signal=40%	55183/2956/2067/959/23529/50943/8741/7040/1235/3586/51010/7158/7037/4292/23075/7292/9466/64332/940/10459/5788/4683/958/10538/121260/604
GO:0001938	BP	GO:0001938	positive regulation of endothelial cell proliferation	89	-0.453059072106699	-1.82098363133061	0.000156578643754176	0.00175425258599306	0.00124656415821442	1948	tags=34%, list=12%, signal=30%	3339/6356/26051/5587/7424/8742/3676/8829/116844/654/6776/3690/1012/406991/5293/3481/1893/187/6387/3091/1960/2260/7046/10000/7474/2247/7010/3791/8828/2252
GO:0002544	BP	GO:0002544	chronic inflammatory response	19	-0.690214250952685	-2.02081020094073	0.000158349229359509	0.00177160140617223	0.0012588921533933	3567	tags=74%, list=22%, signal=57%	4049/136/50943/3586/201294/10563/64332/7412/7128/7057/7124/3620/6280/6279
GO:0045860	BP	GO:0045860	positive regulation of protein kinase activity	265	-0.32094665946196	-1.50168676271619	0.000158691639797902	0.00177294567320429	0.00125984738362332	3402	tags=36%, list=21%, signal=29%	8600/3479/2322/100133941/1062/5571/6366/27040/3593/11235/7040/1894/8115/5899/8754/1435/7520/2043/4057/51561/9094/6363/116986/10125/1742/8797/114882/10920/5478/3326/9270/2081/23328/595/1191/284/2069/10892/6622/8826/11211/1436/920/116/896/1958/5604/101/3690/1236/154/6091/51704/3717/5294/493/11315/7057/406991/3937/7124/23531/5788/11314/958/7048/3084/10333/64127/5159/653361/9770/3458/6556/2321/4217/2…
GO:0101003	CC	GO:0101003	ficolin-1-rich granule membrane	57	-0.501879711915579	-1.86478626754564	0.000159560031206246	0.00178015436214297	0.00126496984622103	1483	tags=35%, list=9%, signal=32%	3071/101/1604/2204/1378/79930/11314/338339/8778/11026/3689/2207/6556/2358/3687/10288/2357/6515/5547/22918
GO:0070371	BP	GO:0070371	ERK1 and ERK2 cascade	287	-0.328512941327517	-1.55895592143159	0.000160543709707496	0.00178862733566578	0.00127099070387367	3548	tags=37%, list=22%, signal=29%	983/4609/5155/140885/50507/51074/8600/3479/6366/4238/91662/7040/6815/81610/54106/6361/10392/2043/4851/374403/8685/6363/4282/6355/10125/10636/10419/9270/409/5031/5594/8482/284/6376/55801/25778/2149/5777/1512/6356/6354/7074/59/1436/920/8837/116/6367/5781/2771/9590/8829/5604/2192/3690/1236/7162/3552/152007/1849/4067/5908/1846/2633/10385/406991/7124/6362/348/1848/5788/6351/1880/10457/3084/6348/2335/1…
GO:0019373	BP	GO:0019373	epoxygenase P450 pathway	18	0.711386266344627	2.04810868861038	0.000161819769904943	0.00180032957396336	0.00127930626284683	656	tags=44%, list=4%, signal=43%	66002/1573/1555/29785/1562/1559/8529/1557
GO:0035872	BP	GO:0035872	nucleotide-binding domain, leucine rich repeat containing receptor signaling pathway	24	-0.652783802134235	-2.00324930254897	0.000162756563775081	0.00180822995715017	0.00128492024032959	1703	tags=42%, list=11%, signal=37%	4792/51296/1540/7128/55577/6565/64127/121260/7099/8767
GO:0051346	BP	GO:0051346	negative regulation of hydrolase activity	189	-0.358276096656844	-1.61022891559863	0.000163009713932556	0.00180852362731571	0.00128512892105529	2610	tags=31%, list=16%, signal=26%	23143/5055/11153/6093/51291/5271/4671/65125/6695/51499/5806/55920/6622/336/8434/11211/10049/2876/5062/12/2537/3071/9806/341/6059/114769/10507/5270/9734/11315/7057/406991/7124/1378/1893/2280/5329/4318/5176/8530/22900/7078/7077/960/710/3428/301/636/5054/27074/5274/7076/1475/5272/7042/5962/871/120892/3082
GO:1905369	CC	GO:1905369	endopeptidase complex	81	-0.445349903564283	-1.76895611602613	0.000165221086020788	0.00182797309734789	0.00129894962876406	4764	tags=56%, list=30%, signal=39%	5696/5695/5692/84290/5686/5713/197131/5704/5719/5887/143471/5717/5718/5700/5687/5716/5698/5702/5690/5708/5691/5685/90637/5684/5706/5705/7415/27429/5688/10197/5682/10026/9097/3315/5693/8547/5694/3075/10213/5329/23198/144165/7056/2219/5328
GO:0006898	BP	GO:0006898	receptor-mediated endocytosis	239	-0.336109101440227	-1.55031865005563	0.000165168751635516	0.00182797309734789	0.00129894962876406	3257	tags=33%, list=20%, signal=26%	26052/6366/10244/10894/2966/3351/58191/5899/2060/3482/9094/8685/6363/84058/1742/821/1902/7037/10825/432/200576/10487/409/2885/57720/54806/1191/5534/284/10188/440400/3339/967/6622/4360/8936/341/8578/3676/718/3690/154/338692/133/9873/84251/348/4481/9260/867/975/3577/4074/5538/10268/26585/3689/929/23345/2207/2209/857/11037/2213/11006/6386/3092/636/3685/6401/5054/10266/143458/3579/10859/3684/10203/11…
GO:0006022	BP	GO:0006022	aminoglycan metabolic process	114	-0.410404966637902	-1.71801742480346	0.000166187291202196	0.0018361163738503	0.00130473620516668	3349	tags=40%, list=21%, signal=32%	56548/337876/2296/55501/10894/11285/7040/6484/3373/126792/10057/80760/10090/9957/3036/54480/8993/284/4790/347734/10855/6483/9469/3037/8692/113189/9955/92126/8509/6482/960/29940/10402/1116/1117/3553/2247/9953/50515/7130/9435/51363/55790/55454/22856/1909
GO:0019866	CC	GO:0019866	organelle inner membrane	440	0.296355342571562	1.44406628167465	0.000166914491838746	0.00184160014024575	0.00130863294540533	3887	tags=35%, list=24%, signal=28%	3030/1384/284723/4719/5832/79085/1353/55349/10166/10939/6576/5625/2110/6389/622/80775/292/3032/2628/83862/8034/548596/28982/1593/64432/6714/54675/5663/37/5009/1327/4088/114789/6687/56848/57017/7385/203427/113612/10280/1355/1376/54902/3283/400916/788/25875/1373/7384/139322/291/283130/3958/65018/60558/10884/4717/51318/1468/9377/1349/9131/23456/6390/150290/9512/129807/4718/94081/112724/51117/51004/5…
GO:0002762	BP	GO:0002762	negative regulation of myeloid leukocyte differentiation	49	-0.528555071205237	-1.9090773136735	0.000167970122906352	0.00185068739008836	0.00131509030510426	1965	tags=41%, list=12%, signal=36%	10221/8111/3635/140685/7107/4067/84959/10401/9935/6348/11025/11006/55294/5771/10859/7130/3624/2200/7099/4982
GO:0001540	MF	GO:0001540	amyloid-beta binding	82	-0.450200799304106	-1.79454128707971	0.000170257653763054	0.00187330386767983	0.00133116147443055	2192	tags=33%, list=14%, signal=29%	7411/1191/712/3339/23621/1410/5202/5203/321/154/9452/348/4481/10268/10333/3689/7804/7097/2358/2213/8322/10288/143458/5621/3684/7042/7099
GO:0008037	BP	GO:0008037	cell recognition	144	-0.38074023312402	-1.65680196675599	0.000171318298646404	0.00188237750454871	0.00133760916081033	3728	tags=44%, list=23%, signal=34%	1047/4692/124626/53340/51294/2047/246777/63923/203102/1949/30815/1268/8851/54742/923/10694/91624/725/259197/6366/9898/27242/2043/2350/6363/722/3929/84466/10575/10574/5551/23022/10666/8547/5806/81035/2683/8829/10576/921/79937/1236/2352/1794/6091/375033/7852/81704/975/54538/4478/50863/23705/10417/2209/1462/5199/4897/23129/5175/2219/64581/84868
GO:0050852	BP	GO:0050852	T cell receptor signaling pathway	131	-0.393169156530946	-1.68052286466964	0.000172268570933483	0.00189021511738156	0.00134317853395614	2709	tags=36%, list=17%, signal=30%	28639/2625/11120/54542/3932/3115/5290/84106/3702/5144/84807/915/5594/8891/65125/2534/5777/10666/80149/10892/3635/64332/56940/1236/940/4068/80381/3783/7334/2633/10385/3937/5293/7805/5788/11314/975/100/695/11006/5771/5621/5142/1493/7070/8767/25800
GO:0050901	BP	GO:0050901	leukocyte tethering or rolling	34	-0.569634652481506	-1.91919391146281	0.000172766514210749	0.00189269112488255	0.00134493797397683	3240	tags=53%, list=20%, signal=42%	3695/6366/6484/6093/1524/8174/58494/3676/7412/7124/6387/6401/6402/6404/9435/6403/5724/729230
GO:0060337	BP	GO:0060337	type I interferon-mediated signaling pathway	78	-0.447054947954697	-1.7706947752774	0.000172968763951282	0.00189269112488255	0.00134493797397683	4162	tags=41%, list=26%, signal=31%	9759/51441/6672/9636/7297/3665/9641/3454/11277/11140/29110/64135/4940/84166/5777/25939/6772/3716/5781/8519/6773/406991/10410/3455/4321/10010/81030/4939/10581/7474/5771/5770
GO:0034612	BP	GO:0034612	response to tumor necrosis factor	225	-0.342790875590133	-1.57173392913664	0.000176568351307652	0.00192679307576079	0.0013691706700147	3487	tags=38%, list=22%, signal=30%	7538/837/7188/8600/2634/1984/2643/6366/204851/8115/58191/8754/3373/6361/10670/8717/27242/841/6095/6198/6363/6355/2625/4317/1524/5594/6376/4671/4790/7114/9181/9076/80149/4772/6356/6354/355/4792/6772/6367/7185/7133/9590/114769/3037/8692/83483/7412/9261/1545/3717/1540/7128/2633/81792/7057/10673/9447/10401/7124/10631/608/6362/7805/6351/427/958/3987/83643/6348/22900/10010/929/4217/6347/1116/8877/7846/…
GO:0071356	BP	GO:0071356	cellular response to tumor necrosis factor	206	-0.342501858604378	-1.55409591634517	0.000176568351307652	0.00192679307576079	0.0013691706700147	3487	tags=37%, list=22%, signal=30%	7538/837/7188/8600/2634/1984/6366/204851/8115/3373/6361/10670/8717/27242/841/6095/6363/6355/2625/4317/1524/5594/6376/4671/4790/7114/9181/9076/80149/4772/6356/6354/355/4792/6772/6367/7185/7133/9590/114769/3037/8692/83483/7412/9261/1545/3717/1540/7128/2633/81792/7057/10673/9447/10401/7124/10631/608/6362/7805/6351/427/958/3987/83643/6348/22900/10010/4217/6347/1116/8877/5771/1277/10365/120892/1513
GO:0046851	BP	GO:0046851	negative regulation of bone remodeling	18	-0.688649780564341	-1.98096107495386	0.00017778305641927	0.00193739814351984	0.0013767065844374	1686	tags=72%, list=11%, signal=65%	9607/1445/51208/57817/3635/7107/338773/7128/84959/952/26585/3569/4982
GO:0006071	BP	GO:0006071	glycerol metabolic process	19	0.69181182478906	2.01946236215948	0.00017810980846469	0.00193831097151819	0.00137735523599103	651	tags=37%, list=4%, signal=35%	80168/5105/5106/256356/346606/23729/2805
GO:0140888	BP	GO:0140888	interferon-mediated signaling pathway	97	-0.427442066309893	-1.74774489652624	0.000181799932007022	0.00197577392046323	0.00140397624244631	4162	tags=40%, list=26%, signal=30%	9759/51441/6672/9636/3659/7297/5469/3665/9641/83666/3454/11277/11140/29110/64135/4940/84166/54625/5777/25939/6772/3716/5781/8519/6773/3717/406991/10410/3455/4321/3055/10010/3458/81030/4939/10581/7474/5771/5770
GO:1901568	BP	GO:1901568	fatty acid derivative metabolic process	69	0.475051408460114	1.82502257993025	0.000184625388257826	0.00200375064235739	0.00142385637775638	2315	tags=38%, list=14%, signal=32%	66002/8694/51703/11001/6576/3248/22949/1800/124975/224/215/8529/2678/79993/92086/55825/91227/3155/390916/9524/23205/11332/283927/3158/4051/197322
GO:0032868	BP	GO:0032868	response to insulin	247	0.340831500471555	1.58717442825639	0.000185801346144819	0.00201377355733318	0.00143097861697633	2835	tags=34%, list=18%, signal=28%	5465/3030/5105/3033/5164/3291/5106/3643/23189/2932/1979/5170/5313/2203/6272/55198/5590/6655/3795/8412/83667/2805/6714/5009/2650/55667/10999/8792/11132/9971/847/5296/1509/51043/5167/5166/3784/6720/132864/130399/8648/1408/6715/23516/26060/29904/23038/4641/6653/8660/1176/4218/6667/5080/5595/22937/9640/10499/8743/64900/6654/4149/2729/5580/2931/3158/5894/80318/4303/29988/5295/5584/8850/5562/2549/23235…
GO:0051347	BP	GO:0051347	positive regulation of transferase activity	390	-0.302288697570936	-1.46646283070281	0.000188962112705269	0.0020452520665535	0.00145334710693119	3740	tags=36%, list=23%, signal=28%	7295/3815/4919/5716/92335/57761/9928/4609/5155/50507/5984/8600/3479/2322/100133941/1062/5571/6366/27040/3593/11235/7040/1894/25849/8115/5899/8754/1435/4593/7520/2043/4057/51561/9094/6363/6187/116986/5558/5588/10125/1742/8797/114882/10920/2050/1736/5478/3326/5983/930/9270/10575/2081/23328/595/27338/5594/1191/648/284/79075/25778/11266/2069/10892/6622/5587/336/8826/4920/11211/1436/920/116/896/558/19…
GO:0098858	CC	GO:0098858	actin-based cell projection	206	0.346342138023133	1.58333607723108	0.000189405152062391	0.00204726950948739	0.00145478069299098	1712	tags=24%, list=11%, signal=22%	53841/10083/7429/64787/54825/4640/55200/7430/4648/5794/257629/5357/1179/1525/4642/286262/8556/4646/83715/1800/200958/5174/10518/8842/6714/2195/23428/2169/10999/112/8029/2059/6555/26230/161497/1836/81693/4547/5154/389/3675/65059/79955/4651/4641/374666/9497/5048/121512
GO:0010936	BP	GO:0010936	negative regulation of macrophage cytokine production	12	-0.778132840906352	-2.01236630027364	0.000190374206739026	0.002054959468413	0.00146024514392088	3109	tags=75%, list=19%, signal=61%	7040/79004/558/54/7043/64127/7291/7042/11213
GO:0002673	BP	GO:0002673	regulation of acute inflammatory response	45	-0.539942631881805	-1.90807291871242	0.000193415910196884	0.00208215751098589	0.00147957195313619	1418	tags=40%, list=9%, signal=37%	718/5008/101/1236/5294/11315/7124/3572/114548/695/3569/241/2209/2213/3553/5743/9536/9180
GO:0050817	BP	GO:0050817	coagulation	218	-0.3378534328391	-1.54912104915474	0.000193368659300971	0.00208215751098589	0.00147957195313619	2692	tags=29%, list=17%, signal=25%	5588/114897/3932/5055/2162/5478/5290/8323/5196/3315/2149/5777/4846/6812/5359/5912/10855/83706/2677/558/2192/3690/5270/6288/4067/3717/375033/22915/5294/7057/84959/135/10019/348/3572/5329/958/7409/2316/2768/10544/7454/2153/84034/7980/710/23657/3569/2207/7450/5156/857/953/5054/7056/966/308/5341/6403/2191/1281/5328/7099/10630
GO:0045335	CC	GO:0045335	phagocytic vesicle	136	-0.395019907325105	-1.69163693092477	0.00019411436797162	0.00208686026052508	0.00148291370623801	3012	tags=37%, list=19%, signal=30%	54106/3133/10392/6890/4057/7405/10578/9367/339122/200576/8993/51284/84329/306/51762/811/6812/26056/8992/11151/533/285195/219972/23380/1535/101/1520/7791/5880/51715/6565/752/26253/7454/10333/64127/6504/653361/4689/1536/6556/7097/3685/7431/19/4688/23208/83871/7096/11031
GO:0002407	BP	GO:0002407	dendritic cell chemotaxis	26	-0.625963036926124	-1.94894928127683	0.000194496482869202	0.0020881540294046	0.00148383305270334	3198	tags=65%, list=20%, signal=52%	6366/708/1235/6363/811/1234/1236/5294/7852/6688/1880/56833/3577/6504/3579/1230/729230
GO:0051287	MF	GO:0051287	NAD binding	53	0.511517296030797	1.89484453139473	0.000195212214489205	0.00209245027169271	0.00148688594354364	3820	tags=60%, list=24%, signal=46%	3030/3033/3291/51084/2746/23171/3248/3417/2819/216/56898/4200/217/1488/11112/23408/3420/1962/23410/51547/3421/7923/3419/4720/23409/4723/9380/219/55328/1487/23530/10873
GO:0006913	BP	GO:0006913	nucleocytoplasmic transport	299	-0.314972421980165	-1.50075440286148	0.000195683578122448	0.00209245027169271	0.00148688594354364	3787	tags=36%, list=24%, signal=28%	6774/8086/7295/23636/5469/92335/26019/4116/983/348995/55308/23039/6310/51068/84324/10204/9972/5902/6608/60468/10527/5571/57122/54888/7040/1894/57510/6815/51319/29098/23165/1977/1386/79711/4851/1434/126549/4928/51307/10636/3839/84455/23214/9531/22916/9775/5534/284/4659/10628/65125/65083/3838/64328/26953/5569/811/80149/9349/1871/10892/10762/5530/3841/5371/5587/4792/4869/3843/51569/84248/55110/6741/…
GO:0051169	BP	GO:0051169	nuclear transport	299	-0.314972421980165	-1.50075440286148	0.000195683578122448	0.00209245027169271	0.00148688594354364	3787	tags=36%, list=24%, signal=28%	6774/8086/7295/23636/5469/92335/26019/4116/983/348995/55308/23039/6310/51068/84324/10204/9972/5902/6608/60468/10527/5571/57122/54888/7040/1894/57510/6815/51319/29098/23165/1977/1386/79711/4851/1434/126549/4928/51307/10636/3839/84455/23214/9531/22916/9775/5534/284/4659/10628/65125/65083/3838/64328/26953/5569/811/80149/9349/1871/10892/10762/5530/3841/5371/5587/4792/4869/3843/51569/84248/55110/6741/…
GO:0002645	BP	GO:0002645	positive regulation of tolerance induction	12	-0.77736150368957	-2.0103715084597	0.000196901252535831	0.0021020384896771	0.00149369928899681	782	tags=50%, list=5%, signal=48%	3620/7048/29126/11006/10288/11213
GO:0045920	BP	GO:0045920	negative regulation of exocytosis	33	-0.585718469684105	-1.9542110568831	0.000197107282221195	0.0021020384896771	0.00149369928899681	1723	tags=39%, list=11%, signal=35%	6622/3071/2771/5908/8832/2294/6688/55255/11314/301/2213/3598/729230
GO:0046461	BP	GO:0046461	neutral lipid catabolic process	36	0.568834114927523	1.94722131342936	0.000202704649261959	0.00215369874632039	0.00153040883974787	3217	tags=56%, list=20%, signal=45%	57406/57104/2166/151056/345/338/5408/337/13/26090/1373/6653/344/11343/221955/23259/8228/747/3991/11313
GO:0046464	BP	GO:0046464	acylglycerol catabolic process	36	0.568834114927523	1.94722131342936	0.000202704649261959	0.00215369874632039	0.00153040883974787	3217	tags=56%, list=20%, signal=45%	57406/57104/2166/151056/345/338/5408/337/13/26090/1373/6653/344/11343/221955/23259/8228/747/3991/11313
GO:0007204	BP	GO:0007204	positive regulation of cytosolic calcium ion concentration	163	-0.36987002339642	-1.62604437398788	0.000202761408861303	0.00215369874632039	0.00153040883974787	3415	tags=33%, list=21%, signal=26%	56923/100133941/5732/2826/643/2624/552/9170/1235/7225/114897/1742/1902/2099/59340/5026/1524/10563/775/1043/2149/23075/781/5371/1234/116/10663/27/1236/8698/6288/1604/3717/5294/133/7852/3577/1240/10800/1903/952/60675/2359/719/728/857/2358/3685/3579/2357/1230/729230/5737/1909
GO:0043235	CC	GO:0043235	receptor complex	390	-0.301716658914495	-1.46368775695994	0.000204995073043597	0.00217452885328294	0.00154521062197616	3240	tags=28%, list=20%, signal=23%	3695/8731/3593/3351/3595/7253/116443/6978/8717/4593/27429/4851/9915/3560/3566/28639/1742/7037/2861/1437/2050/3953/94/3326/5361/915/3709/51284/126129/5777/8516/3683/81793/9466/90/93145/3594/4920/2550/1436/920/3563/10148/7185/3676/558/7133/8829/3690/154/4973/973/57125/51704/4067/3717/7220/115207/53831/54518/3667/8807/7075/3572/958/7048/2316/3678/10268/10333/4854/960/3559/1438/5159/2022/3689/3569/92…
GO:0033293	MF	GO:0033293	monocarboxylic acid binding	71	0.464708759364986	1.79758338052771	0.000206901432890571	0.00219183629504394	0.00155750921383341	2185	tags=35%, list=14%, signal=31%	3172/54576/51/54658/222236/32/8309/7421/2168/8644/6342/2938/2169/2172/9971/5948/6256/9227/5914/286256/2946/948/5091/165140/57834
GO:0090050	BP	GO:0090050	positive regulation of cell migration involved in sprouting angiogenesis	21	-0.662379639683494	-1.98380043964502	0.000208243171554892	0.0022031243759859	0.00156553047441448	1412	tags=52%, list=9%, signal=48%	10769/8829/4215/51564/9734/301/57381/10000/2247/5743/3791
GO:0009055	MF	GO:0009055	electron transfer activity	102	0.424176973021901	1.74630643727102	0.000210737101753154	0.00222655610686743	0.00158218095913661	4147	tags=54%, list=26%, signal=40%	4719/9249/1353/2936/22977/2110/6389/1528/23498/4129/1327/2109/1355/2230/4200/217/2108/7384/6715/4717/8574/9377/1349/6390/3420/4718/4716/8974/4714/1329/4704/4698/4720/1537/4700/6392/4705/4722/29796/7386/4723/2877/10975/6834/1340/4707/1544/4724/4713/4715/1351/4711/27158/4710/4728
GO:0043491	BP	GO:0043491	phosphatidylinositol 3-kinase/protein kinase B signal transduction	247	-0.331488805787581	-1.5378908848762	0.000211590144670625	0.00223261188364759	0.0015864841674343	3818	tags=43%, list=24%, signal=33%	197358/57091/22876/6774/7295/84280/3815/4919/117145/9518/5155/50507/2152/92140/8600/3479/2322/1839/6366/7040/113791/23064/10193/708/4593/6198/4693/253260/6363/2625/114897/114882/5290/3326/9270/409/55024/1524/284/6376/55801/1263/2149/5777/8503/10870/26051/10855/4920/2876/1436/85453/558/10507/5008/8692/101/1236/940/7162/3717/375033/5294/11315/10385/3667/7057/406991/9447/10019/5293/7124/3481/5783/30…
GO:1904996	BP	GO:1904996	positive regulation of leukocyte adhesion to vascular endothelial cell	25	-0.651622415531356	-2.02452928000315	0.000212825833842964	0.00224268385279435	0.001593641264332	1534	tags=48%, list=10%, signal=43%	240/3676/406991/7124/2113/3689/3569/6401/9435/6403/5724/729230
GO:0070330	MF	GO:0070330	aromatase activity	24	0.642684153826688	2.00976849747136	0.000213844624284042	0.00225044665951689	0.00159915748058543	3201	tags=58%, list=20%, signal=47%	1577/66002/1576/1562/1551/1559/8529/1557/64816/4051/57834/1579/11283/1558
GO:0072599	BP	GO:0072599	establishment of protein localization to endoplasmic reticulum	38	-0.566276645988459	-1.96366315389361	0.000214612099008306	0.00225554771250231	0.00160278226636118	3585	tags=63%, list=22%, signal=49%	10890/90637/6727/29082/9697/28972/7095/3309/11231/29927/6729/133022/9789/6731/9695/23480/10952/54557/58477/6728/23471/9709/6747/60559
GO:0071357	BP	GO:0071357	cellular response to type I interferon	79	-0.445189665309224	-1.76713516565021	0.000218237590344769	0.00229063323444766	0.00162771388366563	3094	tags=41%, list=19%, signal=33%	9759/51441/6672/9636/7297/3665/9641/3454/11277/11140/29110/64135/4940/84166/5777/25939/6772/3716/5781/8519/6773/406991/10410/3455/4321/10010/81030/4939/10581/7474/5771/5770
GO:0050878	BP	GO:0050878	regulation of body fluid levels	349	-0.303073471131267	-1.45587568847114	0.000219442122695512	0.00230024942541668	0.00163454710659842	2692	tags=27%, list=17%, signal=23%	5588/114897/5567/3932/5055/2162/5478/5290/8323/5196/595/3315/3099/65125/2149/5777/7494/6777/4846/6812/5530/5359/5912/10855/90139/83706/2677/2771/558/1535/3037/6776/8692/2192/3690/5270/6288/3783/4778/4067/3717/375033/22915/5294/133/7057/84959/25946/135/10019/348/2030/3572/187/497189/5329/958/7409/2316/100/2768/144165/10544/7454/2153/3091/4830/84034/7980/710/23657/3569/4939/2207/7450/5156/857/953/5…
GO:0002643	BP	GO:0002643	regulation of tolerance induction	19	-0.681464804025654	-1.99519355860348	0.000221688060408433	0.00232074233317332	0.00164910927655672	782	tags=42%, list=5%, signal=40%	3620/7048/3559/29126/11006/10288/11213/84868
GO:0019957	MF	GO:0019957	C-C chemokine binding	20	-0.668204804626109	-1.95343989140309	0.000222450373512898	0.00232567054981964	0.00165261124559144	3487	tags=65%, list=22%, signal=51%	7538/2826/643/1235/1524/1234/10663/1236/7852/3577/3579/1230/729230
GO:0002042	BP	GO:0002042	cell migration involved in sprouting angiogenesis	52	-0.514254357647955	-1.88335984535379	0.000223057657929061	0.002328967195419	0.00165495382742903	3515	tags=52%, list=22%, signal=41%	27286/161198/6722/11235/2624/4851/2050/79812/9270/8503/10769/8829/4223/6091/4215/51564/9734/7057/26585/1960/301/57381/10000/55294/2247/5743/3791
GO:0030168	BP	GO:0030168	platelet activation	129	-0.390801519702055	-1.66935266010049	0.000223852982873359	0.00233421600572651	0.00165868360890683	4191	tags=46%, list=26%, signal=34%	7414/150/29071/7094/5336/3611/10398/959/170692/3043/5155/2151/1192/2778/6722/8526/5588/114897/3932/5478/5290/8323/5196/3315/2149/5777/4846/6812/5359/5912/83706/558/3690/5270/6288/4067/3717/375033/22915/5294/84959/10019/348/3572/958/7409/2316/84034/23657/3569/2207/7450/5156/7056/5341/6403/1281/7099/10630
GO:1903053	BP	GO:1903053	regulation of extracellular matrix organization	52	-0.512554273695114	-1.8771336076897	0.000231719824195653	0.00241309273839259	0.00171473306760147	1554	tags=40%, list=10%, signal=37%	8837/7133/3037/4811/3690/84627/10459/7075/5925/861/3569/165/6624/7046/4921/30008/3915/90102/2191/84168/10630
GO:0061081	BP	GO:0061081	positive regulation of myeloid leukocyte cytokine production involved in immune response	34	-0.561643381127011	-1.89226998880189	0.000233764425509656	0.0024303539901571	0.00172699883705073	1150	tags=50%, list=7%, signal=47%	10392/4282/8482/51284/9261/51704/9188/7805/8013/64127/10417/7474/353376/10859/24145/7099/8767
GO:0006633	BP	GO:0006633	fatty acid biosynthetic process	145	0.382433122565632	1.65761898541881	0.000233986694802639	0.0024303539901571	0.00172699883705073	3244	tags=39%, list=20%, signal=31%	55902/32/5825/1576/51085/873/1559/8644/2948/1565/215/5565/1907/26063/37/345/79993/337/55825/84532/5166/51422/11160/47/2944/9524/9926/23038/56624/23205/2946/122970/344/11343/11332/22937/11019/2879/27306/1906/197322/7923/84869/221955/8850/5562/10613/10062/5564/79152/171586/53632/8816/3692/1558/55258
GO:0015026	MF	GO:0015026	coreceptor activity	44	-0.544116518300372	-1.92069355412721	0.000235477667318494	0.00244265975578625	0.00173574325988651	1679	tags=59%, list=10%, signal=53%	56963/3595/3560/3929/115350/8434/1234/920/3676/8829/10663/3690/940/3556/7852/8807/3572/10268/2022/941/3685/10266/1439/3791/942/23643
GO:0006068	BP	GO:0006068	ethanol catabolic process	11	0.804440774938078	2.01979789455141	0.00023741327819933	0.00245953989635852	0.00174773821340177	1466	tags=64%, list=9%, signal=58%	6799/6817/6818/27284/6822/217/6783
GO:0070670	BP	GO:0070670	response to interleukin-4	34	-0.560820561454478	-1.88949777243675	0.000238303399326316	0.00246236556531868	0.00174974612131471	2874	tags=56%, list=18%, signal=46%	3309/3566/2625/3326/10376/54625/7494/6777/5371/4360/11151/3716/1019/6776/51176/3718/146722/11009/5771
GO:0001569	BP	GO:0001569	branching involved in blood vessel morphogenesis	34	-0.560783663915844	-1.88937345849064	0.000238303399326316	0.00246236556531868	0.00174974612131471	2153	tags=41%, list=13%, signal=36%	5534/90/4776/8829/4855/51176/6423/6789/7048/2022/1282/3791/23129/1909
GO:0032964	BP	GO:0032964	collagen biosynthetic process	37	-0.575695798946165	-1.98022780496991	0.000239489522442845	0.00246822728750203	0.00175391143527094	3260	tags=49%, list=20%, signal=39%	114757/7040/9697/4851/9508/2149/7043/55323/861/5118/2022/3569/1289/4921/7431/1277/3624/871
GO:0010810	BP	GO:0010810	regulation of cell-substrate adhesion	199	-0.349276343427384	-1.58113374677267	0.000239467999900783	0.00246822728750203	0.00175391143527094	2547	tags=31%, list=16%, signal=27%	55679/94/23332/201294/6093/9270/27185/6376/6695/7402/811/133584/55920/23499/9647/56940/2199/9806/6251/8829/10109/3037/4811/2192/3690/1236/3717/1012/2633/7057/10631/2294/285/6789/91663/5880/3987/4321/4323/2316/3678/2335/1295/26585/57580/23603/6480/8322/30008/25975/90102/5054/10979/604/1277/151887/7010/3791/5328/7070/9448/10630
GO:0042491	BP	GO:0042491	inner ear auditory receptor cell differentiation	37	0.566591121551658	1.95205371375824	0.000240710504370016	0.00247760992691564	0.0017605786974975	2209	tags=38%, list=14%, signal=33%	10083/5357/286262/4646/54845/474/3784/161497/84189/79955/9497/5048/23513/55283
GO:0050786	MF	GO:0050786	RAGE receptor binding	10	-0.817770537499508	-2.01096221110587	0.00024130300373144	0.00248050781026507	0.00176263792063728	279	tags=70%, list=2%, signal=69%	6284/6280/6279/6285/2357/6283/6275
GO:0045667	BP	GO:0045667	regulation of osteoblast differentiation	116	-0.394170108845232	-1.6516131589725	0.000242056120017593	0.00248504719353969	0.0017658635863913	2174	tags=34%, list=14%, signal=29%	468/26271/4090/4488/5530/90/5587/7424/6664/2201/10507/654/406996/8519/338773/6423/51564/406991/7124/3572/2737/4208/26585/9770/3569/1051/6591/4921/860/2247/10979/7130/3488/7291/25937/117581/115908/57045/3082
GO:0006820	BP	GO:0006820	monoatomic anion transport	165	0.365593631916394	1.62382815271057	0.000243817646342414	0.00249991435073707	0.00177642812278975	2398	tags=27%, list=15%, signal=23%	10050/368/338440/53405/1179/55129/6505/5243/1184/5174/1244/5593/6512/50636/6561/1364/1811/653519/246213/10723/10768/6558/3784/266675/1836/2564/23516/5030/55144/766/63982/9497/8671/1181/84561/9635/65266/26503/203859/7416/196527/1080/5349/65010/8737
GO:0046434	BP	GO:0046434	organophosphate catabolic process	135	0.392778864033866	1.68628376942219	0.000246290441944264	0.00251913679382507	0.00179008750615229	2204	tags=31%, list=14%, signal=27%	55512/957/9615/131870/222236/8802/5152/23171/5337/8801/5169/10924/57406/7498/3417/215/8654/51071/2819/151056/57026/5408/8398/955/5167/8803/10908/284161/26090/390916/4968/954/53343/344/11332/23098/5151/51573/57089/283927/5580/375775
GO:0097191	BP	GO:0097191	extrinsic apoptotic signaling pathway	216	-0.333972048327983	-1.52815883078932	0.000246324018952432	0.00251913679382507	0.00179008750615229	3119	tags=34%, list=19%, signal=28%	204851/147138/7040/10193/8717/27429/841/6198/23017/8797/10197/1437/4118/9531/8406/5196/6376/4846/9181/355/90/5371/64332/282991/4050/2876/8742/5062/8837/2537/7185/7133/8829/81537/8692/3552/51202/3717/6423/4170/1540/7128/11315/7057/55179/7124/50486/10962/6688/939/6789/5788/8794/5366/10333/7078/637/3458/857/6591/2260/7046/3383/3685/3553/5054/85450/90865/597/7042/8682/3624/7099/3082
GO:0033629	BP	GO:0033629	negative regulation of cell adhesion mediated by integrin	10	-0.816499760632291	-2.00783727062252	0.000249998376334742	0.00255344052243564	0.0018144635845577	2067	tags=80%, list=13%, signal=70%	5140/65125/23075/5781/1545/83700/6591/5054
GO:1901652	BP	GO:1901652	response to peptide	479	-0.284594752840028	-1.40842184369603	0.000257688911102062	0.0026286246085181	0.00186788906486015	2083	tags=24%, list=13%, signal=22%	8891/5140/23484/4790/2534/7494/6777/8503/4929/9181/54741/9349/2069/5530/781/5791/23175/23621/5587/4792/10726/9882/6775/23641/6772/8837/5579/3716/23236/5781/3676/2771/8651/7351/4322/1958/25948/6513/57085/6776/3690/4193/5305/154/7412/4131/6773/4067/1545/3717/133/4363/7128/9734/3667/3718/55577/7124/8614/3481/5872/8013/2241/4313/5925/1959/22861/6387/958/4318/7832/3764/5176/4321/10268/10333/64127/249/…
GO:0032418	BP	GO:0032418	lysosome localization	75	-0.45401215144769	-1.78667325267644	0.000261701823505212	0.00266274929349627	0.00189213791564926	3971	tags=48%, list=25%, signal=36%	64837/94121/3815/23207/136/81565/27040/2624/3566/10125/201294/55207/2242/6284/6812/282991/23557/4067/25940/5730/5294/57102/8832/5293/2294/8013/2241/5880/867/11314/7462/54849/695/2268/3598/83871
GO:1990849	BP	GO:1990849	vacuolar localization	75	-0.45401215144769	-1.78667325267644	0.000261701823505212	0.00266274929349627	0.00189213791564926	3971	tags=48%, list=25%, signal=36%	64837/94121/3815/23207/136/81565/27040/2624/3566/10125/201294/55207/2242/6284/6812/282991/23557/4067/25940/5730/5294/57102/8832/5293/2294/8013/2241/5880/867/11314/7462/54849/695/2268/3598/83871
GO:0010332	BP	GO:0010332	response to gamma radiation	48	-0.505249448489106	-1.8152481782429	0.000262720118538306	0.00266970494978352	0.00189708057435974	3975	tags=62%, list=25%, signal=47%	10269/404672/596/7486/5591/675/4609/6154/142/2002/7520/11277/11200/5371/1410/2876/472/123879/545/85453/1958/4193/3552/5423/406991/3627/5788/867/79073/6648
GO:0003953	MF	GO:0003953	NAD+ nucleosidase activity	16	-0.719627884954371	-2.00732056738078	0.000265072657412901	0.0026799551181023	0.00190436429880391	1888	tags=62%, list=12%, signal=55%	81793/3556/8807/10333/952/8809/7097/3554/7096/7099
GO:0050135	MF	GO:0050135	NAD(P)+ nucleosidase activity	16	-0.719627884954371	-2.00732056738078	0.000265072657412901	0.0026799551181023	0.00190436429880391	1888	tags=62%, list=12%, signal=55%	81793/3556/8807/10333/952/8809/7097/3554/7096/7099
GO:0061809	MF	GO:0061809	NAD+ nucleotidase, cyclic ADP-ribose generating	16	-0.719627884954371	-2.00732056738078	0.000265072657412901	0.0026799551181023	0.00190436429880391	1888	tags=62%, list=12%, signal=55%	81793/3556/8807/10333/952/8809/7097/3554/7096/7099
GO:1903510	BP	GO:1903510	mucopolysaccharide metabolic process	86	-0.432433068009839	-1.73409301172719	0.000265007277874972	0.0026799551181023	0.00190436429880391	4022	tags=51%, list=25%, signal=39%	10678/3038/3700/1910/3161/5155/56548/337876/55501/10894/7040/6484/3373/126792/10057/80760/10090/3036/54480/284/4790/347734/10855/6483/9469/3037/8692/113189/92126/8509/6482/960/29940/10402/3553/2247/50515/7130/9435/51363/55790/55454/22856/1909
GO:0042509	BP	GO:0042509	regulation of tyrosine phosphorylation of STAT protein	73	-0.45795268062715	-1.79423707183075	0.000265861205724099	0.00268452511146979	0.00190761171595506	3812	tags=41%, list=24%, signal=31%	22876/3815/23529/133396/116379/3479/2322/3593/83666/51561/1489/1437/54625/2534/23568/1436/8651/5008/4067/3717/7124/3059/3572/958/11009/3458/3569/857/9021/5771
GO:0006695	BP	GO:0006695	cholesterol biosynthetic process	50	0.503219284581274	1.83640823293309	0.00026658972904982	0.00268508367251315	0.0019080086269714	3602	tags=48%, list=22%, signal=37%	335/10162/338/6720/10682/11160/47/23541/22937/3158/3157/1080/6721/1595/10449/5562/10613/2222/64801/1717/3156/1718/10654/3988
GO:1902653	BP	GO:1902653	secondary alcohol biosynthetic process	50	0.503219284581274	1.83640823293309	0.00026658972904982	0.00268508367251315	0.0019080086269714	3602	tags=48%, list=22%, signal=37%	335/10162/338/6720/10682/11160/47/23541/22937/3158/3157/1080/6721/1595/10449/5562/10613/2222/64801/1717/3156/1718/10654/3988
GO:0034502	BP	GO:0034502	protein localization to chromosome	82	-0.440824598333145	-1.75716689817513	0.000267135479649578	0.00268718754245231	0.00190950362768033	3609	tags=44%, list=23%, signal=34%	1058/983/675/10694/7415/222229/142/546/54386/91782/7520/5885/27085/7518/9184/55166/55055/1736/2099/6047/10575/10574/908/9735/55920/7443/545/10576/25900/26354/51176/26277/6688/6118/5925/25913
GO:0033628	BP	GO:0033628	regulation of cell adhesion mediated by integrin	46	-0.525749872430378	-1.8734745250992	0.000267656211578719	0.00268903476040736	0.00191081625262018	3198	tags=54%, list=20%, signal=44%	6366/8754/54997/9404/9270/10563/5140/65125/5777/23075/5420/83706/3071/5781/3690/4067/1545/6423/5294/83700/100/6591/5054/7042/5328
GO:0032620	BP	GO:0032620	interleukin-17 production	37	-0.573713020399494	-1.97340761761332	0.000270823740709828	0.00271402133120892	0.00192857159973873	3830	tags=62%, list=24%, signal=47%	7297/23180/50943/3593/7040/51561/5588/4063/7292/9466/114836/3071/5008/3717/10865/8140/64127/695/3458/3569/8877/5621/7099
GO:0032660	BP	GO:0032660	regulation of interleukin-17 production	37	-0.573713020399494	-1.97340761761332	0.000270823740709828	0.00271402133120892	0.00192857159973873	3830	tags=62%, list=24%, signal=47%	7297/23180/50943/3593/7040/51561/5588/4063/7292/9466/114836/3071/5008/3717/10865/8140/64127/695/3458/3569/8877/5621/7099
GO:1901617	BP	GO:1901617	organic hydroxy compound biosynthetic process	227	0.347389777551652	1.60589187322964	0.000272249808222852	0.00272488923487289	0.0019362942841974	2729	tags=31%, list=17%, signal=26%	1644/9677/5105/5106/8309/5825/11001/1576/55163/1609/5028/8644/55304/6342/335/10162/2805/1593/338/55737/56848/9971/114880/7166/8566/114881/6720/51447/8864/51422/10682/217/11160/3706/253430/47/114876/26060/3293/56624/84105/1181/3612/23541/2264/1719/9572/22937/6697/5007/653/120227/3158/9885/134429/3157/1080/1652/5629/3642/6721/1595/650/10449/23600/80271/5562/10613/2222/64801/9517
GO:0045861	BP	GO:0045861	negative regulation of proteolysis	205	-0.335679536729644	-1.52452018510608	0.000272598933199674	0.00272496452397719	0.00193634778430318	2599	tags=27%, list=16%, signal=23%	5055/6737/4130/6201/3326/6125/6093/5271/9097/6880/4671/6695/51499/9349/5371/6622/8434/10049/2876/5062/12/2537/9806/114769/4193/5270/64215/11315/7057/7850/7124/1378/1893/5329/4318/5176/8530/22900/7078/7077/199713/960/710/3428/5054/27074/5274/2619/5621/7076/1475/5272/871/5328/120892/3082
GO:0043523	BP	GO:0043523	regulation of neuron apoptotic process	213	-0.340958755208408	-1.5514180038668	0.000273465139158519	0.00273020202136108	0.0019400695268673	2942	tags=30%, list=18%, signal=24%	10763/10752/5885/27429/841/3586/23017/51643/116986/2625/5290/80315/2632/26471/5831/6093/1524/595/468/1191/284/6376/4671/6733/6418/2149/2539/4929/6812/9466/23621/6622/4776/11151/472/7351/558/1958/8829/101/3717/4170/7043/11315/94234/135/7124/348/3572/7832/5538/6348/3091/4208/1051/6347/2213/55294/5621/6648/3791/23129/7042
GO:0032633	BP	GO:0032633	interleukin-4 production	32	-0.593246695863311	-1.96432365475721	0.00027596620677725	0.0027482926734858	0.00195292466455811	2958	tags=53%, list=18%, signal=43%	3133/2625/5588/7292/54440/940/3556/51176/9308/8140/114548/2207/1051/3662/90865/942/84868
GO:0032673	BP	GO:0032673	regulation of interleukin-4 production	32	-0.593246695863311	-1.96432365475721	0.00027596620677725	0.0027482926734858	0.00195292466455811	2958	tags=53%, list=18%, signal=43%	3133/2625/5588/7292/54440/940/3556/51176/9308/8140/114548/2207/1051/3662/90865/942/84868
GO:0030203	BP	GO:0030203	glycosaminoglycan metabolic process	105	-0.413424519242036	-1.71314328536479	0.000278677073248539	0.00277061849463554	0.00196878929469757	3349	tags=42%, list=21%, signal=33%	56548/337876/2296/55501/10894/11285/7040/6484/3373/126792/10057/80760/10090/9957/3036/54480/8993/284/4790/347734/10855/6483/9469/3037/8692/113189/9955/92126/8509/6482/960/29940/10402/3553/2247/9953/50515/7130/9435/51363/55790/55454/22856/1909
GO:0048872	BP	GO:0048872	homeostasis of number of cells	292	-0.315516301045324	-1.49836651778383	0.00027890267659425	0.00277061849463554	0.00196878929469757	3902	tags=39%, list=24%, signal=30%	407975/596/6510/6774/114928/5591/3815/2235/5469/8740/6886/8861/84524/50943/7538/4522/2322/1000/29127/57817/3276/6608/6722/10312/27040/6223/2624/2034/27240/9898/1435/23495/54892/4851/55619/4282/2625/83690/54542/84456/6218/10603/1524/4090/2149/2539/6777/4846/54440/55690/355/3635/51309/64332/11151/6772/8837/3071/5781/558/84662/202309/9469/150274/55646/3575/1236/5585/4067/3717/10320/7128/51705/5423/1…
GO:1901222	BP	GO:1901222	regulation of non-canonical NF-kappaB signal transduction	92	-0.424944583285959	-1.72331062652525	0.000282563008532881	0.00280348895406318	0.00199214689833669	3994	tags=49%, list=25%, signal=37%	3611/8904/197358/6188/8740/3430/655/3593/91662/54106/54386/8717/10392/51561/6363/54542/23328/7205/51284/7114/811/80149/4792/9111/51564/1540/406991/7124/6688/7805/939/3987/9516/114548/64127/26585/9770/8809/7097/8877/3553/11156/7099/942/84868
GO:1903978	BP	GO:1903978	regulation of microglial cell activation	17	-0.710478612784834	-2.02156366325328	0.000288501181933993	0.0028588496003571	0.00203148592966924	2396	tags=71%, list=15%, signal=60%	4317/6376/26228/472/5788/8530/1075/6348/3569/8877/23208/120892
GO:0071560	BP	GO:0071560	cellular response to transforming growth factor beta stimulus	247	-0.328630792826955	-1.52463157715822	0.000292775195922003	0.00289760265244394	0.00205902367773277	2558	tags=29%, list=16%, signal=25%	2615/94/3326/65997/9404/51742/409/1524/4090/7041/54829/2534/8516/9958/9076/4772/7122/90/5371/64332/56940/6660/59/23625/5062/8837/6664/2201/116844/8692/94031/7472/4053/114990/56937/1284/7043/7791/7057/406991/2331/10631/6688/1003/2280/84312/3987/7048/4208/2022/135228/857/7046/7474/4921/4052/6386/27122/10979/50515/1277/6935/9839/4015/7042/2200/1281/26524/5654/1278/1513/57045
GO:0098562	CC	GO:0098562	cytoplasmic side of membrane	193	-0.350581430924048	-1.58413452392316	0.000293327601952044	0.00289947246687913	0.00206035235963185	3752	tags=38%, list=23%, signal=30%	5868/6277/3815/57664/6235/1269/7188/5778/29127/2778/29082/64926/91782/8717/27429/640/1742/3932/9267/914/112574/84455/2788/2242/57477/7881/2534/2539/23344/10160/2773/5530/6155/8514/8826/282991/23557/3716/7185/2771/63892/3301/4067/3717/1540/2790/3718/54331/2241/5788/2280/81502/286/2769/10681/2768/9516/3055/653361/2760/22821/9021/5996/11006/2770/2669/10979/2791/2268/5770/5199/59345/120892/122786
GO:1901605	BP	GO:1901605	alpha-amino acid metabolic process	189	0.356446883848592	1.60745541809248	0.000296130752157634	0.00292355818064535	0.00207746756171034	2890	tags=32%, list=18%, signal=27%	3172/4329/5832/389434/22928/443/4357/2746/56474/5625/275/1800/23576/162417/875/549/79814/23498/2805/2678/384/6470/5009/10994/4482/4942/9971/3081/2747/3155/1491/1373/8528/64902/1428/2744/2184/1743/7915/84105/11112/55256/23463/1719/5352/2729/10165/143941/9056/51540/26275/445/6898/435/2730/113675/2673/51078/8985/51380/5092
GO:0004497	MF	GO:0004497	monooxygenase activity	96	0.423500321757377	1.72149169929008	0.000298504270330794	0.00294334804008497	0.00209153014863226	3363	tags=38%, list=21%, signal=30%	1577/66002/1573/2329/2330/1555/29785/1576/285440/1562/1551/1559/8644/1565/8529/1557/1593/64816/113612/7166/2326/84105/51004/120227/4051/57834/57553/1595/3162/64780/1579/5092/11283/1558/1646/1548
GO:0045624	BP	GO:0045624	positive regulation of T-helper cell differentiation	22	-0.660044373184398	-1.98437366572264	0.000302454161912385	0.00297861339453716	0.00211658955412371	3177	tags=77%, list=20%, signal=62%	3593/51561/6363/3566/84807/7292/10892/9655/3594/64332/406991/3142/114548/301/941/942/8767
GO:0048762	BP	GO:0048762	mesenchymal cell differentiation	238	-0.327936533920058	-1.51386595366658	0.000303035290966055	0.00298065661656748	0.00211804145869584	3384	tags=35%, list=21%, signal=28%	84172/3479/1000/6608/2296/84695/7040/81610/80709/3516/2043/4851/26508/6615/8320/2625/84541/6201/23332/1655/6093/10501/5594/5534/8482/2295/3911/4488/7041/57181/23493/7074/90/6772/8829/10371/116844/10507/3037/101/4855/7472/51176/152007/114990/23462/6423/7043/9221/406991/10459/54910/7048/2316/3084/309/4017/2335/3091/4208/26585/2022/3569/23603/6591/2260/7046/64218/7474/6386/3553/90102/10979/1277/7291…
GO:0060537	BP	GO:0060537	muscle tissue development	387	-0.294180620417679	-1.43079264208413	0.00030663437679405	0.00301234288631298	0.00214055758236448	3670	tags=30%, list=23%, signal=24%	6443/5469/89/4487/10211/655/2006/983/50507/1385/136319/3792/3479/8819/3276/6608/2296/1827/6722/51804/7040/5600/80206/70/7273/3516/59269/4851/11277/26508/6198/8320/5999/92737/7763/1655/26471/11149/1301/1310/4205/409/84466/10791/5079/56261/2242/4090/6474/4488/23764/8516/2539/79647/23414/811/23493/5530/64208/90/2876/8837/150094/6664/1958/4223/8506/115701/7472/51176/9242/5350/23462/64220/9456/9734/56…
GO:0045239	CC	GO:0045239	tricarboxylic acid cycle enzyme complex	16	0.727444441422377	2.01891008155785	0.00030713869137342	0.00301358590539456	0.002141440866247	3279	tags=75%, list=20%, signal=60%	8802/8801/8803/4967/2271/1743/3420/3421/3419/1629/55753/92259
GO:0043303	BP	GO:0043303	mast cell degranulation	50	-0.508116952361193	-1.83707428277214	0.000311462834451566	0.00304851414775478	0.00216626072137124	3194	tags=48%, list=20%, signal=39%	27040/2624/3566/10125/201294/2242/6284/6812/4067/5730/5294/57102/8832/5293/2294/8013/2241/5880/867/11314/7462/695/2268/3598
GO:0050832	BP	GO:0050832	defense response to fungus	48	-0.50027665399605	-1.79738204069185	0.000311289170486532	0.00304851414775478	0.00216626072137124	3284	tags=44%, list=20%, signal=35%	57817/3605/4057/10578/1667/1524/1673/9958/23765/6688/338339/23406/26253/10417/81030/5919/6280/6279/50856/6283/64581
GO:0070527	BP	GO:0070527	platelet aggregation	69	-0.453629962331284	-1.76447167958656	0.000315930197952237	0.00308844998659926	0.00219463895249329	2692	tags=48%, list=17%, signal=40%	7414/7094/3611/10398/170692/3043/1192/2778/5588/114897/5478/3315/5777/6812/5912/83706/3690/5270/4067/3717/375033/22915/5294/84959/10019/3572/2316/84034/23657/3569/5156/5341/10630
GO:0006699	BP	GO:0006699	bile acid biosynthetic process	35	0.572096620824497	1.94227459710309	0.000318652790001289	0.00311125251632837	0.00221084232964883	3367	tags=54%, list=21%, signal=43%	8309/5825/11001/6342/1593/9971/114880/114881/114876/2264/9572/5007/9885/134429/5629/23600/10005/114883/80270
GO:0060761	BP	GO:0060761	negative regulation of response to cytokine stimulus	70	-0.45752196681585	-1.78174142940934	0.000320790662536117	0.00312447755195435	0.00222023998169397	2233	tags=34%, list=14%, signal=30%	4940/84166/54625/4671/26228/25939/114769/6091/6773/1540/406991/10019/7850/1893/5788/83643/4321/3557/22900/7837/3569/857/5771/11213
GO:0002260	BP	GO:0002260	lymphocyte homeostasis	76	-0.450338367218606	-1.77473271936351	0.000320743938374022	0.00312447755195435	0.00222023998169397	3902	tags=47%, list=24%, signal=36%	407975/596/8740/84524/50943/10312/27040/27240/23495/55619/4282/54542/10603/6777/54440/55690/355/11151/3071/202309/9469/3575/5585/4067/7128/10673/3718/9447/139818/608/100/5366/1831/3091/4208/3559
GO:0035455	BP	GO:0035455	response to interferon-alpha	17	-0.707394302554729	-2.01278770663026	0.000322693322400428	0.00313917638144904	0.00223068490516856	2951	tags=65%, list=18%, signal=53%	3454/149628/2625/4600/558/8519/10410/3455/684/10581/27074
GO:1903900	BP	GO:1903900	regulation of viral life cycle	130	-0.390704984021163	-1.66770428665651	0.000323264519422147	0.0031409026448605	0.00223191158034267	2839	tags=29%, list=18%, signal=24%	4851/4057/6737/8638/5478/1655/286827/27350/64135/4940/6733/3838/6590/8547/5806/5359/10346/920/3669/558/940/4061/8519/7124/10410/9023/131578/55254/60489/684/200315/4939/3428/200316/10581/27074/2219/3956
GO:0072001	BP	GO:0072001	renal system development	312	-0.313390075124859	-1.49042169889076	0.000324535300620197	0.00314941373850037	0.00223795952598253	2119	tags=23%, list=13%, signal=21%	284/4090/3911/5754/9500/8516/2828/25959/1512/5530/1286/5420/8826/4953/59/6772/8837/6664/26108/403/84662/1958/8829/654/3037/8692/4811/3690/79659/57545/64220/23213/11174/2294/9955/64321/6299/285/2737/8642/4318/3764/5176/144165/56603/947/639/55959/4208/4854/26585/5159/4358/5156/84159/7046/7474/4853/9510/10409/2247/1282/9953/3579/231/7010/23129/5175/7042/25937/2200/120892/1909
GO:0022627	CC	GO:0022627	cytosolic small ribosomal subunit	38	-0.558120324123158	-1.93537968355866	0.00032516792303856	0.00315171873885612	0.00223959744907929	5659	tags=76%, list=35%, signal=50%	6228/6210/6194/6233/6203/6208/6222/6189/6230/6217/6229/6188/6193/6235/6204/3921/93144/6227/6223/6205/6232/6187/6206/6207/6201/2197/6224/6218/7311
GO:0052548	BP	GO:0052548	regulation of endopeptidase activity	261	-0.324136379613189	-1.51582850935339	0.000325760749419444	0.00315363288606663	0.00224095763365317	3183	tags=29%, list=20%, signal=23%	1469/444/5045/91662/400410/10392/27429/2043/841/4057/29843/3932/10197/5055/9451/55081/5271/4671/6695/2534/2149/51499/10892/355/6622/9647/8434/10049/2876/5062/12/2537/9806/114769/5270/6091/4067/3717/10550/11315/7057/406991/9447/7124/7805/1378/22861/5329/4318/58484/5176/8530/5366/114548/22900/7078/7077/960/710/637/83464/3428/4217/3092/5054/27074/5274/6280/6279/7076/5272/871/64581/8767/3082
GO:0045058	BP	GO:0045058	T cell selection	52	-0.506487297657532	-1.85491444924802	0.000327004111058449	0.0031618324774706	0.00224678422717671	4357	tags=56%, list=27%, signal=41%	7535/84433/916/387/3707/596/6774/50943/6722/3593/84695/51561/2625/915/4063/3594/920/114836/3716/1236/940/1794/5788/2737/3569/10538/9021/3662/5771
GO:0043524	BP	GO:0043524	negative regulation of neuron apoptotic process	150	-0.371424945073913	-1.62491065721472	0.00032951952729736	0.00318229693613928	0.00226132618133845	2942	tags=32%, list=18%, signal=26%	10763/10752/5885/27429/3586/23017/51643/116986/5290/80315/2632/5831/6093/1524/595/468/1191/284/6376/4671/6418/2149/4929/6812/9466/6622/4776/11151/7351/558/8829/101/3717/7043/11315/94234/135/348/3572/7832/5538/3091/4208/1051/6347/6648/3791/23129
GO:0016493	MF	GO:0016493	C-C chemokine receptor activity	20	-0.657631620148411	-1.92253008621327	0.000338161298256015	0.0032618049288854	0.00231782421066459	3212	tags=60%, list=20%, signal=48%	2826/643/1235/1524/1234/10663/1236/7852/3577/3579/1230/729230
GO:0006929	BP	GO:0006929	substrate-dependent cell migration	24	-0.635746755220174	-1.95096636869476	0.000340656370168245	0.00328190321839625	0.00233210596663616	1607	tags=54%, list=10%, signal=49%	9270/7424/8829/101/6091/9423/6789/5788/2335/4690/6591/11037/6386
GO:2000401	BP	GO:2000401	regulation of lymphocyte migration	60	-0.48839202302591	-1.84204506731843	0.000345647851896315	0.00332597456523149	0.00236342287151502	2610	tags=43%, list=16%, signal=36%	1235/23143/83692/8174/10563/65125/6354/58494/9466/11151/6793/3676/101/27/3690/3627/1893/81704/6351/6387/4478/6348/199/6347/7474/729230
GO:0002693	BP	GO:0002693	positive regulation of cellular extravasation	17	-0.70544923060359	-2.00725328700372	0.000348337463760565	0.00334781680532292	0.00237894387108515	2335	tags=59%, list=15%, signal=50%	83692/961/101/83483/83700/3383/3554/5724/7070/729230
GO:0101031	CC	GO:0101031	protein folding chaperone complex	38	-0.556709658483195	-1.93048795411991	0.000351711849298004	0.00337617980968734	0.0023990984970166	4076	tags=55%, list=25%, signal=41%	10693/51726/6388/8409/10694/10471/8624/11140/10963/3326/23753/79657/8607/9531/10575/10574/26353/908/5202/10576/9532
GO:0016045	BP	GO:0016045	detection of bacterium	16	-0.713139602073617	-1.98922223636023	0.000352698235119869	0.00337751959369892	0.00240005054163202	3246	tags=56%, list=20%, signal=45%	284297/10392/8993/4671/58484/10333/64127/7097/7096
GO:2001238	BP	GO:2001238	positive regulation of extrinsic apoptotic signaling pathway	51	-0.501007811185818	-1.81584701443928	0.000352398786503665	0.00337751959369892	0.00240005054163202	1741	tags=41%, list=11%, signal=37%	4118/8406/5371/4050/8742/5062/8692/1540/7057/7124/50486/6789/5788/5366/10333/7078/637/857/8682/3624/7099
GO:0002020	MF	GO:0002020	protease binding	133	-0.374056193001373	-1.60301142072644	0.000353780742529169	0.00338382372080957	0.00240453022658031	1554	tags=25%, list=10%, signal=23%	8837/5660/114769/147372/3690/940/7128/11315/7057/7124/1893/58484/54507/2335/7078/7077/199713/7450/91319/3685/5054/6402/1277/5621/7076/1475/24145/5272/2191/3554/1281/1278/8767
GO:0000038	BP	GO:0000038	very long-chain fatty acid metabolic process	30	0.595375549685849	1.92309962170049	0.000357978679795269	0.00341987536374475	0.00243014836520331	1729	tags=47%, list=11%, signal=42%	66002/51/8309/5825/11001/30/215/8529/79993/10999/9524/23205/5826/122970
GO:0043574	BP	GO:0043574	peroxisomal transport	24	0.628785550987697	1.96630550872588	0.000361579516412578	0.00345014330433389	0.00245165663042273	3708	tags=75%, list=23%, signal=58%	5825/215/5195/8239/55670/26061/83752/5826/5189/5194/5824/5192/9409/5190/8504/5193/5828/5830
GO:0016628	MF	GO:0016628	oxidoreductase activity, acting on the CH-CH group of donors, NAD or NADP as acceptor	30	0.595335903383995	1.92297156170855	0.000362658073462337	0.00345630042056041	0.00245603185008449	1443	tags=40%, list=9%, signal=36%	29785/22949/8644/26063/27294/55825/1666/56898/145482/6715/645/9524
GO:0002577	BP	GO:0002577	regulation of antigen processing and presentation	20	-0.654582759718649	-1.91361700216241	0.000374473402141994	0.00356039848496625	0.00253000347598599	3198	tags=60%, list=20%, signal=48%	6366/10392/6363/3112/1236/3111/7057/7454/64127/6556/2213/10288
GO:0031400	BP	GO:0031400	negative regulation of protein modification process	381	-0.296269037213365	-1.43743732143216	0.000374473402141994	0.00356039848496625	0.00253000347598599	2442	tags=26%, list=15%, signal=23%	6125/7532/5144/6093/9270/409/11137/26271/3315/284/54625/64853/65125/55869/6418/2534/5777/10221/2539/5569/23075/80149/9349/80254/5987/122809/10491/9655/6622/26051/9647/4869/3843/56940/54431/10776/5062/123879/3071/8651/10507/23560/8692/2192/3301/5585/1849/4067/6423/54922/493/7128/11142/11315/84959/10401/7124/10459/348/1848/5783/91663/5788/5925/2280/867/11314/64359/28951/203228/5577/23705/7345/3984/…
GO:0010565	BP	GO:0010565	regulation of cellular ketone metabolic process	130	0.386951158479344	1.65124284224324	0.000379790468703848	0.00360665305815547	0.0025628717718925	2654	tags=35%, list=17%, signal=29%	5465/2329/54576/5164/32/1374/2168/10891/51085/5165/55198/1609/8644/157506/215/37/345/337/9971/2326/5166/6720/9611/51422/11160/84879/9926/23038/83752/8660/23408/1181/344/2264/9572/22937/653/6662/9056/134429/5629/650/8850/10613/10062
GO:2001236	BP	GO:2001236	regulation of extrinsic apoptotic signaling pathway	148	-0.370693342463879	-1.61854008845376	0.000380429588051764	0.00360842666336376	0.00256413208793886	2908	tags=34%, list=18%, signal=28%	27429/6198/23017/10197/1437/4118/8406/5196/6376/4846/9181/90/5371/4050/2876/8742/5062/8837/2537/7185/8829/8692/3552/6423/4170/1540/7128/11315/7057/55179/7124/50486/6789/5788/5366/10333/7078/637/857/6591/2260/7046/3383/3685/3553/5054/85450/8682/3624/7099/3082
GO:0045744	BP	GO:0045744	negative regulation of G protein-coupled receptor signaling pathway	48	-0.495960553682488	-1.78187525833962	0.000381935283227484	0.00361840588397344	0.00257122327813477	3178	tags=40%, list=20%, signal=32%	2966/3351/23322/10636/5999/409/5530/6622/64784/2771/154/493/133/187/100/636/5341/5142/57561
GO:0042267	BP	GO:0042267	natural killer cell mediated cytotoxicity	69	-0.450287013203229	-1.75146870457928	0.000384703152592217	0.00363599176330346	0.00258371972650173	3807	tags=42%, list=24%, signal=32%	80328/4818/23207/259197/3593/7040/3133/10125/201294/914/409/55207/5777/6777/10666/11151/114836/203068/4068/8807/57823/7409/23705/2214/3002/10859/1130/5272/84868
GO:0002228	BP	GO:0002228	natural killer cell mediated immunity	72	-0.438109731789075	-1.7158069577234	0.000384703152592217	0.00363599176330346	0.00258371972650173	3807	tags=40%, list=24%, signal=31%	80328/4818/23207/259197/3593/7040/3133/10125/201294/914/409/55207/5777/6777/10666/11151/114836/203068/4068/8807/57823/7409/23705/2214/3002/10859/1130/5272/84868
GO:0086001	BP	GO:0086001	cardiac muscle cell action potential	71	0.454461712430767	1.75794582066417	0.000387653625405791	0.00365954197616804	0.00260045440399898	1134	tags=28%, list=7%, signal=26%	1832/476/288/776/23327/1525/23171/817/783/481/1824/3760/1829/1739/801/3728/54795/808/10142/3784
GO:0019400	BP	GO:0019400	alditol metabolic process	21	0.659721815180199	1.97702277580861	0.000392010558559701	0.00369629813904342	0.00262657317138732	651	tags=33%, list=4%, signal=32%	80168/5105/5106/256356/346606/23729/2805
GO:0046718	BP	GO:0046718	viral entry into host cell	142	-0.368214526923661	-1.5950561993845	0.00039651114820803	0.00373432045956961	0.00265359166482352	3548	tags=34%, list=22%, signal=27%	983/7706/9972/3921/3695/5045/2060/7405/7037/6737/200576/3839/286827/440400/9076/8547/5806/1508/5359/4360/10346/1234/920/558/8829/8692/3690/4061/8519/1604/23601/7852/1378/10410/9023/975/131578/3678/6504/10581/857/3383/941/3685/6404/2219/942/3956
GO:0048010	BP	GO:0048010	vascular endothelial growth factor receptor signaling pathway	54	-0.489070067145486	-1.80225694605469	0.000407180951431349	0.00383028590750928	0.00272178428929719	2401	tags=44%, list=15%, signal=38%	79812/5228/79652/3315/2534/5587/7424/5062/5579/558/8829/3690/6091/9261/23213/7409/3678/3091/3087/2321/8322/3553/5770/3791
GO:0008156	BP	GO:0008156	negative regulation of DNA replication	21	-0.648233890498349	-1.94143448850255	0.000409590306173547	0.0038479456254005	0.00273433320702041	2983	tags=48%, list=19%, signal=39%	8914/54962/64061/990/26271/545/23560/6282/91607/604
GO:0006469	BP	GO:0006469	negative regulation of protein kinase activity	155	-0.362176730664093	-1.58803701276867	0.000410023038935744	0.0038479456254005	0.00273433320702041	2127	tags=28%, list=13%, signal=25%	3315/64853/10221/5569/5987/122809/9655/6622/9647/4869/3843/56940/5062/8692/3301/1849/4067/54922/11142/11315/84959/348/5788/5925/867/11314/28951/5577/7345/3087/3458/23603/857/5573/11006/3553/57493/5770/54900/11221/25937/11213/26524/7070
GO:0060055	BP	GO:0060055	angiogenesis involved in wound healing	26	-0.609701860398558	-1.89831976094326	0.000413251566801379	0.00387368713087497	0.00275262500739121	2108	tags=62%, list=13%, signal=54%	6376/7494/2828/10855/2876/240/2683/3690/7128/7124/7852/947/5054/3791/5547/4162
GO:0098661	BP	GO:0098661	inorganic anion transmembrane transport	128	0.38617896838739	1.64252106113208	0.000416618204405192	0.00390066128701904	0.00277179272389666	2355	tags=26%, list=15%, signal=22%	338440/53405/1179/55129/6505/7421/2542/1184/56172/6512/50636/6561/1364/1811/246213/10723/6558/266675/1836/2564/63982/1181/84561/1468/9213/9635/5250/54020/203859/196527/1080/5349/65010
GO:0120227	MF	GO:0120227	acyl-CoA binding	16	0.719227452656381	1.99610509396694	0.000419676166464237	0.00392038780464854	0.00278581030040741	1879	tags=56%, list=12%, signal=50%	3030/53354/79646/91452/6342/37/79777/8435/11332
GO:0045671	BP	GO:0045671	negative regulation of osteoclast differentiation	31	-0.579572415157325	-1.90674420723383	0.000419708058815326	0.00392038780464854	0.00278581030040741	1686	tags=45%, list=11%, signal=40%	3635/7107/84959/10401/9935/6348/11025/11006/55294/10859/7130/2200/7099/4982
GO:0003924	MF	GO:0003924	GTPase activity	281	-0.311668131164529	-1.47842585845486	0.000421790311187352	0.00393522960507779	0.00279635681839814	3392	tags=31%, list=21%, signal=25%	2634/115761/51285/2643/26052/2778/27289/5899/347733/23708/10670/9669/6236/9790/5865/116986/9545/10636/5999/9367/339122/6729/65997/10376/378/115361/9364/391/6009/84100/55207/9363/27314/25923/201475/51762/29889/2773/168537/5912/51184/53917/55669/200894/203068/403/6016/4600/2771/6059/55720/23560/58528/116442/5911/6001/10287/388/5908/2633/2790/5901/5872/399/8490/5880/51715/2769/10681/2768/397/10123/1…
GO:0045346	BP	GO:0045346	regulation of MHC class II biosynthetic process	19	-0.666434340005048	-1.95118734607485	0.00042361671387022	0.00394765248427891	0.00280518446162215	3383	tags=53%, list=21%, signal=42%	113277/3586/5196/5993/7494/3717/6688/3458/90865/7099
GO:0033013	BP	GO:0033013	tetrapyrrole metabolic process	57	0.491869243561827	1.85216182211494	0.000427825215482212	0.00398221907106372	0.002829747325888	3781	tags=53%, list=24%, signal=40%	54658/171425/4779/10857/1244/28982/210/8029/1355/8803/81693/56898/645/5826/23456/3658/166785/22/113235/11309/6536/1352/3162/28978/27102/326625/55316/1371/1544/7390
GO:0043300	BP	GO:0043300	regulation of leukocyte degranulation	45	-0.524683828617593	-1.85415069149555	0.000429188771196427	0.00399025504409546	0.00283545765291714	2750	tags=47%, list=17%, signal=39%	3566/201294/84106/2242/6812/3071/4067/57102/8832/2294/6688/2241/5880/11314/3689/2213/2268/3598/3684/5724/729230
GO:0030889	BP	GO:0030889	negative regulation of B cell proliferation	16	-0.707634174010521	-1.97386546765471	0.000431561515307523	0.00400298396233501	0.00284450276613343	2928	tags=81%, list=18%, signal=66%	27242/23495/3586/3635/472/5585/4067/11314/695/7305/2213/4332/1493
GO:0010042	BP	GO:0010042	response to manganese ion	16	-0.70761252638134	-1.97380508404229	0.000431561515307523	0.00400298396233501	0.00284450276613343	3022	tags=69%, list=19%, signal=56%	8754/7037/1965/9451/468/23621/7184/5743/6648/387758/120892
GO:0010955	BP	GO:0010955	negative regulation of protein processing	28	-0.605838834078501	-1.92542517916296	0.000432825772867399	0.00400539581225434	0.00284621661605928	1364	tags=46%, list=9%, signal=43%	114769/4193/5270/7057/7850/8530/22900/199713/5054/2619/5621/5328/120892
GO:1903318	BP	GO:1903318	negative regulation of protein maturation	28	-0.605838834078501	-1.92542517916296	0.000432825772867399	0.00400539581225434	0.00284621661605928	1364	tags=46%, list=9%, signal=43%	114769/4193/5270/7057/7850/8530/22900/199713/5054/2619/5621/5328/120892
GO:0045071	BP	GO:0045071	negative regulation of viral genome replication	50	-0.503106937552319	-1.81896079665655	0.000437788655622915	0.00404662816443105	0.00287551614384265	3701	tags=44%, list=23%, signal=34%	24138/91543/56829/4057/8638/27350/64135/4940/6733/6590/5359/3669/8519/7124/10410/60489/684/200315/4939/3428/200316/10581
GO:0010469	BP	GO:0010469	regulation of signaling receptor activity	104	-0.405867395998562	-1.68115386283862	0.000448166152114739	0.00413775624469824	0.00294027135616212	2850	tags=29%, list=18%, signal=24%	3586/54206/1742/5144/85358/57555/122809/9655/8829/154/3717/11315/7124/867/8202/3091/10268/4208/26585/653361/3458/6347/2213/25927/11006/55294/636/5054/5328/729230
GO:0042773	BP	GO:0042773	ATP synthesis coupled electron transport	81	0.437665738112474	1.73242606715825	0.000450637533067703	0.00414617716410735	0.00294625522439092	4147	tags=56%, list=26%, signal=41%	4719/6389/1327/57017/7385/1355/7384/65018/4717/9377/1349/6390/4718/4716/4714/1329/4704/4698/4720/1537/4700/1345/6392/4705/4722/29796/7386/27089/1350/4723/10975/1340/54949/4707/4724/4713/4715/4706/1351/4711/27069/1337/1738/4710/4728
GO:0042775	BP	GO:0042775	mitochondrial ATP synthesis coupled electron transport	81	0.437665738112474	1.73242606715825	0.000450637533067703	0.00414617716410735	0.00294625522439092	4147	tags=56%, list=26%, signal=41%	4719/6389/1327/57017/7385/1355/7384/65018/4717/9377/1349/6390/4718/4716/4714/1329/4704/4698/4720/1537/4700/1345/6392/4705/4722/29796/7386/27089/1350/4723/10975/1340/54949/4707/4724/4713/4715/4706/1351/4711/27069/1337/1738/4710/4728
GO:1905368	CC	GO:1905368	peptidase complex	112	-0.392934930280677	-1.63713023841265	0.000449877494239722	0.00414617716410735	0.00294625522439092	4764	tags=50%, list=30%, signal=35%	5696/5695/5692/83443/84290/5686/5713/197131/5704/5719/5887/143471/5717/5718/5700/5687/5716/5698/5702/5690/5708/5691/5685/90637/2152/5684/5706/5705/7415/28972/27429/5688/10197/5682/10026/8464/9097/6880/3315/5693/6883/8547/5694/9789/23478/3075/10213/5329/90701/23198/144165/7056/2191/2219/5328/60559
GO:0002220	BP	GO:0002220	innate immune response activating cell surface receptor signaling pathway	80	-0.438310709247939	-1.7403948955483	0.000452637355135861	0.00415977901142715	0.00295592063716543	2820	tags=39%, list=18%, signal=32%	4057/57590/57162/3929/22841/2867/3656/4814/2534/8547/4792/5062/1535/9111/4067/7128/10333/64127/79931/929/7305/11027/7097/353376/118788/2219/7096/64581/7099/8767/23643
GO:0010212	BP	GO:0010212	response to ionizing radiation	121	-0.393418305899591	-1.65953268088864	0.000454353850467408	0.00416657584197289	0.0029607504350038	3975	tags=44%, list=25%, signal=33%	10269/404672/596/7486/55159/5591/675/4609/6154/1161/142/1894/2002/51720/7520/1936/11277/7518/2625/7158/64710/11200/26272/2885/5810/64782/5371/1410/2876/472/123879/545/85453/1958/641/4193/3552/7412/388/6423/5423/406991/3627/5788/867/79073/10010/3428/301/6591/7056/6648/121457
GO:0001822	BP	GO:0001822	kidney development	302	-0.307480225350624	-1.46766865633981	0.000454421584871057	0.00416657584197289	0.0029607504350038	2119	tags=23%, list=13%, signal=21%	284/4090/3911/5754/9500/8516/2828/25959/1512/5530/1286/5420/8826/4953/59/6772/8837/6664/26108/403/84662/1958/8829/654/3037/8692/4811/3690/79659/57545/64220/23213/11174/9955/64321/6299/285/2737/8642/4318/3764/5176/56603/947/639/55959/4208/4854/26585/5159/4358/5156/84159/7046/7474/4853/9510/10409/2247/9953/3579/231/7010/23129/5175/7042/25937/2200/120892/1909
GO:0071229	BP	GO:0071229	cellular response to acid chemical	73	-0.44798932793214	-1.75520112440354	0.000456152714718184	0.00417327679221742	0.00296551210072258	3018	tags=37%, list=19%, signal=30%	6494/10670/552/5290/80315/57559/1786/2534/7494/3843/8651/58528/9978/7124/4313/8140/1536/1051/1291/5156/1282/1277/6935/10365/1281/1290/1278
GO:0015297	MF	GO:0015297	antiporter activity	121	0.392218466869456	1.6528806348365	0.000456198741734184	0.00417327679221742	0.00296551210072258	3125	tags=32%, list=19%, signal=26%	11046/79085/2542/7782/10166/6576/6532/292/6550/1184/8034/23443/80736/23428/114789/55532/11136/1811/1836/7779/23169/291/9497/8671/1468/54020/10165/10479/146802/65010/293/3954/6549/23446/6573/6571/6548/29957/7780
GO:0050765	BP	GO:0050765	negative regulation of phagocytosis	18	-0.664579658884689	-1.91172127344297	0.00045702323516612	0.00417603017974815	0.00296746864577025	1919	tags=56%, list=12%, signal=49%	961/5359/64422/11314/1265/146722/7097/2213/8291/23208
GO:0044273	BP	GO:0044273	sulfur compound catabolic process	36	0.550193424851128	1.88341088423523	0.000458049446568806	0.00418061834700156	0.00297072897720465	3072	tags=42%, list=19%, signal=34%	8802/4357/8801/1800/875/215/7263/2326/8803/390916/11332/283927/3425/51380/128486
GO:0046474	BP	GO:0046474	glycerophospholipid biosynthetic process	194	0.351972052731992	1.59346575374218	0.000460170550858165	0.00419517769622353	0.00298107478661199	3221	tags=36%, list=20%, signal=29%	27124/1040/56894/5337/1609/56994/8395/335/4952/10162/26751/10380/54675/27315/80736/8527/93210/660/9971/8398/5291/94005/5296/9306/1119/5833/5130/10554/1606/51447/9110/5154/10555/3706/80055/84879/253558/55300/57605/8525/63874/3612/126969/57217/8871/5287/5283/55650/200879/9487/8605/5298/5295/5288/8443/8733/80271/10423/80235/57678/23446/5297/171586/8394/254531/4534/93183/65258/23049/55361
GO:0001910	BP	GO:0001910	regulation of leukocyte mediated cytotoxicity	89	-0.433968645662669	-1.74425334115442	0.000461716375667083	0.00420446521540676	0.00298767445682197	3237	tags=36%, list=20%, signal=29%	259197/3593/7040/3133/909/51561/10125/409/1524/6777/10666/26228/3594/114836/3071/4277/3575/4068/3140/8807/6688/5788/7409/23705/7305/2213/3383/10859/5272/3684/6372/84868
GO:0033539	BP	GO:0033539	fatty acid beta-oxidation using acyl-CoA dehydrogenase	11	0.788225448506969	1.97908429175382	0.000462927516523168	0.00421068734242338	0.00299209587286474	2513	tags=73%, list=16%, signal=61%	35/2110/37/2109/80724/2108/34/84129
GO:0071639	BP	GO:0071639	positive regulation of monocyte chemotactic protein-1 production	13	-0.749021188120057	-1.96886455936968	0.000466618672591891	0.00423942727934569	0.00301251834541102	2233	tags=54%, list=14%, signal=46%	4940/255231/8832/64127/3553/7291/64581
GO:0032494	BP	GO:0032494	response to peptidoglycan	12	-0.757828235667611	-1.95985559622058	0.00047021496293942	0.00426724090940586	0.00303228258838246	576	tags=42%, list=4%, signal=40%	64127/3569/728/11213/8767
GO:0038061	BP	GO:0038061	non-canonical NF-kappaB signal transduction	123	-0.390093941540635	-1.64973859916136	0.000477576449639059	0.00432912197587588	0.0030762550015626	3177	tags=38%, list=20%, signal=31%	3593/91662/9641/54106/54386/8717/10392/51561/6363/8797/10920/54542/23328/7205/51284/4790/7114/811/80149/10892/4792/5966/9111/51564/1540/4791/406991/7124/6688/7805/939/3987/9516/114548/10333/64127/26585/9770/8809/1116/7097/8877/3553/11156/7099/942/84868
GO:0071230	BP	GO:0071230	cellular response to amino acid stimulus	65	-0.462185524746385	-1.76079368891704	0.000489375903122984	0.00443104606039959	0.00314868180693861	2520	tags=34%, list=16%, signal=29%	80315/57559/1786/2534/7494/3843/8651/58528/9978/7124/4313/8140/1536/1051/1291/5156/1282/1277/6935/1281/1290/1278
GO:0042130	BP	GO:0042130	negative regulation of T cell proliferation	66	-0.462855884241581	-1.77896857017305	0.000495626445669983	0.00447747696161886	0.00318167540076636	1195	tags=29%, list=7%, signal=27%	259307/10385/1378/3620/10457/3559/29126/1051/5573/11006/941/10288/10859/5621/80380/1493/942/84868/57045
GO:0032637	BP	GO:0032637	interleukin-8 production	79	-0.434616235034083	-1.72516500794726	0.000495626445669983	0.00447747696161886	0.00318167540076636	3012	tags=39%, list=19%, signal=32%	54106/10392/3586/3929/945/2867/914/51284/2149/7114/336/8692/11315/7124/5788/10333/64127/3569/929/301/11027/1116/7097/7474/3553/5054/51311/2219/7096/64581/7099
GO:0030206	BP	GO:0030206	chondroitin sulfate biosynthetic process	19	-0.664410510865564	-1.94526197643145	0.000498502421176772	0.00449836404267772	0.00319651766853646	3349	tags=68%, list=21%, signal=54%	56548/337876/55501/126792/54480/347734/9469/29940/50515/51363/55790/55454/22856
GO:0046943	MF	GO:0046943	carboxylic acid transmembrane transporter activity	146	0.371488158925507	1.61149232958319	0.000505262040922482	0.00455004329194139	0.00323324071535987	2386	tags=27%, list=15%, signal=23%	206358/9429/6505/6535/151295/10166/11001/6519/9058/5243/6576/9963/159963/340024/1244/54716/23428/10999/6512/11136/9121/6583/6555/1811/246213/1836/9673/81855/84879/1468/94081/948/26503/10165/113235/9056/65010/6536/94097
GO:0045936	BP	GO:0045936	negative regulation of phosphate metabolic process	329	-0.299102544984826	-1.4360582569146	0.000505370234005274	0.00455004329194139	0.00323324071535987	2406	tags=27%, list=15%, signal=23%	7532/5144/6093/9270/409/11137/3315/284/54625/64853/5777/10221/5569/23075/80149/5987/122809/9655/6622/26051/9647/4869/8826/26228/3843/56940/54431/10776/5062/3071/341/8651/10507/8692/2192/3301/5585/1849/4067/6423/54922/11142/11315/84959/7124/348/1848/5783/91663/5788/5925/2280/867/11314/28951/79888/203228/5577/23705/7345/3087/2022/9770/135228/3458/4690/23603/857/9021/5573/11006/3553/5771/57493/5341/…
GO:0050792	BP	GO:0050792	regulation of viral process	151	-0.360536818981447	-1.57912014439088	0.000515151647005053	0.00463288014448626	0.00329210421779174	3546	tags=33%, list=22%, signal=26%	104/91543/7538/7706/56829/10206/2040/5045/4851/4057/6737/8638/5478/1655/286827/27350/64135/4940/6733/3838/6590/8547/5806/5987/5359/10346/920/3669/6772/558/940/4061/8519/7124/7852/10410/9023/131578/55254/60489/684/200315/4939/3428/200316/10581/29969/27074/2219/3956
GO:0070498	BP	GO:0070498	interleukin-1-mediated signaling pathway	30	-0.587739063277362	-1.91392042364761	0.000516148071854192	0.00463661392925776	0.00329475742879899	2131	tags=47%, list=13%, signal=41%	3656/4792/7444/23236/1958/3556/406991/7850/3557/81030/3569/3553/3554/11213
[truncated: 833 more rows]
