# Supplementary material for: Identification of shared diagnostic genes between osteoporosis and Crohn’s disease through integrated transcriptomic analysis and machine learning
Source: Front Genet. 2025 Oct 7;16:1609915. doi: 10.3389/fgene.2025.1609915 (PMC12538133; doi:10.3389/fgene.2025.1609915)
Supplement: Supplementary file 1 [file Supplementaryfile1.zip › Supplementary Material/04_Immune/3.4_CD_ABO_ssGSEA_GSEA_KEGG.csv]

	ID	Description	setSize	enrichmentScore	NES	pvalue	p.adjust	qvalue	rank	leading_edge	core_enrichment
hsa05323	hsa05323	Rheumatoid arthritis	85	-0.652552575374049	-2.67069960552393	1e-10	4.2625e-09	2.22368421052632e-09	3195	tags=62%, list=20%, signal=50%	10312/8741/3605/7040/3117/1435/51561/3115/1437/529/3113/523/284/3683/8992/4050/528/533/3112/9550/9296/54/940/3111/3552/7043/10673/7124/6387/6348/2920/3458/3689/3569/4312/2321/2921/6347/7097/3589/3383/941/4314/3553/6374/2919/7010/7042/6372/1493/7099/942/1513
hsa05144	hsa05144	Malaria	46	-0.738872881942987	-2.65278752107127	1e-10	4.2625e-09	2.22368421052632e-09	1174	tags=52%, list=7%, signal=48%	7412/7043/6383/7057/7124/1378/958/975/1440/2995/3458/3689/3569/6347/7097/3383/3553/6401/6403/5175/7042/7058/7099/3082
hsa05140	hsa05140	Leishmaniasis	73	-0.646814182272596	-2.56426949272289	1e-10	4.2625e-09	2.22368421052632e-09	3177	tags=59%, list=20%, signal=47%	3593/7040/5600/3117/2002/3586/65108/3115/3113/5594/4790/5777/4792/6772/5579/3716/3112/3676/718/1535/3111/3552/3717/7043/7124/1378/653361/3458/3689/4689/1536/2209/2215/7097/2212/2214/3553/5743/4688/9103/3684/7042/7099
hsa04380	hsa04380	Osteoclast differentiation	134	-0.563902336977528	-2.45691822778009	1e-10	4.2625e-09	2.22368421052632e-09	3520	tags=57%, list=22%, signal=45%	140885/1385/8600/489/10379/7040/5600/1435/55423/3454/5533/5602/3932/5290/2885/5594/5534/3709/4790/2534/8061/8503/4772/5530/4792/1436/6772/3716/8651/1535/54/5604/3690/3726/3708/3552/4286/6773/1540/4791/3937/5293/7124/6688/3455/79168/7048/695/11026/11024/653361/3458/126014/4689/7305/2209/2215/11027/2212/7046/10000/2213/11025/9021/2214/353514/11006/3553/10288/4688/10859/9103/7042/3554/10326/1513/4982
hsa04145	hsa04145	Phagosome	142	-0.543977139024123	-2.37948637202515	1e-10	4.2625e-09	2.22368421052632e-09	3195	tags=46%, list=20%, signal=37%	10312/84790/3117/347733/3133/6890/8685/821/7037/3115/200576/529/29927/10376/3113/51143/523/811/4360/8992/11151/528/533/81035/3112/203068/718/9550/1535/23480/9296/10952/3690/79659/3111/4973/1520/7057/2204/4481/4074/3678/10333/9902/653361/3689/4689/929/1536/2209/2215/7097/2212/2213/2214/715/3685/7846/4688/9103/84617/3684/7058/64581/7099
hsa03010	hsa03010	Ribosome	130	-0.540854938687522	-2.34265092797423	1e-10	4.2625e-09	2.22368421052632e-09	5194	tags=68%, list=32%, signal=47%	6135/6181/6159/6233/6137/140801/6183/6168/6133/6203/51081/29074/6208/6222/6136/6146/29093/6142/65008/6144/6189/6230/6161/6217/6229/6130/6152/6160/6175/6176/6188/6158/9045/25873/6138/6193/6235/79590/6164/6143/6154/6156/6173/23521/4736/6204/3921/6166/6157/6147/6227/6223/6205/6169/6232/6139/6170/64960/64983/65005/6129/6187/11222/6134/6206/6207/6201/2197/6224/55173/6218/6125/11224/64968/51373/6128/61…
hsa04060	hsa04060	Cytokine-cytokine receptor interaction	274	-0.468112063944488	-2.20852913796092	1e-10	4.2625e-09	2.22368421052632e-09	3658	tags=46%, list=23%, signal=36%	8740/9173/23529/133396/4049/655/9518/3977/3568/8600/8744/2826/6366/3593/8741/3605/643/7040/3595/58191/2057/1435/6361/3454/27242/5473/23495/3603/1235/3586/51561/3560/6363/3566/6355/1489/8797/1437/3953/94/5196/1524/10563/6376/55801/5197/7292/6356/6354/9466/23765/355/90/3594/4050/1234/8742/1436/920/3563/10148/6367/7133/944/5008/10663/654/3575/6373/1236/3556/3552/4283/7043/10673/3627/7850/7124/7852/6…
hsa05171	hsa05171	Coronavirus disease - COVID-19	220	-0.478115206861935	-2.1995765819715	1e-10	4.2625e-09	2.22368421052632e-09	4449	tags=57%, list=28%, signal=42%	6208/6222/6136/6146/51135/6142/6144/629/6868/6189/6230/23118/6161/6217/717/6885/5336/6229/9636/6130/6152/6160/6175/7297/6176/6188/6774/6158/9045/25873/6138/6193/6235/6164/6143/6154/6156/6173/23521/4736/6204/3921/6166/6157/6147/1839/10379/6227/6223/6205/3593/6169/6232/9641/5600/3454/6139/6170/6129/6187/5602/6134/6206/1437/2162/6207/6201/29110/5290/2197/6224/6218/6125/11224/714/6128/6124/64135/4940…
hsa04061	hsa04061	Viral protein interaction with cytokine and cytokine receptor	90	-0.579306799492062	-2.3919469515268	2.05530371462978e-10	7.78731740765281e-09	4.06253014938517e-09	3212	tags=57%, list=20%, signal=46%	2826/6366/643/1435/6361/5473/1235/3586/3560/6363/6355/8797/5196/1524/10563/6376/5197/6356/6354/1234/1436/6367/7133/6373/1236/4283/3627/7124/7852/6362/8807/3572/6351/6387/3587/3577/8794/6348/11009/2920/3559/3569/8809/2921/6347/6374/3579/2919/1230/6372/729230
hsa00982	hsa00982	Drug metabolism - cytochrome P450	57	0.669189941961361	2.51223509075061	2.68166526493455e-10	9.14447855342683e-09	4.77054136604147e-09	2475	tags=54%, list=15%, signal=46%	4128/1577/2329/2330/54576/54658/1555/130/54578/79799/1576/1559/2948/4259/373156/54490/1565/4129/1557/54575/2938/126/4258/2940/2326/2944/2946/27306/119391/4257/221
hsa04146	hsa04146	Peroxisome	82	0.596891998854692	2.38689594012096	4.48657802254316e-10	1.39083918698838e-08	7.25580560583535e-09	3094	tags=57%, list=19%, signal=46%	2053/5827/1384/51/51703/8309/5825/11001/7498/5264/30/373156/3417/6342/215/26063/10901/5195/847/55825/255027/54677/8800/1891/3155/55670/390916/11264/26061/8528/5826/5189/1962/5194/92960/5824/283927/5192/9409/8443/23600/5190/8504/10005/5193/8310/51268
hsa04640	hsa04640	Hematopoietic cell lineage	93	-0.564826492118129	-2.3457855836722	5.76977583974402e-10	1.63957796779393e-08	8.55343962207666e-09	3441	tags=54%, list=21%, signal=42%	911/3568/2322/100133941/3117/2057/1435/909/933/3566/7037/3115/1437/945/3113/914/915/930/931/1436/920/3563/951/3112/3676/921/3575/3690/3111/3552/1604/7850/7124/1378/1440/3678/947/952/960/3559/1438/3569/929/2209/3589/1441/3553/966/3684/3554
hsa00980	hsa00980	Metabolism of xenobiotics by cytochrome P450	62	0.642738263999279	2.43465151133988	8.54604042711863e-10	2.15083251870095e-08	1.12205802025146e-08	2798	tags=53%, list=17%, signal=44%	1577/54576/54658/1555/130/54578/79799/29785/22977/1576/873/1559/2948/4259/6822/373156/54490/1565/27294/54575/2938/126/4258/2940/2944/8574/2946/27306/119391/4257/221/2052/7366
hsa00830	hsa00830	Retinol metabolism	54	0.661105297466198	2.43396203290036	8.83039743748189e-10	2.15083251870095e-08	1.12205802025146e-08	1428	tags=43%, list=9%, signal=39%	1577/54884/54576/8694/54658/9249/1555/130/54578/79799/29785/1576/1562/1551/1559/54490/157506/10901/54575/5959/126/216/9227
hsa04062	hsa04062	Chemokine signaling pathway	182	-0.454869011791105	-2.05006545919139	3.93214864772285e-09	8.93908459248995e-08	4.66339032607131e-08	3212	tags=47%, list=20%, signal=38%	2826/6366/643/58191/6361/2869/5473/1235/6363/6355/196883/5567/5290/3702/6093/409/2885/5196/1524/2788/10563/5594/6376/4790/5197/6777/8503/2773/6356/6354/7074/4792/1234/6772/5579/23236/6367/2771/10235/53358/10663/9844/5604/6373/1236/1794/113/6773/4067/5908/4283/3717/5294/2790/3718/3627/5293/7852/6362/54331/5880/6351/6387/7409/3577/10681/7454/6348/3055/2920/653361/57580/2921/6347/23533/10000/2770/63…
hsa04514	hsa04514	Cell adhesion molecules	144	-0.473758980142847	-2.08342415524064	1.14069108065595e-08	2.43109786564799e-07	1.26826837257142e-07	3240	tags=45%, list=20%, signal=36%	3695/4359/57863/3117/9369/3133/933/23562/3115/3113/914/83692/22829/8174/57502/5010/5797/8516/3683/201633/57555/9076/10666/7122/58494/1001/5802/84628/920/9672/3112/64101/3676/8506/940/80381/3111/7412/29851/6383/1003/5788/83700/958/23705/3384/947/29126/3689/3383/941/3685/6401/90952/1462/6402/6404/3385/6403/3684/4897/80380/5175/1493/942
hsa05204	hsa05204	Chemical carcinogenesis - DNA adducts	55	0.632695725648504	2.34935952082239	2.8142734768075e-08	5.64510150347857e-07	2.94496729151992e-07	1049	tags=45%, list=7%, signal=43%	1577/6799/54576/54658/6817/6818/54578/79799/10/1576/873/1562/1551/1559/2948/4259/6822/373156/54490/1557/54575/64816/2938/4258/2940
hsa00020	hsa00020	Citrate cycle (TCA cycle)	30	0.733616632909763	2.37526593900141	4.07039194907291e-08	7.71113141463257e-07	4.02278502569194e-07	3181	tags=80%, list=20%, signal=64%	5105/5106/8802/8801/6389/3417/50/5160/4191/8803/4967/2271/47/4190/1743/48/6390/1431/3420/5091/3421/3419/6392/55753
hsa04613	hsa04613	Neutrophil extracellular trap formation	107	-0.511740011622862	-2.16366381020119	5.9000814009629e-08	1.05890934617281e-06	5.52417593774366e-07	2159	tags=41%, list=13%, signal=36%	5594/51284/55869/4790/8503/3683/23569/5579/27180/23236/718/1535/5604/3690/10105/51564/9734/5293/1378/5880/8520/653361/2359/3689/4689/1536/7450/728/2209/2215/366/7097/2358/2212/10000/2214/4688/6404/6403/2357/3684/51311/64581/7099
hsa05322	hsa05322	Systemic lupus erythematosus	49	-0.639975825590402	-2.33498395881786	7.11260860788643e-08	1.15495215966156e-06	6.02521731695642e-07	3051	tags=55%, list=19%, signal=45%	3117/3586/3115/6737/3113/714/712/713/6741/3112/720/718/6632/940/3111/7124/958/87/716/3458/2209/2215/2212/2214/941/715/942
hsa04978	hsa04978	Mineral absorption	56	0.621997942607553	2.33117381701024	6.90494494657813e-08	1.15495215966156e-06	6.02521731695642e-07	3089	tags=54%, list=19%, signal=43%	476/55630/9843/7421/140803/481/340024/6523/6550/1811/1317/142680/7779/79901/4494/4493/4496/1181/4495/4499/113235/540/4501/65010/2512/3162/54822/490/483/4502
hsa05166	hsa05166	Human T-cell leukemia virus 1 infection	216	-0.409655544861308	-1.87732227364934	1.0965764776991e-07	1.6996935404336e-06	8.86705381488744e-07	3567	tags=43%, list=22%, signal=34%	4049/4609/7538/1385/4085/2005/5902/4801/10393/1017/6722/7040/9232/898/3117/2002/3133/1386/9184/3560/196883/5533/5567/5602/821/3932/3115/1437/5290/3113/11200/915/595/468/5594/5534/4214/4488/4790/51434/6777/8061/4316/8503/3683/811/4772/1871/5530/4792/4776/10744/472/920/996/3716/3112/545/896/64784/1958/8829/6513/1019/5604/6776/3111/113/4215/7043/4791/5423/3718/5901/7850/5293/7124/6688/2113/5925/1959…
hsa05150	hsa05150	Staphylococcus aureus infection	83	-0.534364010357765	-2.17477668140966	1.38460851682861e-07	2.05283262712415e-06	1.07093290317636e-06	3051	tags=46%, list=19%, signal=37%	3117/3872/3586/3115/1667/3113/714/712/1673/5648/3683/3075/713/3112/720/718/3111/25984/2204/2359/716/3689/719/728/2209/2215/2358/2212/2213/3383/2214/715/6404/6403/9103/2357/3684/5724
hsa05152	hsa05152	Tuberculosis	174	-0.429310826283805	-1.92355920241298	1.49813010248374e-07	2.12859318727899e-06	1.11045608473576e-06	3195	tags=39%, list=20%, signal=32%	10312/3593/7040/5600/3117/54106/8717/841/3586/51561/5533/3929/5602/3115/3113/1594/5594/5534/3656/1263/5993/4790/10892/5530/4360/11151/533/6772/3716/3112/718/3111/3552/1520/4046/3717/7043/7124/1378/3587/26253/10333/64127/9902/637/3458/3689/3569/929/2207/1051/2209/2215/7097/2212/8877/10000/2213/2214/3687/3553/9103/3684/7042/7096/64581/7099/8767
hsa01200	hsa01200	Carbon metabolism	108	0.49929019570992	2.07391336863033	1.62558383482648e-07	2.21729635070331e-06	1.15673123404494e-06	2764	tags=43%, list=17%, signal=35%	51/55902/4329/35/132158/1892/8802/5313/2203/2746/8801/6389/275/3417/50/2805/5160/6470/230/4191/229/847/8803/84532/4967/2271/80201/4200/2747/1373/5211/4190/1743/48/6390/1431/3420/5232/5091/7167/26275/3421/113675/3419/5214/2027
hsa04610	hsa04610	Complement and coagulation cascades	84	-0.529341556521342	-2.15316029770099	2.19231685649805e-07	2.87530787717629e-06	1.50000627023551e-06	2712	tags=39%, list=17%, signal=33%	722/5055/2162/2/714/1191/712/2149/5648/3075/713/720/718/5270/1604/3080/1378/5329/10544/2153/710/716/3689/7450/719/728/715/3687/5054/7056/966/3684/5328
hsa04662	hsa04662	B cell receptor signaling pathway	82	-0.527502158238465	-2.13892823752626	2.31303072067366e-07	2.88563118898087e-06	1.50539179175109e-06	2832	tags=52%, list=18%, signal=43%	640/933/5533/5290/4794/930/55024/2885/5594/5534/4790/971/5777/8503/4772/10892/5530/4792/3635/5579/5604/973/8519/4067/5293/5880/79168/975/7409/695/11026/11024/11027/10000/2213/11025/353514/11006/10288/10859/118788/27071/25780
hsa05162	hsa05162	Measles	132	-0.465230158206323	-2.01739730702607	2.36943323435379e-07	2.88563118898087e-06	1.50539179175109e-06	3231	tags=39%, list=20%, signal=32%	1017/10379/3593/9641/898/54106/8717/3454/841/3560/5602/9367/29110/5290/1965/9451/915/64135/4940/595/51284/4790/6777/8503/355/4792/440275/6772/3716/896/4600/1019/6776/940/3552/6773/7128/3718/5293/3455/4478/6504/637/3559/3569/4939/7097/10000/2213/3553/3310/7099
hsa04668	hsa04668	TNF signaling pathway	117	-0.470205860951401	-2.00599713279673	3.11388425104116e-07	3.66149837794839e-06	1.91015041170946e-06	3073	tags=44%, list=19%, signal=35%	5600/1435/8717/1386/841/5602/1437/5290/468/5594/6376/4790/8503/355/4792/7424/8837/7185/7133/5604/3726/79651/7412/1540/7128/3627/5293/7124/197259/4318/4323/64127/2920/3569/8809/2921/4217/1051/6347/1326/10000/3383/9021/4314/3553/6401/6374/5743/2919/9586/6372
hsa04621	hsa04621	NOD-like receptor signaling pathway	172	-0.422783045215212	-1.88760485482896	3.69008341292682e-07	4.19439481269349e-06	2.18815472556012e-06	3469	tags=40%, list=22%, signal=31%	837/7188/2634/3665/81631/10379/91662/9641/5600/3454/10392/841/5602/7158/29110/1667/3326/115361/84674/4940/7205/5594/3709/4671/10628/1673/118429/4790/1508/4792/55669/6772/3716/23236/1535/114769/3708/5585/6773/51393/7128/2633/9447/7124/22861/3455/58484/114548/64127/22900/2920/199713/115362/10010/3569/4939/1536/3428/2921/63940/6347/10135/3553/2919/24145/7099/84168/8767
hsa05169	hsa05169	Epstein-Barr virus infection	193	-0.408943778413903	-1.85559914447845	3.98655662064718e-07	4.3852122827119e-06	2.28770142237478e-06	4381	tags=46%, list=27%, signal=34%	51135/567/916/2208/5713/3119/23118/5704/6885/5719/5336/890/9636/1643/5717/596/5718/7297/5700/6774/5702/5708/4609/5706/7188/5705/3665/8819/1017/10379/9641/5600/898/3117/8717/3133/3454/3516/6890/841/5602/4616/3115/29110/5290/4794/3113/915/930/4940/595/4790/8503/3683/811/1871/355/4792/6772/3716/3112/896/1019/4193/864/3111/6773/4067/7128/4791/10213/3718/3627/5293/7124/5925/958/3455/695/960/637/3569/4…
hsa04976	hsa04976	Bile secretion	78	0.540509299652189	2.1365127683546	4.33305258378351e-07	4.6174091595943e-06	2.40883515348491e-06	1267	tags=31%, list=8%, signal=28%	476/54576/54658/9429/54578/79799/5243/1576/115/481/6822/6523/54490/6550/1244/6344/54575/112/9971/6555/358/6256/64240/64241
hsa00140	hsa00140	Steroid hormone biosynthesis	52	0.602713481353236	2.19177748384285	4.54970521297268e-07	4.70136205340511e-06	2.45263215627555e-06	1492	tags=37%, list=9%, signal=33%	79154/1577/54576/54658/3291/3294/54578/79799/1576/51170/1551/8644/54490/54575/3283/6820/6715/6783/3293
hsa04975	hsa04975	Fat digestion and absorption	39	0.662864542455674	2.28892485774567	4.86682842880386e-07	4.88114263006504e-06	2.54642106646394e-06	1588	tags=46%, list=10%, signal=42%	80168/8694/81579/2168/346606/84647/335/2169/10999/338/5408/337/10554/64240/4547/64241/10555/5320
hsa00620	hsa00620	Pyruvate metabolism	46	0.619174207791498	2.21854579136425	5.47021636351736e-07	5.32955365702691e-06	2.78035057273514e-06	3323	tags=57%, list=21%, signal=45%	5105/55902/5106/130/32/5313/224/5160/4191/126/84532/2271/4200/217/3029/4190/223/10327/2739/5091/3939/501/92483/134526/9380/219
hsa04659	hsa04659	Th17 cell differentiation	105	-0.492095043250423	-2.06913598921343	6.1364071577311e-07	5.81254122440641e-06	3.03231815689052e-06	3194	tags=49%, list=20%, signal=39%	27040/3605/7040/5600/3117/6095/51561/3560/3566/5533/2625/5588/5602/3932/3115/3326/4794/3113/915/5594/5534/4790/6777/4772/5530/9466/4792/3594/920/6772/3716/10148/3112/6776/3111/3556/3717/3718/3572/7048/50615/861/3091/3559/3458/3569/7046/196/3662/3553/3554
hsa05321	hsa05321	Inflammatory bowel disease	62	-0.560522403578956	-2.16531245406912	8.25463782659464e-07	7.49857784148029e-06	3.91189892023513e-06	3177	tags=52%, list=20%, signal=42%	3593/3605/7040/3595/3117/3586/6095/51561/3566/2625/3115/3113/4790/4772/3594/6775/6772/3112/3111/3552/7043/7124/8807/50615/64127/3458/3569/8809/7097/3553/7042/7099
hsa04630	hsa04630	JAK-STAT signaling pathway	160	-0.429614550813581	-1.89838457162958	8.35618645091645e-07	7.49857784148029e-06	3.91189892023513e-06	3888	tags=45%, list=24%, signal=34%	596/7297/6774/3601/23529/133396/4609/5155/116379/3977/3568/10379/3593/3595/2057/3454/2273/3586/51561/3560/3566/1489/1437/3953/5290/2885/595/55801/5777/6777/8503/9466/122809/9655/3594/6775/6772/3563/3716/896/5781/8651/5008/3575/6776/6773/3717/4170/3718/10401/5293/3572/3587/3455/1440/50615/11009/3559/1438/5159/3458/3569/5156/10000/3589/9021/1441/5771/1439/316/3598/9180
hsa04620	hsa04620	Toll-like receptor signaling pathway	101	-0.479503974790536	-2.00129546109826	9.63083365608668e-07	8.42080583775784e-06	4.39301184312726e-06	3226	tags=45%, list=20%, signal=36%	10379/3593/9641/5600/54106/3454/841/3929/5602/29110/5290/5594/51284/4790/8503/4792/6772/3716/5604/6373/6773/4283/3627/5293/7124/6351/958/3455/6348/10333/3569/929/1326/7097/10000/941/3553/6696/353376/51311/7096/7099/942/1513/23643
hsa05134	hsa05134	Legionellosis	54	-0.579066115422627	-2.15992254944477	1.45369340901683e-06	1.23927363118685e-05	6.46511016115381e-06	2088	tags=37%, list=13%, signal=32%	4671/4790/4792/718/4791/7124/1378/58484/2920/3689/3569/929/2921/7097/56681/3553/2919/3684/3310/7099
hsa00071	hsa00071	Fatty acid degradation	40	0.639411499199459	2.21033551704739	1.95918867919805e-06	1.62947156001594e-05	8.50071596365777e-06	1885	tags=50%, list=12%, signal=44%	3030/3033/51/35/130/51703/1892/1374/30/3032/224/37/126/113612/1376/217/34/223/23205/1962
hsa04964	hsa04964	Proximal tubule bicarbonate reclamation	23	0.737535466227657	2.23094498473032	2.19476364615194e-06	1.74049861241352e-05	9.07992793634464e-06	1761	tags=52%, list=11%, signal=47%	476/5105/5106/2746/481/6550/358/2747/4190/2744/8671/1468
hsa04064	hsa04064	NF-kappa B signaling pathway	98	-0.48872928868329	-2.03672047163528	2.18354749435081e-06	1.74049861241352e-05	9.07992793634464e-06	4381	tags=57%, list=27%, signal=42%	51135/7535/84433/115650/23118/6885/5336/596/959/8740/4049/7706/7188/8600/6366/27040/142/8717/6363/5588/3929/3932/4616/4790/10892/4792/4050/472/8837/5579/7185/7412/4067/1540/7128/4791/10673/7124/6351/6387/958/2920/695/23085/929/2921/3383/3553/353376/5743/2919/597/3554/5328/7099/23643
hsa03320	hsa03320	PPAR signaling pathway	73	0.518884966655452	2.03411799986039	2.92745043653983e-06	2.26877408831837e-05	1.18358642051491e-05	2233	tags=38%, list=14%, signal=33%	5465/5105/51/5106/51703/8309/364/1374/5170/11001/2168/30/6342/335/1593/345/2169/10999/2172/1376/6256/123/34/23205/1962/948/3158/3157
hsa04714	hsa04714	Thermogenesis	189	0.397976288258948	1.78639921875059	3.20065509196254e-06	2.4253853030205e-05	1.26528821179338e-05	4147	tags=49%, list=26%, signal=37%	4719/51703/1353/1374/10891/6389/115/84699/6655/6195/57104/5565/5593/1327/7385/23028/112/2641/1355/1376/788/51422/7384/5603/90639/4717/9377/1349/11343/6390/27330/4718/6601/656/4716/10818/6603/6654/4714/1329/57492/1352/4704/55818/90993/5562/8110/4698/7249/4720/5564/6602/5468/8289/1537/4700/1345/6392/152831/4705/111/4722/29796/148327/7386/27089/53632/1350/4723/10975/3991/6595/1340/5346/4707/63976/47…
hsa04141	hsa04141	Protein processing in endoplasmic reticulum	159	-0.414957921428351	-1.830484082884	5.48814674790854e-06	4.0683870457322e-05	2.12241830754358e-05	4091	tags=46%, list=26%, signal=35%	7466/10905/5887/51726/55176/596/10525/55741/7322/9373/57134/55757/10113/22926/8720/7415/55768/7095/3309/5611/51360/11231/5602/821/79139/29927/3326/84447/1965/9451/8454/1603/3703/1650/2081/6184/468/9601/10970/10808/7494/7991/811/133022/26270/6185/1410/6400/54431/58505/6745/7184/9695/23480/10952/9978/3301/10483/51465/64215/6746/6748/10130/27248/23471/9709/6747/4217/56681/9532/91319/3310/7321
hsa05167	hsa05167	Kaposi sarcoma-associated herpesvirus infection	188	-0.384548093782797	-1.7401779568781	6.52158520597653e-06	4.73161820263404e-05	2.46841634895864e-05	3540	tags=39%, list=22%, signal=31%	4609/5155/7538/1385/3665/81631/1827/10379/9641/5600/8717/3133/3454/841/5533/5602/1437/29110/5290/2788/595/5594/5534/3709/4790/8503/4772/1871/5530/355/4792/4776/1234/6772/3716/718/4277/1019/5604/7311/3708/51176/9261/6773/4067/3717/5294/64422/2790/5293/285/54331/5925/3572/3455/10681/3055/3091/2920/637/3569/57580/2921/23533/10000/3383/2247/9976/5743/2791/2919/1230/59345/942
hsa04940	hsa04940	Type I diabetes mellitus	40	-0.610739346447678	-2.15293727211526	6.87895561540055e-06	4.88692471844081e-05	2.54943749781292e-05	4125	tags=50%, list=26%, signal=37%	3119/2571/4049/3593/3117/3133/3115/3113/5551/355/3112/940/3111/3552/7124/3458/941/3553/3002/942
hsa05330	hsa05330	Allograft rejection	34	-0.648460680648645	-2.17548725104023	7.60341445354341e-06	5.29135577277205e-05	2.7604232924787e-05	3177	tags=50%, list=20%, signal=40%	3593/3117/3133/3586/3115/3113/5551/355/3112/940/3111/7124/958/3458/941/3002/942
hsa04933	hsa04933	AGE-RAGE signaling pathway in diabetic complications	98	-0.471666230951606	-1.9656122327891	1.03249356961299e-05	7.04160614476056e-05	3.67350343714936e-05	2227	tags=41%, list=14%, signal=35%	595/5594/4790/6777/4846/8503/4772/1286/7424/6772/5579/23236/1958/1019/6776/3552/7412/3717/1284/7043/5293/7124/4313/7048/2335/3569/1536/6347/7046/10000/3383/3553/6401/5054/7056/1282/1277/7042/1281/1278
hsa05205	hsa05205	Proteoglycans in cancer	197	-0.374573348027845	-1.70080866149032	1.07235942435319e-05	7.17008948440077e-05	3.74053132540124e-05	2526	tags=35%, list=16%, signal=29%	2099/5290/1655/8323/6093/2885/81029/595/5594/3709/4659/5777/3339/8503/967/7074/355/8826/10855/11211/5579/5781/5604/3690/4193/7472/3708/6383/7057/406991/5293/7124/3481/4313/3059/867/5329/4318/286/7409/4478/2316/3678/2335/3091/7078/960/22808/857/2260/7097/10000/7474/8322/3685/2247/4060/1277/3791/7291/7042/117581/1634/5962/5328/1278/7099/3082
hsa05145	hsa05145	Toxoplasmosis	107	-0.457374868768008	-1.9338051134805	1.21673291943911e-05	7.97896010632182e-05	4.16250735597589e-05	3177	tags=47%, list=20%, signal=38%	3119/23118/6885/596/959/7297/6774/10319/3593/7040/5600/3117/3912/841/3586/3913/5602/3115/3113/5594/3911/4790/2773/4792/1234/6772/240/3716/3112/2771/8651/3111/10105/3717/3910/5294/7043/7124/3587/958/3458/23533/7097/10000/2770/3915/7042/3310/7099/23643
hsa00280	hsa00280	Valine, leucine and isoleucine degradation	47	0.578599368616975	2.07155842413779	1.29308297872237e-05	8.31964708951561e-05	4.34023879650606e-05	2503	tags=49%, list=16%, signal=41%	3030/3033/4329/35/18/1892/30/3032/224/549/217/3155/64902/34/223/11112/1962/3158/26275/3157/197322/10449/501
hsa05320	hsa05320	Autoimmune thyroid disease	47	-0.564058973076232	-2.04538881616712	1.60476064745739e-05	0.000101337663107957	5.28663839025923e-05	3051	tags=34%, list=19%, signal=28%	3117/7253/3133/3586/3115/3113/5551/355/3112/940/3111/958/941/3002/1493/942
hsa00640	hsa00640	Propanoate metabolism	31	0.663801582079693	2.17796738774708	1.64887848293465e-05	0.000102230465941948	5.33321461465945e-05	3064	tags=58%, list=19%, signal=47%	3030/51/55902/4329/35/32/18/1892/8802/8801/8803/84532/1962/3939/26275/92483/1629/8310
hsa00564	hsa00564	Glycerophospholipid metabolism	82	0.492015674143759	1.96750872409585	1.7181938712402e-05	0.000104625733945162	5.45817226014275e-05	2792	tags=41%, list=17%, signal=34%	1040/81579/56894/23171/5337/1609/56994/84647/2819/10162/151056/54675/8527/8398/1119/5833/5130/10554/1606/10908/10555/154141/9926/253558/5320/8525/64900/375775/8605/8443/10423/2820/43/57678
hsa04658	hsa04658	Th1 and Th2 cell differentiation	89	-0.474766845219514	-1.96295677312595	1.81106736336983e-05	0.000108346310685809	5.65226933350881e-05	3194	tags=46%, list=20%, signal=37%	27040/3593/3595/5600/3117/3516/4851/3560/3566/84441/5533/2625/5588/5602/3932/3115/4794/3113/915/5594/5534/4790/6777/4772/5530/4792/3594/6775/920/6772/3716/3112/6776/864/3111/3717/3718/4854/3559/3458/4853
hsa00561	hsa00561	Glycerolipid metabolism	52	0.553108269310717	2.0113873147165	1.92682188966209e-05	0.000113283838685306	5.90985298281113e-05	2089	tags=42%, list=13%, signal=37%	80168/8694/56894/132158/57016/1609/224/57104/346606/8527/5408/10554/1606/10555/217/154141/253558/223/10327/8525/11343/64900
hsa05146	hsa05146	Amoebiasis	100	-0.453323246714303	-1.89154211309014	1.97696357686181e-05	0.000114261793171166	5.96087144495355e-05	3222	tags=45%, list=20%, signal=36%	2778/3593/7040/3912/909/3586/3913/5567/1437/5290/3315/3911/4790/8503/1286/5579/23236/1284/3910/7043/7850/5293/7124/2769/87/2335/2920/3458/3689/3569/929/2921/7097/3553/3915/1282/2919/1277/5272/3684/7042/3554/1281/1278/7099
hsa04657	hsa04657	IL-17 signaling pathway	91	-0.469792896246849	-1.9420184059902	2.17224737517928e-05	0.000123456059156022	6.4405229193912e-05	3164	tags=44%, list=20%, signal=35%	3605/9641/5600/6361/8717/841/5602/1437/29110/3326/5594/1673/4790/8061/6356/6354/23765/4792/4322/7184/7128/3627/7124/4318/1440/2920/3458/3569/4312/2921/1051/6347/4314/3553/6374/6280/5743/6279/2919/6372
hsa00650	hsa00650	Butanoate metabolism	24	0.691936502393576	2.10882674162949	3.93911471080692e-05	0.000220202969899207	0.000114876684404896	2233	tags=46%, list=14%, signal=40%	3030/3033/35/18/1892/622/3155/7915/1962/3158/3157
hsa04820	hsa04820	Cytoskeleton in muscle cells	227	-0.352810055016075	-1.62356210116693	4.00565193610522e-05	0.000220310856485787	0.000114932967266856	2390	tags=29%, list=15%, signal=25%	2318/70/7273/2275/2273/6641/7170/1292/271/1301/2023/29767/255631/8516/3339/1286/829/4001/2199/8572/7169/9672/3676/91010/2201/4811/2192/3690/22795/85301/1299/1284/27295/7791/6383/7057/4628/1466/8082/9260/2026/114793/8910/752/6444/7171/3678/2335/23345/1289/1291/3685/1462/7431/1282/272/1277/50509/1293/2200/7058/1634/1281/1290/1278/633
hsa05332	hsa05332	Graft-versus-host disease	40	-0.58189140359106	-2.05124444396998	4.09941813378557e-05	0.000221889140257282	0.000115756334938974	3051	tags=42%, list=19%, signal=34%	3117/3133/3115/3113/5551/355/3112/940/3111/3552/7124/3458/3569/941/3553/3002/942
hsa04151	hsa04151	PI3K-Akt signaling pathway	351	-0.318428686014949	-1.5380058326735	4.34517840290338e-05	0.000231516536779696	0.000120778807580703	3071	tags=30%, list=19%, signal=25%	8115/898/2057/1978/1435/3454/1977/3912/1386/9170/6198/3913/3560/3566/374/11140/1902/5290/1292/3326/7532/930/2885/5228/6009/2788/595/468/5594/284/3911/4790/2149/8516/4846/8503/2069/1286/5527/7424/1436/3563/3716/896/3676/7184/5008/3575/1019/5604/3690/4193/1299/5585/3717/4170/1284/3910/5294/3667/7057/2790/3718/5293/285/3481/54331/10161/3455/1440/10681/54541/3678/2335/3559/5159/3569/3371/2321/7450/12…
hsa04152	hsa04152	AMPK signaling pathway	119	0.42146002294909	1.78768382619314	4.65883942646235e-05	0.000244409883757486	0.000127505079040022	3174	tags=40%, list=20%, signal=33%	3172/5105/55437/5106/3643/32/1374/5170/2203/10891/84699/5565/5528/5291/5296/6720/51422/55844/5211/5210/5208/79602/29904/8660/10645/4218/5519/55012/948/1938/5523/1080/5516/5295/5520/90993/6794/5862/5562/9230/5214/7249/5564/5468/3156/148327/53632/3991
hsa05142	hsa05142	Chagas disease	99	-0.439000774603447	-1.83731608164764	5.43226996489966e-05	0.000280667281519816	0.00014642003573653	3222	tags=42%, list=20%, signal=34%	2778/3593/7040/5600/54106/841/3586/5602/5290/714/915/5594/712/4790/8503/811/2773/355/4792/8837/713/23236/2771/718/7043/5293/7124/2769/7048/6348/10333/3458/3569/6347/7097/7046/10000/2770/3553/5054/7042/7099
hsa04950	hsa04950	Maturity onset diabetes of the young	24	0.686183438257145	2.09129302942433	6.04051908134284e-05	0.000307435374139986	0.000160384560054507	2515	tags=50%, list=16%, signal=42%	3172/3174/2494/6928/5313/3110/6514/4760/6927/5080/222546/3171
hsa03060	hsa03060	Protein export	27	-0.651291437667125	-2.087867311511	8.21785664302081e-05	0.000401821047744555	0.00020962419221741	3488	tags=70%, list=22%, signal=55%	55176/196294/6727/28972/7095/3309/11231/29927/6729/29100/9789/23478/6731/23480/10952/90701/58477/6728/60559
hsa04672	hsa04672	Intestinal immune network for IgA production	44	-0.562542107078922	-2.01473893680393	8.0498290010535e-05	0.000401821047744555	0.00020962419221741	3240	tags=61%, list=20%, signal=49%	115650/3119/959/3601/3695/2826/8741/7040/3117/23495/3586/3115/3113/8174/3112/3676/940/3111/29851/10673/7852/608/6387/958/3569/941/942
hsa05208	hsa05208	Chemical carcinogenesis - reactive oxygen species	192	0.366732530012518	1.65199800862443	8.24852590677973e-05	0.000401821047744555	0.00020962419221741	3165	tags=39%, list=20%, signal=31%	2053/4719/5170/5337/6389/873/8644/2948/4259/292/6655/6714/1327/2938/7385/5291/847/5296/4258/2940/1836/1956/5747/7384/5603/5609/2944/291/7422/10327/4717/2946/9377/1349/5595/6390/4718/4716/119391/6654/5580/7416/4714/1329/5894/3725/65010/4257/5295/4704/5795/293/5601/5605/3162/4698/2052/5599/4720/4780/369/1537/4700/5879/1345/6392/4705/4722/29796/7386/27089/1350/4723/10975
hsa04977	hsa04977	Vitamin digestion and absorption	23	0.673251396022079	2.03649437104428	8.48586140527723e-05	0.000407560385802752	0.00021261832134794	2928	tags=70%, list=18%, signal=57%	9963/6948/335/151056/686/338/337/8029/5948/80704/81693/9227/5826/113235/55788/6573
hsa05133	hsa05133	Pertussis	74	-0.474876478664083	-1.89335926411911	9.51380882419184e-05	0.000450584556812419	0.000235063405159126	3294	tags=49%, list=21%, signal=39%	725/3593/5600/10392/3586/51561/722/5602/714/5594/712/4790/2773/713/2771/720/718/3552/7124/114548/3678/710/716/3689/3569/929/1073/715/2770/3553/6374/353376/3684/6372/7099/23643
hsa05416	hsa05416	Viral myocarditis	65	-0.494145528302699	-1.91779533175935	9.89121746869808e-05	0.000459159334045726	0.000239536741638301	3051	tags=40%, list=19%, signal=33%	3117/3133/841/6641/3115/3113/5551/595/2534/3683/3112/27/940/3111/1604/8082/5880/958/8910/6444/637/3689/857/3383/941/942
hsa04650	hsa04650	Natural killer cell mediated cytotoxicity	124	-0.411795583854232	-1.76979677271334	9.96416150128556e-05	0.000459159334045726	0.000239536741638301	3237	tags=37%, list=20%, signal=30%	259197/27040/6452/3133/3454/5533/8797/3932/1437/5290/2885/5551/5594/5534/2534/5777/8503/3683/4772/5530/10870/355/5579/5781/53358/4277/5604/4068/3937/5293/7124/5880/7462/3455/7409/3384/637/3458/3689/7305/2207/2215/3383/2214/962/3002
hsa00532	hsa00532	Glycosaminoglycan biosynthesis - chondroitin sulfate / dermatan sulfate	21	-0.690245224394024	-2.07361877305366	0.000107548478946836	0.000485172181203267	0.000253107265390808	3349	tags=76%, list=21%, signal=60%	56548/337876/55501/11285/126792/10090/54480/9469/113189/92126/29940/50515/51363/55790/55454/22856
hsa00410	hsa00410	beta-Alanine metabolism	31	0.627183795161103	2.05782253140266	0.000109468160137556	0.000485172181203267	0.000253107265390808	3323	tags=55%, list=21%, signal=44%	3030/51/4329/35/18/1892/224/217/55748/223/1962/26275/221/501/51380/8310/219
hsa04625	hsa04625	C-type lectin receptor signaling pathway	103	-0.428416487569272	-1.79606864894876	0.000109555008658802	0.000485172181203267	0.000253107265390808	3226	tags=45%, list=20%, signal=36%	10379/3593/9641/5600/6361/841/3586/51561/5533/5602/5290/5594/5534/3709/1263/4790/8503/4772/10892/5530/4792/4776/6772/6367/5781/4193/3708/9261/4046/6773/1540/4791/5293/7124/1959/338339/26253/114548/22808/1960/3569/2207/10000/3553/5743/64581
hsa03008	hsa03008	Ribosome biogenesis in eukaryotes	67	-0.476328182200178	-1.84332228226973	0.000143482715157299	0.000627276998315885	0.000327241280183314	4363	tags=52%, list=27%, signal=38%	10940/10199/10813/2091/134430/27341/23160/10171/51068/10799/51367/10885/55131/55813/55651/9790/83732/1736/92856/55127/84128/51602/55226/84135/65083/29889/10528/22803/51096/23560/26354/29107/55505/5901/25996
hsa03050	hsa03050	Proteasome	44	-0.549266534435501	-1.96719260600221	0.000155096887345402	0.000669468842845345	0.000349252151384051	5725	tags=80%, list=36%, signal=51%	5710/5699/5689/5707/11047/5696/5695/5692/5686/5713/5704/5719/143471/5717/5718/5700/5687/5698/5702/5690/5708/5691/5685/5684/5706/5705/51371/5688/10197/5682/5693/5694/10213/23198/3458
hsa00590	hsa00590	Arachidonic acid metabolism	54	0.503028894510587	1.85197915579131	0.000178962032789795	0.000762825664766499	0.000397955046598359	2375	tags=41%, list=15%, signal=35%	2053/1573/81579/1555/3248/22949/873/1559/8644/84647/8529/2678/1557/151056/8398/113612/145482/5320/2879/27306/4051/8605
hsa00983	hsa00983	Drug metabolism - other enzymes	67	0.469672366354482	1.81204422419025	0.000184202080684377	0.000766011091626496	0.000399616837428238	2440	tags=34%, list=15%, signal=29%	8824/54576/54658/54578/79799/10/1576/7498/2948/4259/54490/7371/54575/2938/4258/2940/54963/2944/2946/7172/119391/51727/4257
hsa05164	hsa05164	Influenza A	158	-0.371334164484118	-1.63680624733903	0.00018223592811226	0.000766011091626496	0.000399616837428238	3226	tags=35%, list=20%, signal=29%	10379/3593/9641/3117/8717/3454/5611/841/7177/4928/8797/3115/29110/5290/1965/3113/64135/4940/5594/51284/4790/3838/8503/3841/355/5371/4792/6772/5579/3716/3112/896/4600/1019/5604/3111/3552/29107/6773/3717/3627/5293/7124/3455/114548/637/3458/3569/4939/6347/10000/3383/9021/3553/90865/7099
hsa00053	hsa00053	Ascorbate and aldarate metabolism	21	0.69184066395406	2.05402017301555	0.000211871218051349	0.000870458859704939	0.000454105717827241	4234	tags=81%, list=26%, signal=60%	54576/54658/54578/79799/54490/224/54575/217/223/10327/501/7366/219/9365/2990/7367/7358
hsa03013	hsa03013	Nucleocytoplasmic transport	97	-0.429281153059253	-1.7897794995106	0.000225165767816032	0.00091406579553889	0.00047685482156528	4160	tags=41%, list=26%, signal=31%	129401/51808/23511/81929/9631/8086/23636/26019/4116/348995/55308/23039/51068/9972/10527/57122/57510/23165/79711/1434/4928/3839/387082/23214/22916/9775/3838/64328/10762/3841/3843/55110/3837/79023/9688/11260/29107/6613/5901/51194
hsa05417	hsa05417	Lipid and atherosclerosis	208	-0.34437782172828	-1.57565066945301	0.000241394011686923	0.00096841597629695	0.000505208519815356	2714	tags=33%, list=17%, signal=28%	5533/3929/5602/8797/3306/29110/57534/5290/3326/1965/9451/2081/468/5594/5534/4790/7494/4846/8503/4772/5530/355/4792/23236/1535/7184/5452/3708/4973/7412/4067/5908/3717/5293/7124/958/4318/7409/6348/114548/10333/2920/637/10010/653361/4689/3569/929/1536/4312/2921/4217/6347/7097/10000/3383/4314/3553/6401/19/353376/4688/2919/6648/6403/3310/7099/23643
hsa05340	hsa05340	Primary immunodeficiency	36	-0.573519344636302	-1.95635150074858	0.000247293661667052	0.000980548123586797	0.00051153768447652	4357	tags=58%, list=27%, signal=43%	7535/916/115650/959/84876/23495/6890/3932/915/930/5993/3543/920/3575/973/29851/3718/5788/958/100/695
hsa05202	hsa05202	Transcriptional misregulation in cancer	168	-0.356848695690098	-1.59398536989063	0.000271023559233304	0.00106228774366157	0.000554180054572637	2833	tags=42%, list=18%, signal=35%	890/1643/2521/3207/6756/5327/2308/8861/6757/4609/3486/2005/3479/2322/3695/51804/9915/3560/2130/4616/1437/5090/1667/1655/26471/8464/5079/4066/648/6760/4790/7030/5371/64332/1436/472/7185/4193/5966/4286/862/7850/6688/8013/1848/2119/958/4318/7048/861/5218/3087/4208/4211/3569/929/2321/1051/2209/4314/4005/860/3002/604/2313/6935/597/3684/2078/5328/942
hsa00010	hsa00010	Glycolysis / Gluconeogenesis	63	0.481504755510222	1.83266842235612	0.000329666293515378	0.00127745688737209	0.000666430665120799	2764	tags=44%, list=17%, signal=37%	5105/55902/5106/130/5313/2203/224/5160/230/126/229/130589/84532/80201/217/5236/5211/223/10327/5232/9562/3939/7167/221/501/5214/92483/2027
hsa00630	hsa00630	Glyoxylate and dicarboxylate metabolism	28	0.60860521844671	1.93006370991482	0.000358473125930183	0.00137347568474373	0.000716522274183334	1876	tags=43%, list=12%, signal=38%	55902/132158/275/50/6470/81888/4191/847/84532/4190/48/1431
hsa04512	hsa04512	ECM-receptor interaction	87	-0.428457027076152	-1.76068855954644	0.000431530821035476	0.00163502233303441	0.000852967353859596	2070	tags=29%, list=13%, signal=25%	3911/8516/3339/961/1286/3676/3690/1299/1284/3910/7057/3678/2335/960/3371/7450/1291/3685/3915/6696/1282/1277/1293/7058/1278
hsa00040	hsa00040	Pentose and glucuronate interconversions	24	0.64104679946052	1.95372932149402	0.000461961070768422	0.00173108489156079	0.000903081792479622	1837	tags=50%, list=11%, signal=44%	54576/54658/54578/9942/79799/51084/57016/54490/27294/54575/10327/55277
hsa05235	hsa05235	PD-L1 expression and PD-1 checkpoint pathway in cancer	88	-0.427748231615788	-1.76009922477692	0.00048185145920935	0.00178599290859118	0.000931726505793823	3194	tags=43%, list=20%, signal=35%	27040/5600/116071/54106/6198/5533/5588/10125/3932/5290/4794/915/5594/5534/4790/5777/8503/4772/5530/4792/920/6772/3716/5781/5604/940/4215/3717/5293/55509/3091/3458/29126/10538/7097/10000/353376/7099
hsa00591	hsa00591	Linoleic acid metabolism	25	0.630770041177089	1.95250398441409	0.000496019442612925	0.00181873795624739	0.000948809120561226	1588	tags=36%, list=10%, signal=32%	1573/81579/1576/1559/84647/1557/151056/8398/5320
hsa00340	hsa00340	Histidine metabolism	20	0.642604954197452	1.8927462781488	0.000594775335390674	0.00215764244008744	0.00112561065712233	2503	tags=45%, list=16%, signal=38%	4128/443/224/4129/217/55748/223/221/501
hsa01212	hsa01212	Fatty acid metabolism	51	0.494920871097767	1.79398388516802	0.000693308890084854	0.00248861401598879	0.00129827371107302	2453	tags=41%, list=15%, signal=35%	3030/3033/51/35/51703/1892/1374/30/3032/6342/37/79993/1376/9524/34/23205/1962/197322/7923/84869/10449
hsa04972	hsa04972	Pancreatic secretion	97	0.411255219037897	1.69203116948496	0.000709870406480653	0.00252151883968649	0.00131543967867577	3180	tags=36%, list=20%, signal=29%	476/81579/1179/5331/5646/115/481/5645/84647/6344/5578/5408/112/1811/6558/3784/5644/5320/8671/4218/219931/683/9635/276/1080/1358/5874/10136/490/5879/6548/483/111/3710/280
hsa04070	hsa04070	Phosphatidylinositol signaling system	93	0.407126866981287	1.6537431884297	0.00085585585738056	0.00300873038522444	0.00156961085075762	3247	tags=42%, list=20%, signal=34%	9677/1040/5331/1609/8395/4952/3705/5578/91860/8527/801/5291/5296/808/1606/51447/9110/3706/253430/55300/805/8525/3612/8871/5287/5298/5295/5288/80271/10423/5297/8394/51196/3632/4534/3710/5333/55361/5335
hsa04611	hsa04611	Platelet activation	119	-0.370755776380886	-1.58657720730352	0.000924131495527518	0.00320290322978758	0.00167090799763575	3073	tags=34%, list=19%, signal=28%	5600/7408/2977/196883/10125/5567/5290/6093/5594/3709/4659/2534/2149/4846/8503/2773/83706/23236/2771/10235/3690/3708/113/4067/5908/5294/54518/3937/5293/6916/695/2207/7450/23533/2212/10000/5742/2770/1277/1281/1278
hsa05163	hsa05163	Human cytomegalovirus infection	216	-0.32818687739032	-1.50397704259773	0.000929875131228652	0.00320290322978758	0.00167090799763575	3073	tags=34%, list=19%, signal=28%	5600/1978/8717/2002/3133/6890/1386/841/6198/196883/5533/5567/29110/5290/6093/2885/6009/2788/595/468/5594/5534/6376/3709/4790/8503/811/4772/2773/1871/5530/355/4792/4776/1234/5579/3716/23236/2771/1019/5604/3690/4193/3708/113/2790/5293/7124/7852/54331/5925/5880/6351/6387/3587/10681/2768/6348/637/3569/6347/5156/10000/2770/3685/3553/5743/3579/2791/9586/1230/3554/59345
hsa04670	hsa04670	Leukocyte transendothelial migration	108	-0.390004528710883	-1.64569326675516	0.000983585021137751	0.00335402492207973	0.00174974598497137	2523	tags=40%, list=16%, signal=34%	5290/3702/6093/83692/5010/11069/8503/3683/9076/2773/7122/58494/5579/5781/3676/2771/1535/7412/5908/5293/7852/1003/399/4313/5880/83700/6387/4318/7409/4478/87/653361/83593/3689/4689/1536/3383/2770/90952/4688/3684/5175/7070
hsa04530	hsa04530	Tight junction	159	0.355606589109585	1.56601187794822	0.00106069361171283	0.00358115367914927	0.00186823575174016	2789	tags=35%, list=17%, signal=29%	79784/2064/54566/57530/7430/153562/9223/91862/79861/100506658/776/23327/84612/9414/27134/24146/1366/5590/1365/5565/1739/6714/11346/3993/1364/51422/137075/55844/56288/81/9475/5609/79778/1741/50848/4218/55114/5519/92359/4734/23513/7082/154796/1080/3725/5516/5584/5520/6794/5601/5562/9073/10552/5599/103910/5564
hsa04932	hsa04932	Non-alcoholic fatty liver disease	148	0.354666242229265	1.54505463768272	0.00114368389360778	0.00382349223255151	0.00199466024788148	3948	tags=47%, list=25%, signal=36%	5465/4719/3643/2932/5313/6389/51085/5565/1327/7385/1050/5291/5296/6256/6945/6720/51422/7384/5603/79602/4717/8660/9377/1349/6390/4718/4716/2931/4714/1329/3725/840/5295/4704/4296/5601/5562/4698/10062/5599/4720/5564/5468/1537/4700/5879/1345/6392/4705/4722/29796/7386/27089/53632/1350/4723/10975/3570/836/7132/83737/1340/4707/4724/4713/4715/4706/1351/4711/22877
hsa00330	hsa00330	Arginine and proline metabolism	44	0.50189108054557	1.77321111191096	0.0011922172794474	0.00394704943972391	0.00205911824452335	1599	tags=34%, list=10%, signal=31%	4128/5832/5625/2628/224/79814/4129/2805/548596/384/4942/112483/217/55748/223
hsa01230	hsa01230	Biosynthesis of amino acids	68	0.434309304979389	1.6811967283332	0.00137871694913334	0.00452060076590837	0.00235833162351756	2764	tags=43%, list=17%, signal=35%	5832/5313/3417/162417/875/50/95/2805/384/6470/5009/230/229/1491/1373/5211/48/1431/3420/5232/5091/7167/445/3421/435/113675/3419/5214/2027
hsa04210	hsa04210	Apoptosis	129	-0.367833648587754	-1.59256705058027	0.00155192471732607	0.00504006027245896	0.00262932608749981	3184	tags=36%, list=20%, signal=29%	84790/332/142/8717/27429/841/5602/8797/4616/5290/1965/10376/9451/5551/2081/468/5594/3709/4790/8503/1512/1508/355/4001/4792/8722/472/8837/3563/7185/5604/3708/1520/4170/5293/7124/5783/5366/1075/637/4217/10000/7846/3002/1439/597/1513
hsa01240	hsa01240	Biosynthesis of cofactors	129	0.371545756930623	1.58779661220668	0.00159646764879868	0.00513580630415426	0.00267927539867902	2834	tags=35%, list=18%, signal=29%	54576/54658/9249/53354/54578/79799/56474/55163/79646/54490/224/248/23498/204/6470/57026/5372/50808/4351/210/54575/55191/8566/1355/23475/217/9054/4337/10327/10243/1719/55312/11019/112724/51004/6697/2729/51727/1352/80347/493911/2730/7366/64802/84274
hsa05161	hsa05161	Hepatitis B	158	-0.341164128686688	-1.50381955287669	0.00191565298203669	0.00610502492406086	0.00318490264598328	4114	tags=41%, list=26%, signal=30%	23118/6885/890/1643/596/4773/7297/6774/4609/1385/3665/1017/332/7040/9641/5600/898/2002/3454/1386/841/5602/29110/5290/64135/2885/468/5594/4214/4790/3339/6777/8503/4772/1871/355/4792/4776/6775/6772/5579/3716/5604/6776/6773/3717/7043/3718/5293/7124/5925/1959/4318/7048/637/1960/3569/7097/7046/10000/353376/9586/7042/7099
hsa05310	hsa05310	Asthma	27	-0.5609078518921	-1.79812154897992	0.00206111305646379	0.00638945047503776	0.00333328331619503	4362	tags=48%, list=27%, signal=35%	2206/3119/959/3117/3586/3115/3113/6356/3112/3111/7124/958/2207
hsa00860	hsa00860	Porphyrin metabolism	34	0.531857472226038	1.78505529287878	0.00205752892413208	0.00638945047503776	0.00333328331619503	3874	tags=59%, list=24%, signal=45%	54576/54658/9843/54578/79799/54490/210/54575/1355/645/3052/1352/2512/3162/7366/326625/2495/1371/7390/2990
hsa05165	hsa05165	Human papillomavirus infection	319	-0.291427005378948	-1.38661654314635	0.00205771308189834	0.00638945047503776	0.00333328331619503	3240	tags=30%, list=20%, signal=24%	3695/1017/10379/2778/10312/7283/9641/898/1978/7976/8717/3133/3454/3912/3516/841/3996/4851/26508/6198/3913/84441/5567/8638/29110/529/5290/1292/8323/2885/6009/81029/523/595/4242/5594/3911/4790/8516/8503/27175/23493/1286/5527/355/8992/11211/528/533/472/6772/3716/545/896/3676/4600/9550/9296/1019/5604/3690/4855/4193/1299/7472/23462/6773/1284/3910/7057/5293/7124/5925/3455/3678/2335/4854/5159/3371/7450/…
hsa05203	hsa05203	Viral carcinogenesis	162	-0.337657979518647	-1.49385054654518	0.00213035993780744	0.00654461926839943	0.00341423261725422	3548	tags=36%, list=22%, signal=28%	983/1385/7188/5902/3665/5933/1017/10379/6722/2966/898/8717/3133/3516/1386/841/5567/5290/7532/2885/2959/595/468/5594/55869/4790/27044/6777/8503/5922/4792/1234/3716/896/7185/2957/718/1019/6776/4193/2960/5966/9261/4067/51564/4791/9734/5423/3718/5293/5925/3572/1959/5366/87/1960/11036/9586
hsa04931	hsa04931	Insulin resistance	104	0.37919071702414	1.56828549868694	0.0022987369332235	0.00699883298418941	0.00365118930183056	2789	tags=37%, list=17%, signal=30%	5792/5465/5105/5106/3643/32/2932/1374/5170/11001/10891/51085/5590/84699/6195/5565/6514/10999/5291/133522/5296/6945/6720/5501/51422/8660/90673/27330/948/5580/5295/90993/5601/5562/10062/2673/5599/5564
hsa00190	hsa00190	Oxidative phosphorylation	104	0.376475736536862	1.55705667810601	0.00266652753789222	0.00804677779133846	0.00419788685518197	4324	tags=47%, list=27%, signal=35%	4719/1353/6389/64077/1327/7385/1355/535/7384/4717/9377/1349/6390/4718/4716/4714/1329/1352/27068/4704/4698/4720/1537/4700/1345/6392/4705/4722/29796/23545/7386/27089/1350/4723/10975/1340/4707/4724/4713/4715/4706/1351/4711/1337/10063/4710/4728/4694/51606
hsa04912	hsa04912	GnRH signaling pathway	91	0.380116846429609	1.53871565977711	0.00323306142930977	0.0096708240999529	0.00504512817685458	2573	tags=32%, list=16%, signal=27%	2767/776/818/5331/5337/817/115/6655/6714/5578/91860/801/112/2796/808/1956/5603/5609/805/5595/10746/6654/5580/5894/3725/8605/5601/5608/5605
hsa05170	hsa05170	Human immunodeficiency virus 1 infection	200	-0.312467549458367	-1.42274505672372	0.00328661051311924	0.00974551465194487	0.00508409315072907	2964	tags=30%, list=18%, signal=24%	8717/3133/6890/841/6198/5533/5602/29110/5290/3985/27350/8454/915/2788/5594/5534/3709/4790/8503/811/4772/2773/5530/355/4792/4776/25939/1234/472/5062/920/5579/545/2771/7133/5604/9978/3708/2790/5293/7124/7852/54331/5880/10681/3984/60489/684/200315/637/200316/7097/10000/1073/2770/2791/8905/59345/7099
hsa00310	hsa00310	Lysine degradation	48	0.451317814532019	1.62306546310592	0.00357779306250841	0.010517477882029	0.005486815132159	4134	tags=44%, list=26%, signal=33%	3030/3033/1892/224/217/11105/1743/223/29072/84444/1962/5352/501/8985/55217/51268/219/63976/55870/1738/5351
hsa02010	hsa02010	ABC transporters	44	0.477520360204349	1.68710790388552	0.0037707563583321	0.0109899822067628	0.00573331376120671	2313	tags=36%, list=14%, signal=31%	368/9429/5825/23461/5243/215/1244/64240/64241/10351/5826/23456/24/22/1080/1672
hsa04510	hsa04510	Focal adhesion	194	-0.309892202541017	-1.40873820061916	0.00381038128500288	0.0110113560863219	0.00574446420308195	2523	tags=28%, list=16%, signal=24%	5290/1292/6093/2885/5228/595/5594/4659/3911/2534/8516/8503/1286/7424/5062/5579/896/64098/3676/53358/5604/3690/1299/5908/1284/3910/7791/7057/5293/29780/5880/7409/2316/87/3678/2335/5159/3371/2321/7450/1291/5156/857/10000/3685/3915/6696/1282/1277/3791/1293/7058/1278/3082
hsa01210	hsa01210	2-Oxocarboxylic acid metabolism	32	0.529928249516493	1.74815119541965	0.00438176138312562	0.0123708358340164	0.00645368500061357	4146	tags=62%, list=26%, signal=46%	3417/162417/50/95/2805/5160/4967/64902/1743/48/1431/3420/3421/3419/1629/55753/2875/587/1738/5161
hsa04960	hsa04960	Aldosterone-regulated sodium reabsorption	36	0.502213441040514	1.71072396429005	0.00438481316881662	0.0123708358340164	0.00645368500061357	1809	tags=33%, list=11%, signal=30%	476/3291/23327/3643/5170/4306/481/5578/5291/5296/6337/5595
hsa03250	hsa03250	Viral life cycle - HIV-1	58	-0.424416003145262	-1.61734157035207	0.00438965142497355	0.0123708358340164	0.00645368500061357	3389	tags=41%, list=21%, signal=33%	9972/8178/5045/29082/4130/5478/27350/25939/1234/920/4600/9638/4131/5901/7852/22936/6598/60489/684/200315/200316/29969/636/23299
hsa04623	hsa04623	Cytosolic DNA-sensing pathway	74	-0.402584651239889	-1.60512767690984	0.00449025957768596	0.012550643573696	0.00654748808135399	3489	tags=34%, list=22%, signal=27%	51728/3665/9641/841/11277/10146/29110/9533/84265/10622/10621/4790/4792/25939/5440/3627/9447/197259/6351/114548/81030/3569/3428/3553/90865
hsa00051	hsa00051	Fructose and mannose metabolism	29	0.519659832368633	1.66832828488041	0.0046679990193027	0.0128369973030824	0.00669687465417789	2659	tags=55%, list=17%, signal=46%	2203/57016/3795/230/5372/4351/229/80201/5211/5210/5208/55556/7167/2762/8790/5214
hsa05231	hsa05231	Choline metabolism in cancer	92	0.379171574998262	1.53419206693098	0.00466736487117006	0.0128369973030824	0.00669687465417789	2936	tags=38%, list=18%, signal=31%	6584/5170/5337/1609/6655/56994/8395/5578/80736/8527/6583/5291/5296/1119/5130/1606/5154/1956/8525/126969/6667/5595/6654/10163/5894/3725/8605/5295/5601/5605/7249/5599/23446/5879/8394
hsa00600	hsa00600	Sphingolipid metabolism	42	0.47624840855789	1.6582758626457	0.00471427413088582	0.0128605398290565	0.00670915644732382	1861	tags=36%, list=12%, signal=32%	55512/57704/7368/123099/55304/130367/56848/8879/4758/166929/64781/9331/9514/56624/129807
hsa04926	hsa04926	Relaxin signaling pathway	126	-0.34698240393694	-1.49772575941279	0.00518203517357549	0.0140243967792797	0.00731632367864878	2726	tags=34%, list=17%, signal=29%	196883/5567/5602/5290/409/2885/2788/468/5594/4790/4846/8503/2773/1286/4792/7424/59/23236/2771/4322/53358/5604/113/1284/2790/5293/54331/4313/4318/2769/10681/7048/4312/7046/10000/2770/1282/2791/1277/9586/59345/1281/1278
hsa00592	hsa00592	alpha-Linolenic acid metabolism	21	0.601111230232363	1.78465166540927	0.00524084168201664	0.0140718662485644	0.00734108780986998	2375	tags=38%, list=15%, signal=32%	51/81579/30/84647/151056/8398/5320/8605
hsa05143	hsa05143	African trypanosomiasis	35	-0.506154366891425	-1.71333469215513	0.00551030216918357	0.0146797893725906	0.00765823245552651	3177	tags=51%, list=20%, signal=41%	3593/3250/54106/3586/8542/169355/355/5579/23236/7412/3910/7124/3620/3458/3569/3383/3553/6401
hsa05207	hsa05207	Chemical carcinogenesis - receptor activation	185	0.31306850399172	1.40254839807348	0.006405453803646	0.0169322461011107	0.0088333063469292	1541	tags=21%, list=10%, signal=19%	688/2053/5465/54576/54658/776/1555/54578/79799/7421/1576/115/84699/2948/4259/6655/54490/6195/2254/89832/6714/5578/54575/85315/2938/112/5291/5296/54852/4258/2940/9314/6256/153/1956/9970/2944/408/7422
hsa04922	hsa04922	Glucagon signaling pathway	99	0.367360683468887	1.50631857523142	0.00653783748906175	0.0171492506443851	0.00894651445871608	3143	tags=34%, list=20%, signal=28%	5465/5105/818/5106/32/5331/1374/2203/10891/817/84699/5565/5160/6514/91860/801/2641/808/51422/5211/805/5256/5257/3939/1387/90993/5562/23235/5214/92483/5564/148327/53632/3710
hsa05132	hsa05132	Salmonella infection	237	-0.296415821939115	-1.37572904939954	0.00669625171585248	0.0174307010313412	0.00909334302916086	4060	tags=38%, list=25%, signal=28%	6885/10095/10398/8655/64837/26999/375189/596/10092/6188/5868/7295/1781/338382/4609/23207/837/64746/84790/10093/55770/5600/347733/54106/10810/8717/10392/841/1434/5602/8797/9367/9267/3839/5290/3326/10376/112574/10640/51143/391/63916/55207/5594/6990/3831/4671/4790/10094/10097/5420/4792/3071/203068/10671/7184/10109/9844/5604/79659/113146/5585/51176/388/10096/5294/5293/7124/197259/399/5788/58484/4074/…
hsa04612	hsa04612	Antigen processing and presentation	71	-0.400298307534314	-1.56688460495214	0.00711914728487335	0.0183911304859228	0.00959438509683889	3660	tags=34%, list=23%, signal=26%	3308/1385/4801/3117/3133/6890/3309/821/10197/3115/3306/3326/3113/5993/811/1508/920/3112/3111/1520/7124/3458/10437/3310
hsa04910	hsa04910	Insulin signaling pathway	134	0.338588618430411	1.44831577328564	0.00759792225174897	0.0194803871266646	0.0101626344324937	3174	tags=35%, list=20%, signal=28%	5792/5105/5106/3643/32/2932/5170/5313/2203/10891/5590/6655/5565/91860/801/5291/5296/808/2872/6720/5501/51422/80201/1399/805/8660/5256/90673/5595/23265/6654/5257/5894/5295/5584/5576/5601/5605/5562/7249/5599/5564/369/3632/53632/10580/3991
hsa04010	hsa04010	MAPK signaling pathway	292	-0.282520972600857	-1.33947209516912	0.00789480977317822	0.0200905233780132	0.0104809336344628	3001	tags=28%, list=19%, signal=23%	7040/5600/1435/8717/2002/1386/11184/374/5533/10125/5567/1844/5602/4616/409/2885/5228/468/5594/5534/4214/3315/284/775/4790/4772/2069/5530/781/355/5922/7424/994/1436/5062/5924/5579/10235/55799/5604/3556/3552/9261/1849/4215/5908/7043/4791/1846/7124/285/3481/6789/1848/5880/7048/2316/2768/4208/22808/6196/5159/929/2321/4217/5156/1326/2260/7046/10000/3553/2247/7010/3791/11221/7042/3554/25780/3310/9448/3…
hsa00350	hsa00350	Tyrosine metabolism	36	0.485109913793656	1.65246305061465	0.00808460783355021	0.0203906756542954	0.0106375187083683	2475	tags=31%, list=15%, signal=26%	4128/1644/130/4129/2805/126/81889/3081/2184/6898/221
hsa05206	hsa05206	MicroRNAs in cancer	163	-0.314171202094103	-1.39237295883855	0.00813235158059874	0.0203906756542954	0.0106375187083683	2377	tags=29%, list=15%, signal=25%	6093/2885/1786/595/5594/648/4790/23414/8503/1871/11186/8434/1591/994/472/5579/8651/5604/406996/3690/4855/4193/1545/4170/4363/3667/7057/406991/5293/4318/54541/3678/7078/4854/960/5159/3371/5156/6624/4853/7431/5743/6935/9839/7042/5962/5328
hsa04973	hsa04973	Carbohydrate digestion and absorption	41	0.470421746099781	1.63028167480456	0.00869939830247992	0.0215840794440056	0.0112601000958079	2111	tags=39%, list=13%, signal=34%	476/776/5331/6476/2542/481/6523/6514/5291/5296/6518/80201/8972/346562/3938/276
hsa04728	hsa04728	Dopaminergic synapse	131	0.336448098433553	1.44000112784954	0.00873490605065331	0.0215840794440056	0.0112601000958079	3143	tags=31%, list=20%, signal=25%	4128/1644/776/818/5331/55970/2932/817/84699/3760/4129/5528/5578/91860/801/808/5501/2782/55844/5603/408/805/2786/51764/84152/5519/55012/9575/2931/5523/5516/5520/90993/2893/5601/5599/3765/6571/111/148327/3710
hsa00565	hsa00565	Ether lipid metabolism	39	0.468676690010062	1.61837850314905	0.00913741131284426	0.0222561232691421	0.011610695577975	1664	tags=31%, list=10%, signal=28%	81579/7368/5337/56994/84647/151056/8398/5051/9514/284161/5320/5048
hsa00562	hsa00562	Inositol phosphate metabolism	73	0.379532117352678	1.48783094721038	0.00908648030002014	0.0222561232691421	0.011610695577975	3247	tags=40%, list=20%, signal=32%	27124/4329/5331/8395/4952/3705/23007/5291/9110/3706/253430/55300/3612/8871/9562/5287/7167/5298/5288/80271/10423/5297/8394/51196/3632/4534/5333/55361/5335
hsa03040	hsa03040	Spliceosome	110	-0.350521919498024	-1.48517493431851	0.00989065453055768	0.0239199517370225	0.0124786906731187	4633	tags=38%, list=29%, signal=27%	3190/4670/51729/8896/83443/56259/27258/51503/151903/10713/1665/2521/57819/144983/9128/4116/25766/220988/9410/6636/3183/10285/23658/10907/6635/199746/153527/6629/57461/1655/11017/22916/9775/11157/10286/6434/55110/51645/6632/6633/6637/3310
hsa00220	hsa00220	Arginine biosynthesis	22	0.573215188713665	1.71627879766485	0.0103991965120372	0.0249727183845399	0.0130279037104098	2540	tags=50%, list=16%, signal=42%	2746/162417/95/2805/384/5009/2747/1373/2744/445/435
hsa04260	hsa04260	Cardiac muscle contraction	82	0.369586187215838	1.47792862273736	0.0109337215071247	0.0258916599578439	0.0135073021542696	4417	tags=45%, list=28%, signal=33%	476/776/783/481/1327/93589/7385/7168/7384/9377/1349/1329/10479/4634/1537/1345/6548/483/29796/7386/27089/1350/10975/779/1340/7137/6546/59283/1351/1337/4624/23439/7139/487/10368/784/477
hsa05418	hsa05418	Fluid shear stress and atherosclerosis	134	-0.324048705410795	-1.41187776464926	0.0108702763146269	0.0258916599578439	0.0135073021542696	2523	tags=31%, list=16%, signal=26%	5290/3326/387082/4205/2953/4790/4846/8503/9181/90/1535/7184/3690/3552/7412/6613/6383/7850/5293/7124/1003/4313/5880/4318/4208/653361/3458/4217/6347/857/10000/3383/3685/3553/6401/7056/4688/10365/3791/5175/3554
hsa04744	hsa04744	Phototransduction	28	0.518898877409756	1.64557887781536	0.0111342940207767	0.0261847880074819	0.0136602227913704	1667	tags=21%, list=10%, signal=19%	91860/801/808/1259/2782/805
hsa05221	hsa05221	Acute myeloid leukemia	67	-0.389482964719318	-1.5072436489384	0.0120728062869469	0.0280056254683599	0.0146101271929397	3015	tags=39%, list=19%, signal=32%	1978/6198/1437/5290/2885/595/5594/4790/6777/8503/5371/1436/5604/6776/51176/862/5293/6688/1848/861/929/2209/10000/11040/597/3684
hsa04911	hsa04911	Insulin secretion	85	0.374451682057556	1.50106625746633	0.0120367931481374	0.0280056254683599	0.0146101271929397	1073	tags=18%, list=7%, signal=17%	2767/476/776/818/5331/817/115/481/84699/6514/5578/112/2641/54795/27445
hsa05220	hsa05220	Chronic myeloid leukemia	75	-0.380366403735695	-1.51843143534853	0.0123560944428342	0.028469109493287	0.0148519200628662	2625	tags=33%, list=16%, signal=28%	4616/5290/2885/595/5594/4790/6777/8503/1871/4792/5781/53358/1019/5604/6776/4193/7043/5293/5925/867/7048/861/7046/10000/7042
hsa04666	hsa04666	Fc gamma R-mediated phagocytosis	91	-0.357825034810624	-1.47916839372808	0.0129422206395547	0.0296194445509272	0.0154520331196379	3196	tags=42%, list=20%, signal=34%	273/27040/10093/7408/10810/6198/65108/5290/3985/5594/10094/8503/10097/3635/8936/5579/10109/5604/10096/4067/5293/5788/50807/5880/7409/7454/3055/3984/653361/81873/2209/2215/2212/8877/10000/2213/2214/1073
hsa04750	hsa04750	Inflammatory mediator regulation of TRP channels	91	0.354330306590515	1.4343315656898	0.0130602835911493	0.029690378030546	0.0154890380835385	3284	tags=34%, list=20%, signal=27%	7442/1573/818/5331/817/115/6714/5578/91860/801/112/8398/5291/5296/808/5501/2150/5603/805/5580/5029/162514/8605/5295/5601/5608/5599/111/3710/5335/3269
hsa05031	hsa05031	Amphetamine addiction	69	0.385792466060231	1.49842658948505	0.0150468534601107	0.0339799803304488	0.0177268611694578	3053	tags=29%, list=19%, signal=24%	4128/1644/776/818/817/84699/4129/5578/91860/801/808/5501/805/84152/3725/90993/2893/6571/111/148327
hsa05415	hsa05415	Diabetic cardiomyopathy	170	0.311145865327768	1.38104382582259	0.0154820682416675	0.0347327978316356	0.0181195951027826	3165	tags=36%, list=20%, signal=29%	5465/5164/4719/818/3643/5331/2932/2936/1636/6389/817/5165/5590/292/5160/1327/5578/4088/7385/5291/5296/1509/1376/5166/5501/7384/5603/291/4717/9377/1349/6667/6390/4718/4716/948/5580/7416/4714/1329/5295/4704/293/5601/4698/2673/5599/4720/1537/4700/5879/1345/6392/4705/4722/29796/7386/27089/1350/4723/10975
hsa04148	hsa04148	Efferocytosis	151	-0.304829798801968	-1.33817247748291	0.0167363413375175	0.0373012574908069	0.0194595231237733	2366	tags=40%, list=15%, signal=35%	4773/91937/5868/338382/23166/140885/1385/100133941/489/5732/7040/5600/2057/8754/55423/3586/1844/714/84466/1524/5031/5594/712/6376/126129/5777/961/811/4772/4776/4953/4240/713/240/8578/89790/5781/558/286410/6513/9844/5604/3690/9261/1849/3717/1846/7057/55754/9023/3091/1051/8877/3685/19/5743/1901/24145/5175/10326/84868
hsa00260	hsa00260	Glycine, serine and threonine metabolism	38	0.450720081315196	1.54820439663844	0.0169057498261496	0.0374341603293314	0.0195288566002686	1418	tags=26%, list=9%, signal=24%	4128/132158/55349/275/2628/875/4129/6470/1491/64902
hsa00604	hsa00604	Glycosphingolipid biosynthesis - ganglio series	15	-0.59833401970183	-1.61883117340872	0.017034612767295	0.037476148088049	0.0195507610028717	5179	tags=67%, list=32%, signal=45%	9197/3073/30815/81849/256435/27090/6483/6489/8869/6482
hsa00480	hsa00480	Glutathione metabolism	53	0.41011473029462	1.49168685897596	0.0183867311921717	0.0401915085675036	0.0209673250437046	2575	tags=38%, list=16%, signal=32%	2936/2948/4259/373156/3417/124975/2678/2938/9027/290/4258/2940/2944/2946/2879/27306/119391/2729/4257/2730
hsa03030	hsa03030	DNA replication	36	-0.453709428366281	-1.54766378743691	0.0193484886409553	0.0420244243730303	0.0219235305418803	4721	tags=64%, list=29%, signal=45%	6742/84153/5422/5425/29935/4171/5111/5982/54107/6119/4174/4175/10714/5557/5984/5558/79621/10535/5983/2237/4172/246243/6118
hsa00030	hsa00030	Pentose phosphate pathway	29	0.466287507595377	1.49698050407698	0.0210385998284537	0.0454060920348272	0.0236876973418299	1396	tags=31%, list=9%, signal=28%	132158/2203/64080/51071/23729/230/229/5236/5211
