# Supplementary material for: Identification of shared diagnostic genes between osteoporosis and Crohn’s disease through integrated transcriptomic analysis and machine learning
Source: Front Genet. 2025 Oct 7;16:1609915. doi: 10.3389/fgene.2025.1609915 (PMC12538133; doi:10.3389/fgene.2025.1609915)
Supplement: Supplementary file 1 [file Supplementaryfile1.zip › Supplementary Material/04_Immune/3.4_OP_ABO_ssGSEA_GO.csv]

	ONTOLOGY	ID	Description	setSize	enrichmentScore	NES	pvalue	p.adjust	qvalue	rank	leading_edge	core_enrichment
GO:0000375	BP	GO:0000375	RNA splicing, via transesterification reactions	234	-0.486074613144126	-2.53532759850391	1e-10	3.8545825006111e-08	3.27665763506703e-08	3055	tags=51%, list=25%, signal=39%	51634/9939/51691/10450/25804/51319/3189/55110/51747/10180/55660/11157/25949/55147/11193/8161/25980/51759/5978/9444/1660/3183/6633/54957/51690/54502/8449/27257/11017/24144/10285/79833/10179/55696/6434/6433/6627/4670/11189/26986/4869/10659/9775/3550/5411/8087/10772/51163/10181/83759/3185/6629/4686/8899/27258/79753/6634/6651/10419/1659/60625/10236/10492/11171/58517/6428/94104/8559/10212/10199/11168/…
GO:0006413	BP	GO:0006413	translational initiation	99	-0.547378363046276	-2.52296565779201	1e-10	3.8545825006111e-08	3.27665763506703e-08	3520	tags=65%, list=29%, signal=46%	10959/400961/7812/8672/1964/1618/6451/1967/1654/6189/468/1617/55024/8891/7458/27161/10987/9451/4869/55364/8562/8440/23521/54505/28985/6059/1974/7884/8665/4686/54915/5611/9689/8669/51386/8661/8664/3646/10605/8666/7175/10657/8846/4690/23367/5436/1965/9086/1939/8872/2332/1982/8890/2235/28969/4528/1653/9470/6198/27102/9669/1983/22916/8667
GO:0000377	BP	GO:0000377	RNA splicing, via transesterification reactions with bulged adenosine as nucleophile	230	-0.482827003355815	-2.50716446419315	1e-10	3.8545825006111e-08	3.27665763506703e-08	3055	tags=50%, list=25%, signal=39%	51634/9939/51691/10450/25804/51319/3189/55110/51747/10180/55660/11157/25949/55147/11193/8161/25980/51759/5978/9444/1660/3183/6633/54957/51690/54502/8449/11017/24144/79833/10179/55696/6434/6433/6627/4670/11189/26986/4869/10659/9775/3550/5411/8087/10772/51163/10181/83759/3185/6629/4686/8899/27258/79753/6634/6651/10419/1659/60625/10236/10492/11171/58517/6428/94104/8559/10212/11168/7072/96764/9733/10…
GO:0000398	BP	GO:0000398	mRNA splicing, via spliceosome	230	-0.482827003355815	-2.50716446419315	1e-10	3.8545825006111e-08	3.27665763506703e-08	3055	tags=50%, list=25%, signal=39%	51634/9939/51691/10450/25804/51319/3189/55110/51747/10180/55660/11157/25949/55147/11193/8161/25980/51759/5978/9444/1660/3183/6633/54957/51690/54502/8449/11017/24144/79833/10179/55696/6434/6433/6627/4670/11189/26986/4869/10659/9775/3550/5411/8087/10772/51163/10181/83759/3185/6629/4686/8899/27258/79753/6634/6651/10419/1659/60625/10236/10492/11171/58517/6428/94104/8559/10212/11168/7072/96764/9733/10…
GO:0022613	BP	GO:0022613	ribonucleoprotein complex biogenesis	368	-0.441013602866116	-2.42951999230634	1e-10	3.8545825006111e-08	3.27665763506703e-08	3346	tags=51%, list=27%, signal=38%	51388/1964/1654/29063/8233/29889/6189/4839/55651/63899/6426/6129/57050/79577/6223/57109/51634/54552/56342/51504/55319/25804/8451/64216/1736/55759/23195/51747/51106/11157/85865/55052/130916/11052/11340/8161/51077/6191/5394/10728/51001/6227/25980/23378/6206/117246/1660/10856/55164/11103/10200/6633/103/5433/27161/79833/6433/2091/10813/6627/10412/11189/4869/10659/5393/8562/10557/9775/11137/23521/5450…
GO:0006403	BP	GO:0006403	RNA localization	163	-0.476668731340553	-2.37841931048579	1e-10	3.8545825006111e-08	3.27665763506703e-08	3698	tags=60%, list=30%, signal=43%	7248/23636/7203/23742/29107/51092/55011/167227/908/4600/10644/55651/6426/6780/56943/56000/10482/9939/29072/1736/55110/29074/3087/3267/11052/7013/5394/9972/10643/9444/1660/10856/55164/2091/8563/6741/4869/348995/9775/399664/55706/9908/5903/1069/7884/8939/23279/10204/4686/9984/23165/59343/53371/7263/472/7514/10694/6428/27067/81929/10212/7175/10657/6311/4928/22948/65109/3178/9804/54680/23369/91746/26…
GO:0071826	BP	GO:0071826	protein-RNA complex organization	174	-0.463144160380162	-2.32218942841915	1e-10	3.8545825006111e-08	3.27665763506703e-08	3287	tags=51%, list=27%, signal=38%	8233/79752/4839/6426/79577/6223/51634/56342/25804/23195/51747/55052/3799/11052/8161/10728/25980/1660/10856/55164/6633/103/5433/24144/27161/79833/6433/6627/11189/10659/8562/23521/54505/6169/8575/28985/10772/10181/8665/6629/4686/55299/8669/79753/6634/51386/10419/8661/8664/1659/11171/3646/8666/472/8559/3921/11168/96764/9733/23064/192669/6430/6936/54680/8487/6431/1207/26523/6175/11051/91746/1939/1090…
GO:0022618	BP	GO:0022618	protein-RNA complex assembly	166	-0.462094721781231	-2.31574092049006	1e-10	3.8545825006111e-08	3.27665763506703e-08	3163	tags=51%, list=26%, signal=39%	8233/4839/6426/79577/6223/51634/56342/25804/23195/51747/55052/11052/8161/10728/25980/1660/10856/55164/6633/103/5433/27161/79833/6433/6627/11189/10659/8562/23521/54505/6169/8575/28985/10772/10181/8665/6629/4686/55299/8669/79753/6634/51386/10419/8661/8664/11171/3646/8666/472/8559/3921/11168/96764/9733/23064/192669/6430/6936/54680/8487/6431/1207/26523/6175/11051/91746/1939/10907/9416/9879/1653/23451…
GO:0008380	BP	GO:0008380	RNA splicing	342	-0.42030288362544	-2.29077922702681	1e-10	3.8545825006111e-08	3.27665763506703e-08	2871	tags=43%, list=23%, signal=34%	51319/3189/55110/51747/10180/55660/11157/25949/55147/11193/8161/10891/57018/25980/51759/11319/5978/1195/9444/1660/3183/6633/54957/84060/51690/54502/8449/27257/10915/4154/11017/24144/10285/6883/79833/10179/55696/6434/6433/6627/8563/4670/11189/26986/4869/10659/140890/9775/3550/54517/5411/8087/10772/3276/51163/10181/10150/83759/3185/64121/6629/4686/8850/8899/9984/27258/79753/6634/6651/10419/55131/16…
GO:0006397	BP	GO:0006397	mRNA processing	361	-0.406635956982935	-2.23433714663144	1e-10	3.8545825006111e-08	3.27665763506703e-08	2882	tags=42%, list=24%, signal=33%	23283/51319/3189/55110/51747/10180/55660/11157/25949/55147/11052/11193/8161/10891/23070/25980/51759/11319/5978/8732/9924/9444/1660/3183/6633/54957/84060/103/51690/54502/8449/27257/5433/10915/4154/11017/24144/10285/79833/10179/55696/6434/6433/6627/8563/4670/11189/26986/4869/10659/140890/10949/9775/55149/3550/54517/5411/79811/8087/10772/51163/7884/10181/10150/83759/3185/6629/4686/8731/8899/9984/272…
GO:0140098	MF	GO:0140098	catalytic activity, acting on RNA	245	-0.415062425423671	-2.17791297235547	1e-10	3.8545825006111e-08	3.27665763506703e-08	3334	tags=49%, list=27%, signal=37%	57038/54802/5435/1654/29063/54938/4839/63899/2021/24140/9337/51082/51110/57470/64216/80745/25788/51106/54901/54482/10940/55157/79897/25939/5394/23070/283/8732/9924/339175/23351/6039/117246/1660/10352/8449/10146/27161/55703/25996/2091/64135/23019/90957/55699/5393/10557/9775/55601/9683/54505/23404/51067/29102/11165/1974/23438/55106/51163/8886/1662/8731/6038/114034/10799/51567/8634/1659/9836/60625/6…
GO:0006417	BP	GO:0006417	regulation of translation	302	-0.39439165881316	-2.12694939150369	1e-10	3.8545825006111e-08	3.27665763506703e-08	3611	tags=50%, list=29%, signal=36%	5036/51123/25983/10767/10959/54952/400961/7812/8531/8672/10658/56623/23587/167227/1618/6451/1654/2597/29063/10644/6197/55140/63899/149041/468/2935/9337/9939/23191/1617/11340/6191/283/55024/9924/10643/9444/1660/7458/27257/5337/27161/8864/9451/9698/23019/9728/7555/26986/6741/4869/113251/5393/55364/10131/9775/399664/28958/8440/23521/54505/54517/23404/6169/55037/79727/28998/26065/1994/48/4076/6059/80…
GO:0062023	CC	GO:0062023	collagen-containing extracellular matrix	349	0.356292513546213	2.03165536978351	1.02311413420335e-10	3.8545825006111e-08	3.27665763506703e-08	2537	tags=32%, list=21%, signal=26%	2155/348/8425/80781/8785/1277/5919/7148/337/2817/1292/5104/79748/165/325/285/197/633/335/3691/4146/4878/4192/8722/4240/2220/1298/7042/2199/266/8416/51129/23452/3339/1946/7177/265/1291/1311/7047/1463/6278/64856/11095/5004/1509/22798/83729/4017/653808/2263/3911/8292/1290/977/78987/3697/7078/375790/3910/5054/7472/954/1278/11117/4684/4239/3698/5155/6275/4313/1520/1805/4237/80144/1634/10319/2267/1296/…
GO:0048018	MF	GO:0048018	receptor ligand activity	385	0.351720481918974	2.02801620787077	1e-10	3.8545825006111e-08	3.27665763506703e-08	3611	tags=44%, list=29%, signal=32%	6343/57817/9048/2323/7425/6369/4681/57152/2253/27006/10501/27179/7031/10850/335/2691/1325/5967/1392/5623/4878/23529/4192/3479/2671/2056/8200/7042/5008/10022/1946/265/1907/6398/6354/7477/26281/8993/23767/3596/970/1444/885/6375/4879/83729/2920/8620/10148/2621/5020/2251/796/29948/6405/10675/2520/7472/797/11009/6361/5155/6275/8822/353500/3624/51083/4908/9547/79006/3567/6363/1803/5173/5697/3603/7066/3…
GO:0030545	MF	GO:0030545	signaling receptor regulator activity	409	0.349383580508572	2.02476344642574	1e-10	3.8545825006111e-08	3.27665763506703e-08	3611	tags=43%, list=29%, signal=32%	6343/57817/9048/2323/7425/6369/4681/57152/2253/27006/10501/27179/7031/10850/335/2691/1325/5967/1392/5623/4878/23529/4192/3479/2671/2056/8200/131/7042/5008/27121/10022/1946/265/1907/6398/6354/11006/7477/26281/8993/23767/10068/3596/970/1444/885/6375/4879/83729/2920/8620/10148/2621/5020/2251/796/29948/6405/10675/2520/7472/797/11009/6361/5155/6275/8822/353500/3624/51083/4908/9547/79006/3567/6363/1803…
GO:0030546	MF	GO:0030546	signaling receptor activator activity	390	0.350350612944123	2.02395723525614	1e-10	3.8545825006111e-08	3.27665763506703e-08	3611	tags=44%, list=29%, signal=32%	6343/57817/9048/2323/7425/6369/4681/57152/2253/27006/10501/27179/7031/10850/335/2691/1325/5967/1392/5623/4878/23529/4192/3479/2671/2056/8200/7042/5008/10022/1946/265/1907/6398/6354/7477/26281/8993/23767/3596/970/1444/885/6375/4879/83729/2920/8620/10148/2621/5020/2251/796/29948/6405/10675/2520/7472/797/11009/6361/5155/6275/8822/353500/3624/51083/4908/9547/79006/3567/6363/1803/5173/5697/3603/7066/3…
GO:0140640	MF	GO:0140640	catalytic activity, acting on a nucleic acid	415	-0.361118172036203	-2.01604274537021	1e-10	3.8545825006111e-08	3.27665763506703e-08	3334	tags=44%, list=27%, signal=33%	57038/54802/5435/1654/29063/23583/54938/4839/7486/63899/2067/2021/24140/9337/5984/51082/51110/57470/64216/1736/80745/5982/1786/5111/25788/51106/54901/4436/6596/5932/54482/10940/55157/79897/1763/25939/2071/7013/5394/10728/23070/79605/283/8732/9924/339175/5980/23351/6039/117246/1660/5422/10856/5928/1105/10352/7150/8449/10146/27161/55703/5965/25996/2091/64135/23019/8930/90957/55699/5393/8467/10557/9…
GO:0030312	CC	GO:0030312	external encapsulating structure	439	0.34381846216631	2.00969831647936	1e-10	3.8545825006111e-08	3.27665763506703e-08	3376	tags=40%, list=28%, signal=30%	1834/2155/348/8425/80781/8785/1277/5919/4586/727897/7148/337/2817/4325/1292/11173/5104/79748/165/325/285/197/633/335/3691/4146/4878/4192/8722/4240/2220/1298/7042/2199/266/8416/51129/23452/4585/3339/81577/1946/7177/265/1291/11093/1311/4326/7047/1463/6278/23767/64856/11095/3549/5004/1509/22798/83729/4017/653808/2263/3911/8292/1290/977/78987/3697/7078/375790/3910/4320/5054/7472/954/4588/1278/11117/6…
GO:0031012	CC	GO:0031012	extracellular matrix	439	0.34381846216631	2.00969831647936	1e-10	3.8545825006111e-08	3.27665763506703e-08	3376	tags=40%, list=28%, signal=30%	1834/2155/348/8425/80781/8785/1277/5919/4586/727897/7148/337/2817/4325/1292/11173/5104/79748/165/325/285/197/633/335/3691/4146/4878/4192/8722/4240/2220/1298/7042/2199/266/8416/51129/23452/4585/3339/81577/1946/7177/265/1291/11093/1311/4326/7047/1463/6278/23767/64856/11095/3549/5004/1509/22798/83729/4017/653808/2263/3911/8292/1290/977/78987/3697/7078/375790/3910/4320/5054/7472/954/4588/1278/11117/6…
GO:0010608	BP	GO:0010608	post-transcriptional regulation of gene expression	386	-0.360682982576186	-1.99508945583132	1e-10	3.8545825006111e-08	3.27665763506703e-08	3533	tags=50%, list=29%, signal=37%	6203/54956/9931/1432/7188/1153/3184/7248/6188/5036/51123/25983/8737/10767/10959/54952/400961/328/7812/8531/8672/10658/56623/23587/167227/1618/6451/1654/2597/29063/7073/10644/6197/55140/693221/6774/63899/407004/149041/6780/468/2935/9337/9939/23191/9782/1736/26272/1617/11340/6191/283/9597/799/55024/9924/10643/9444/1660/3183/7458/103/54502/27257/5337/27161/8864/9451/9698/23019/9728/7555/26986/6741/4…
GO:0005681	CC	GO:0005681	spliceosomal complex	155	-0.459457115200561	-2.27722611691709	2.74109478912334e-10	9.83530916002114e-08	8.3606826024138e-08	3395	tags=49%, list=28%, signal=36%	220988/11066/8233/22938/6426/51634/9939/51691/10450/25804/3189/55110/51747/55660/11157/25949/11193/25980/51759/3183/6633/54957/84060/103/51690/8449/24144/10285/55696/6434/6627/4670/26986/140890/9775/3550/5411/10181/3185/6629/8899/27258/79753/6634/55131/1659/60625/10236/10492/10625/8559/2483/6936/56259/55596/3178/8487/1207/10907/54883/55285/9416/9879/4236/1665/10465/51362/23451/79005/8539/23398/77…
GO:0042254	BP	GO:0042254	ribosome biogenesis	247	-0.401907410742517	-2.10642645175043	3.26887596644891e-10	1.07091219161707e-07	9.1034829546186e-08	3611	tags=51%, list=29%, signal=37%	5036/25983/6130/26574/55011/83743/51154/51388/1964/1654/29063/29889/6189/4839/55651/63899/6129/57050/6223/57109/54552/56342/51504/55319/8451/64216/1736/55759/23195/51106/11157/85865/55052/130916/11340/51077/6191/5394/51001/6227/23378/6206/117246/55164/11103/10200/2091/10813/10412/4869/5393/10557/9775/11137/54505/81887/55341/23404/6169/29102/6059/55272/8602/80135/8886/10969/26135/6210/1662/8850/55…
GO:0005759	CC	GO:0005759	mitochondrial matrix	349	-0.35585415206445	-1.94837474790213	3.1492174501263e-10	1.07091219161707e-07	9.1034829546186e-08	3351	tags=44%, list=27%, signal=33%	5009/57038/64087/54802/11238/8802/54938/8803/211/2746/63899/5019/23479/3030/34/55856/374291/1841/51110/64216/51106/3305/55052/4722/130916/3329/29074/55157/18/1763/8801/3420/7019/9054/10797/6296/5091/593/53343/549/402/292/9512/57128/10157/51642/10352/10531/54704/2230/10845/7416/79736/622/25996/7978/51021/55699/11222/23417/10131/55347/23568/594/1738/11315/51067/8505/8050/55037/28998/78988/4285/4720…
GO:0043632	BP	GO:0043632	modification-dependent macromolecule catabolic process	472	-0.328469892981213	-1.8502555882089	6.78213768296135e-10	2.12930864337974e-07	1.81005735968508e-07	2933	tags=37%, list=24%, signal=29%	8451/7471/55432/51510/51105/5747/7480/6907/26272/11340/55284/10254/4780/1047/26043/5394/5713/10134/2272/26235/7329/9575/9604/56929/7326/6047/10616/7128/23411/1601/10613/51652/79589/5702/8883/1017/23220/9246/79139/5393/7874/4189/1950/9867/11315/9683/9349/6400/9978/5718/23404/7334/51449/7844/8405/23376/5527/7337/27185/7314/4850/57092/25847/26268/5695/5683/11342/25978/9928/4287/26273/51433/54542/511…
GO:0006913	BP	GO:0006913	nucleocytoplasmic transport	272	-0.380294042534768	-2.02713668738887	7.53016441053938e-10	2.18229957051593e-07	1.85510325660454e-07	3121	tags=42%, list=25%, signal=32%	56943/23039/8125/56000/10482/9939/29072/23195/284/51319/55110/60468/5781/3087/3267/11052/51715/5530/9972/23633/7329/5469/1660/64328/6672/92335/3838/55696/29098/8563/6741/4869/348995/9775/9531/11315/868/9349/55341/55706/1994/4760/6059/5903/3842/652/4659/7545/23279/653489/10204/6788/10628/4686/26953/5534/1386/9984/3717/23165/10768/23214/53371/10541/7514/10023/6428/26263/2932/81929/10212/1871/5295/7…
GO:0051169	BP	GO:0051169	nuclear transport	272	-0.380294042534768	-2.02713668738887	7.53016441053938e-10	2.18229957051593e-07	1.85510325660454e-07	3121	tags=42%, list=25%, signal=32%	56943/23039/8125/56000/10482/9939/29072/23195/284/51319/55110/60468/5781/3087/3267/11052/51715/5530/9972/23633/7329/5469/1660/64328/6672/92335/3838/55696/29098/8563/6741/4869/348995/9775/9531/11315/868/9349/55341/55706/1994/4760/6059/5903/3842/652/4659/7545/23279/653489/10204/6788/10628/4686/26953/5534/1386/9984/3717/23165/10768/23214/53371/10541/7514/10023/6428/26263/2932/81929/10212/1871/5295/7…
GO:0019941	BP	GO:0019941	modification-dependent protein catabolic process	467	-0.326767427779235	-1.84322886204402	1.57728848013106e-09	4.4018032214028e-07	3.7418325152427e-07	2157	tags=30%, list=18%, signal=26%	51652/79589/5702/8883/1017/23220/9246/79139/7874/4189/1950/9867/11315/9683/9349/6400/9978/5718/7334/51449/7844/8405/23376/5527/7337/27185/7314/4850/57092/25847/26268/5695/5683/11342/25978/9928/4287/26273/51433/54542/51191/55212/137886/25898/7327/10905/7320/819/5691/9655/7323/7514/26263/4534/2932/8027/8533/1457/11236/64418/5728/10213/5930/5715/10475/51377/8065/57761/64750/10210/10269/11124/10040/9…
GO:0034470	BP	GO:0034470	ncRNA processing	305	-0.369452482218828	-1.9948579598774	1.66041543258511e-09	4.46829653018887e-07	3.79835635612046e-07	3320	tags=46%, list=27%, signal=35%	54802/1654/29063/4839/55140/6774/55651/63899/6129/65123/57050/6223/57109/24140/56342/51504/64216/1736/80745/55759/4086/51106/54901/11157/130916/26512/55511/54482/10940/79897/11340/51077/5394/6227/339175/23378/117246/55164/11103/10200/103/27161/9698/2091/10813/10412/6741/5393/10557/9775/23536/11137/81887/54517/23404/29102/8575/79727/55272/652/8602/55623/80135/8886/10969/1662/4686/114034/8850/55299…
GO:0003729	MF	GO:0003729	mRNA binding	249	-0.384541939099017	-2.01763172447684	3.0878217666168e-09	8.02301276257159e-07	6.82010724132967e-07	3452	tags=50%, list=28%, signal=37%	8531/8672/10658/220988/11066/1618/9991/1654/7073/10644/6189/407004/149041/6426/6129/6780/10482/9939/10450/23283/51747/1617/11052/11340/8880/23351/10643/9444/1660/549/3183/27303/54502/27257/10146/27161/5937/6434/9698/9728/8563/7555/4670/11189/26986/6741/10659/113251/5393/8562/10949/9775/11315/399664/9683/23521/79727/28998/26065/9908/1994/48/4076/8087/8932/7884/10181/8939/26135/4686/54915/54542/406…
GO:0006511	BP	GO:0006511	ubiquitin-dependent protein catabolic process	458	-0.3251518370475	-1.83111476872723	4.06462819109282e-09	1.02089911399615e-06	8.67833773431572e-07	2157	tags=37%, list=18%, signal=31%	8451/7471/55432/51510/51105/5747/7480/6907/26272/55284/10254/4780/1047/26043/5713/10134/2272/26235/7329/9575/9604/56929/7326/6047/10616/7128/23411/1601/10613/51652/79589/5702/8883/1017/23220/9246/79139/7874/4189/1950/9867/11315/9683/9349/6400/9978/5718/7334/7844/8405/23376/5527/7337/27185/4850/57092/25847/26268/5695/5683/11342/25978/9928/4287/26273/51433/54542/51191/55212/137886/25898/7327/10905/…
GO:0034248	BP	GO:0034248	regulation of amide metabolic process	351	-0.350620450022411	-1.92232788106576	5.64753818774062e-09	1.35876095403068e-06	1.15503934694606e-06	2184	tags=34%, list=18%, signal=28%	5337/27161/8864/9451/9698/23019/9728/7555/26986/6741/4869/113251/5393/55364/10131/9775/399664/28958/8440/23521/54505/54517/23404/6169/55037/79727/28998/26065/1994/48/4076/6059/8087/53918/3276/1974/4850/10972/79072/83759/26135/4686/54915/5611/54542/406991/9689/8507/8664/10236/10492/5621/3646/10605/23185/26610/5610/8550/1457/7072/7175/55226/10657/55802/11236/192669/6311/8846/51334/51654/4690/5562/2…
GO:0016567	BP	GO:0016567	protein ubiquitination	492	-0.316796751572606	-1.79446363429123	5.77045129780778e-09	1.35876095403068e-06	1.15503934694606e-06	2589	tags=32%, list=21%, signal=26%	9830/10055/6737/9604/56929/7326/5469/6047/10196/8925/10616/51444/7128/23411/9532/26118/7965/26271/79589/8864/8883/23220/55827/648/9246/53840/55958/79139/4869/7874/26191/9867/11315/868/9683/9349/7185/9978/7334/7844/8405/23376/10238/4591/50862/8139/7337/7314/4850/4799/57092/25847/26268/373/23219/2534/11342/30837/23338/57820/26273/51433/54542/11275/51191/9111/112950/8507/8835/59343/25898/7327/10625/…
GO:0010498	BP	GO:0010498	proteasomal protein catabolic process	390	-0.330839042418309	-1.83312229478469	6.74062366209085e-09	1.53910906951074e-06	1.30834752739467e-06	2706	tags=36%, list=22%, signal=29%	55284/4780/1047/26043/5713/10134/2272/26235/5699/6737/9575/9604/56929/7326/6047/10616/23411/1601/10613/9532/5702/1017/23220/22926/79139/55270/7874/4189/9867/11315/9683/6400/1861/9978/5718/7334/7844/8405/23376/5527/7337/7314/57092/25847/26268/5695/5683/9928/4287/26273/51433/55212/8507/137886/25898/7327/10905/7320/819/5691/9655/7323/7514/26263/4534/2932/27074/11236/10213/10475/51377/8065/57761/6475…
GO:0098798	CC	GO:0098798	mitochondrial protein-containing complex	193	-0.403809911084669	-2.05168901221719	7.10403119865575e-09	1.57437867887856e-06	1.3383290973319e-06	3171	tags=46%, list=26%, signal=35%	63899/4695/23479/29796/1347/3030/10440/374291/55052/4722/4698/130916/29074/83447/8801/3420/4718/9054/593/55750/292/9512/57128/51642/1350/6390/10845/7416/1678/4729/51021/100287932/11222/594/26517/1738/10367/9167/8050/55037/28998/78988/4720/4704/617/5162/51373/1329/51318/3032/4719/3419/51650/64981/1340/4700/4711/10240/2395/80273/79135/10884/63931/29088/25813/51103/60488/9804/7381/56922/29093/26589/…
GO:0043161	BP	GO:0043161	proteasome-mediated ubiquitin-dependent protein catabolic process	339	-0.341530570363849	-1.86726596195675	1.34589814692646e-08	2.89752643916882e-06	2.46309480422482e-06	2798	tags=37%, list=23%, signal=29%	7480/6907/26272/55284/4780/1047/26043/5713/10134/2272/26235/9575/9604/56929/7326/6047/10616/23411/1601/10613/5702/1017/23220/79139/7874/4189/9867/11315/9683/6400/9978/5718/7334/7844/8405/23376/5527/7337/57092/25847/26268/5695/5683/9928/4287/26273/51433/55212/137886/25898/7327/10905/7320/819/5691/9655/7323/7514/26263/4534/2932/10213/10475/51377/8065/57761/64750/10210/11124/9354/5686/5685/8453/5684…
GO:0072594	BP	GO:0072594	establishment of protein localization to organelle	358	-0.337492825514149	-1.84965635490487	1.70290394199885e-08	3.56427255637814e-06	3.02987441142193e-06	3423	tags=40%, list=28%, signal=30%	5194/6747/9927/10527/908/54832/25793/4836/9648/22930/6774/950/9695/54469/9709/64112/7095/5599/10440/55048/6729/1736/284/54332/3305/130916/3329/4074/10254/637/7013/51715/10134/5530/8766/9972/10055/23633/51762/5469/10856/55750/7128/9512/3920/10531/5191/3838/1678/55696/8504/29098/100287932/55670/23471/26517/9531/868/9349/8031/665/9131/3308/1994/4591/4285/5903/3842/5018/652/7545/617/9789/653489/10204…
GO:0051236	BP	GO:0051236	establishment of RNA localization	132	-0.450867193113401	-2.17729287124829	2.00939741394696e-08	4.09211067948388e-06	3.47857276354688e-06	3289	tags=53%, list=27%, signal=39%	4600/10644/6426/56943/56000/10482/9939/29072/55110/29074/3087/3267/11052/7013/9972/10643/9444/1660/8563/6741/4869/348995/9775/55706/9908/5903/1069/7884/23279/10204/4686/9984/23165/59343/53371/7263/472/7514/6428/81929/10212/7175/10657/6311/4928/65109/3178/9804/91746/26019/10128/2332/5901/55916/6432/9688/9631/545/8480/4927/55308/55746/10762/23180/79902/22916/79023/22794/57122/57187
GO:0034655	BP	GO:0034655	nucleobase-containing compound catabolic process	316	-0.348123849775084	-1.88315595942636	2.20183796796563e-08	4.36601291805816e-06	3.71140831996422e-06	3569	tags=45%, list=29%, signal=33%	51092/1774/10767/328/7812/51154/8531/10658/167227/1618/9583/22882/79899/8802/23583/11163/10644/8803/149041/2935/2021/57109/9337/9939/25804/1736/55110/11157/4907/10940/1617/1763/11340/5136/25939/8801/5394/2272/283/799/9924/7378/10643/6039/1660/53343/3183/51690/54502/27257/27161/10179/9698/55270/23019/26986/6741/4869/8930/5393/23417/10949/9775/55149/81892/399664/10924/23404/9131/79727/1994/4076/808…
GO:0031966	CC	GO:0031966	mitochondrial membrane	494	-0.311815290333087	-1.76705763177979	2.5622735194381e-08	4.95044383819644e-06	4.20821440371953e-06	3695	tags=42%, list=30%, signal=31%	6188/6389/22877/57017/54968/51023/27235/5894/25915/10166/259/10229/23786/79085/26520/81890/25994/5366/23230/4705/4706/64976/9927/54832/4184/5009/2180/4259/55288/211/9823/662/2628/4695/2021/3052/64112/29796/1347/3030/10440/34/374291/6583/664/54205/54332/55052/4722/4698/3845/3329/5350/4891/29074/63933/8760/55972/83447/637/27069/26355/7419/51001/4718/9830/80219/729515/60492/54902/2710/55750/292/9512…
GO:0022836	MF	GO:0022836	gated channel activity	248	0.354634072516141	1.92957892098699	5.28036223567376e-08	9.93229429278019e-06	8.44312657026053e-06	3161	tags=40%, list=26%, signal=31%	3754/6337/773/26251/54207/610/5024/1186/779/1258/59341/1135/2901/27091/782/8913/9033/2905/1181/6833/2892/3762/81033/2185/3763/57053/3744/776/3755/2563/22821/3739/775/774/1137/9132/9725/2893/3748/2904/3741/9254/1180/6512/2897/54795/3752/2558/8911/9312/41/23415/784/3351/27092/3750/3780/1146/30819/11322/785/7226/6331/27035/6334/1145/30820/5023/1141/57192/3790/778/6616/56660/6338/9992/1134/2556/23413…
GO:0034660	BP	GO:0034660	ncRNA metabolic process	438	-0.314206265665988	-1.75319552425524	5.40443352360966e-08	9.93229429278019e-06	8.44312657026053e-06	3334	tags=42%, list=27%, signal=32%	57038/54802/5435/6617/1654/29063/54938/4839/3091/55140/6774/55651/63899/149041/6129/65123/57050/6223/57109/24140/4602/56342/657/51504/57470/64216/1736/80745/55759/4086/9014/51106/54901/11157/130916/26512/55511/54482/10940/55157/79897/11340/51077/5394/6227/283/5978/339175/23378/117246/7702/55164/11103/10200/103/10352/27161/2624/10179/9698/2091/10813/10412/11189/6741/55699/5393/10557/9775/23536/111…
GO:0005261	MF	GO:0005261	monoatomic cation channel activity	227	0.365401872467951	1.95213112131455	5.75674605501283e-08	1.03278765534575e-05	8.77939843226894e-06	2436	tags=33%, list=20%, signal=27%	3754/6337/773/26251/54207/610/5024/779/1258/59341/1135/2901/27091/782/8913/9033/2905/27039/6833/8416/3762/81033/3763/57053/3744/80228/776/55503/3755/22821/3739/775/774/9187/1137/9132/9725/3748/2904/3741/9254/2897/54795/3752/8911/9312/41/23415/784/3351/27092/3750/3780/1146/30819/785/7226/57113/6331/6334/1145/30820/5023/1141/57192/3790/80036/778/6616/56660/6338/9992/1134/23413/2902
GO:0140053	BP	GO:0140053	mitochondrial gene expression	108	-0.463582851277519	-2.15147970845429	6.8918840418437e-08	1.20768247105331e-05	1.02661234748149e-05	2925	tags=49%, list=24%, signal=38%	64216/51106/55052/130916/29074/55157/7019/51001/51642/10352/79736/7978/51021/55699/11222/28958/51067/55037/28998/78988/79072/51373/51318/51650/64981/10240/25821/55006/8846/10884/63931/29088/51654/5562/60488/79675/29093/10128/26589/23107/4528/28977/51335/65080/7818/55278/64863/28957/56945/22868/60493/54948/23395
GO:0044270	BP	GO:0044270	cellular nitrogen compound catabolic process	346	-0.335989864286381	-1.83655346629343	7.62932406240563e-08	1.30652174568696e-05	1.1106324621947e-05	3569	tags=44%, list=29%, signal=32%	51092/1774/10767/328/7812/51154/8531/10658/167227/1618/9583/22882/79899/8802/23583/11163/10644/8803/149041/2935/2021/57109/9337/9939/7389/25804/1736/3620/55110/11157/4907/10940/1617/1763/11340/5136/25939/8801/5394/8942/2272/283/799/9924/7378/10643/6039/1660/53343/3183/51690/54502/27257/27161/10179/9698/55270/23019/26986/6741/4869/8930/5393/23417/10949/9775/55149/81892/399664/10924/23404/9131/7972…
GO:0019439	BP	GO:0019439	aromatic compound catabolic process	360	-0.330879319686314	-1.81691696208122	7.93061737329738e-08	1.32793782017324e-05	1.12883758401204e-05	3569	tags=43%, list=29%, signal=32%	51092/1774/10767/328/7812/51154/8531/10658/167227/2184/5444/1618/9583/22882/79899/8802/23583/11163/10644/8803/149041/2935/2021/57109/9337/9939/7389/3242/25804/1736/3620/55110/11157/4907/5860/10940/5445/1617/1763/11340/5136/25939/8801/5394/8942/2272/283/799/9924/7378/10643/6039/1660/53343/3183/51690/54502/27257/27161/10179/9698/3081/55270/23019/26986/6741/4869/8930/5393/23417/10949/9775/55149/8189…
GO:0051276	BP	GO:0051276	chromosome organization	452	-0.311395842725248	-1.75023864794439	8.25757481474544e-08	1.3526266571545e-05	1.14982477683584e-05	3804	tags=45%, list=31%, signal=32%	2669/80218/89797/5594/4882/3184/10744/23626/3364/1499/23636/1677/142/3320/7203/5985/81930/8091/11200/10403/328/4437/9134/100130958/6605/167227/23332/908/1654/7486/55651/79598/23047/27243/2067/23126/1062/54552/5984/5885/6934/1736/7994/5982/5111/51510/25788/29127/4436/26272/56154/54737/3087/1763/1063/2071/7013/5394/10728/3149/29117/8766/51143/6047/4678/1660/10923/6672/3183/10856/23310/140609/56984/…
GO:0006446	BP	GO:0006446	regulation of translational initiation	70	-0.535333396128079	-2.32332003992489	9.34657693534749e-08	1.43727463689476e-05	1.22178132441653e-05	3520	tags=66%, list=29%, signal=47%	10959/400961/7812/8672/1618/6451/1654/468/1617/55024/7458/27161/9451/4869/55364/8440/23521/54505/1974/4686/54915/5611/9689/3646/10605/7175/10657/8846/4690/23367/5436/1965/8872/2332/1982/2235/28969/4528/1653/9470/6198/27102/9669/1983/22916/8667
GO:0005684	CC	GO:0005684	U2-type spliceosomal complex	71	-0.521173745539523	-2.25871817964693	9.26931371096651e-08	1.43727463689476e-05	1.22178132441653e-05	3055	tags=51%, list=25%, signal=38%	51634/9939/51691/10450/25804/55110/51747/55660/11157/25949/11193/6633/51690/8449/24144/55696/6627/9775/3550/6629/27258/79753/6634/1659/8559/6936/10907/54883/4236/51362/23451/7737/22794/51340/9716/988
GO:0098687	CC	GO:0098687	chromosomal region	296	-0.344513954683228	-1.85313425540044	9.16987023635006e-08	1.43727463689476e-05	1.22178132441653e-05	3213	tags=39%, list=26%, signal=30%	7486/55651/27309/23047/27243/2067/79577/1062/9770/5885/1786/5111/51510/4436/1763/11177/1063/7013/10728/29117/51759/51143/6672/5928/23310/79980/23421/23347/54386/10951/24144/51652/1017/1783/8563/6741/8467/348995/8520/55166/55055/10428/546/10111/5527/23595/55320/7014/4659/64859/23279/23219/51164/25978/79723/25936/8850/10735/3066/9984/55274/65057/84516/9682/6990/65986/9183/23122/23137/4683/54780/472…
GO:0046700	BP	GO:0046700	heterocycle catabolic process	346	-0.333896917932347	-1.82511321678045	1.09529125679491e-07	1.65060392398993e-05	1.40312574686254e-05	3569	tags=44%, list=29%, signal=32%	51092/1774/10767/328/7812/51154/8531/10658/167227/1618/9583/22882/79899/8802/23583/11163/10644/8803/149041/2935/2021/57109/9337/9939/7389/25804/1736/3620/55110/11157/4907/10940/1617/1763/11340/5136/25939/8801/4780/5394/8942/2272/283/799/9924/7378/10643/6039/1660/53343/3183/51690/54502/27257/27161/10179/9698/55270/23019/26986/6741/4869/8930/5393/23417/10949/9775/55149/81892/399664/10924/23404/9131…
GO:0044057	BP	GO:0044057	regulation of system process	449	0.301434220784006	1.76317336260755	1.22770076739876e-07	1.81386770242151e-05	1.54191107732125e-05	2522	tags=28%, list=21%, signal=23%	6343/57817/348/85446/7067/26251/152/2740/779/134/7134/6915/59341/1613/337/1855/1135/4881/177/1264/1621/7140/1674/4000/22839/745/10162/335/4636/782/4624/5733/1392/8913/4878/28954/3479/4607/6271/2905/4762/7042/55328/6833/492/10458/4099/7139/55811/3762/81033/2185/3274/8048/3814/2626/776/81285/4634/5348/6442/1907/2693/2166/1113/26011/775/4846/10800/4879/336/2548/2621/9294/2904/3741/796/3164/54795/375…
GO:1903311	BP	GO:1903311	regulation of mRNA metabolic process	216	-0.378915285458149	-1.95269341102175	1.43468042120582e-07	2.00191055070109e-05	1.70176030468566e-05	2564	tags=39%, list=21%, signal=31%	799/5978/9924/10643/9444/1660/3183/54502/27257/27161/10179/6434/9698/6433/23019/11189/26986/4869/10659/5393/10949/9775/399664/23404/1994/79811/4076/8087/10772/4850/10181/79072/26135/4686/54915/54542/6651/10419/10768/10236/10492/58517/56829/10605/79882/6428/23185/7072/10657/55802/4928/6429/64783/3178/10284/23367/5436/23435/6431/1207/23369/79675/91746/2332/9475/10914/9588/79068/5073/6432/29883/4292…
GO:0022839	MF	GO:0022839	monoatomic ion gated channel activity	247	0.35430313925706	1.92678690080333	1.41260052939772e-07	2.00191055070109e-05	1.70176030468566e-05	2511	tags=33%, list=21%, signal=27%	3754/6337/773/26251/54207/610/5024/1186/779/1258/59341/1135/2901/27091/782/8913/9033/2905/1181/6833/2892/3762/81033/2185/3763/57053/3744/776/3755/2563/22821/3739/775/774/1137/9132/9725/2893/3748/2904/3741/9254/1180/6512/2897/54795/3752/2558/8911/9312/41/23415/784/3351/27092/3750/3780/1146/30819/11322/785/7226/6331/27035/6334/1145/30820/5023/1141/57192/3790/778/6616/56660/6338/9992/1134/2556/23413…
GO:0006281	BP	GO:0006281	DNA repair	433	-0.313536938787137	-1.75020496397521	1.39213635599708e-07	2.00191055070109e-05	1.70176030468566e-05	3121	tags=37%, list=25%, signal=29%	56943/2067/65123/23126/22890/57109/64710/5984/5885/8451/29072/5982/5111/25788/2188/4436/6596/5932/56154/1763/6873/55284/25939/2071/29117/8914/79728/5980/1660/5422/10856/54799/51444/3146/29844/23411/1647/23347/54386/24144/25842/11169/6883/51720/1017/5965/56941/4869/8930/10038/8467/7874/64210/11315/25988/9978/8505/7334/9643/23376/54465/546/10111/55775/80010/9557/1069/7014/64859/6879/1054/79840/2543…
GO:0050657	BP	GO:0050657	nucleic acid transport	129	-0.441627719332338	-2.11282818925709	1.49011317835218e-07	2.00500049980065e-05	1.70438697185582e-05	3289	tags=52%, list=27%, signal=38%	4600/10644/6426/56943/56000/10482/9939/29072/55110/29074/3087/3267/11052/9972/10643/9444/1660/8563/6741/4869/348995/9775/55706/9908/5903/1069/7884/23279/10204/4686/9984/23165/59343/53371/7263/7514/6428/81929/10212/7175/10657/6311/4928/65109/3178/9804/91746/26019/10128/2332/5901/55916/6432/9688/9631/8480/4927/55308/55746/10762/23180/79902/22916/79023/22794/57122/57187
GO:0050658	BP	GO:0050658	RNA transport	129	-0.441627719332338	-2.11282818925709	1.49011317835218e-07	2.00500049980065e-05	1.70438697185582e-05	3289	tags=52%, list=27%, signal=38%	4600/10644/6426/56943/56000/10482/9939/29072/55110/29074/3087/3267/11052/9972/10643/9444/1660/8563/6741/4869/348995/9775/55706/9908/5903/1069/7884/23279/10204/4686/9984/23165/59343/53371/7263/7514/6428/81929/10212/7175/10657/6311/4928/65109/3178/9804/91746/26019/10128/2332/5901/55916/6432/9688/9631/8480/4927/55308/55746/10762/23180/79902/22916/79023/22794/57122/57187
GO:1901361	BP	GO:1901361	organic cyclic compound catabolic process	387	-0.316431147313523	-1.75131296287955	1.57976129734311e-07	2.08833357464568e-05	1.77522576072629e-05	3569	tags=42%, list=29%, signal=31%	51092/1774/10767/328/7812/51154/8531/6718/10658/167227/2184/51302/1618/9583/22882/79899/8802/23583/11163/10644/8803/149041/7533/2935/2021/57109/9337/9939/7389/3242/25804/1736/3620/55110/11157/4907/5860/10940/1617/1763/11340/5136/25939/8801/4780/5394/8942/2272/283/799/9924/7378/10643/6039/1660/53343/3183/51690/54502/27257/51171/27161/10179/9698/3081/55270/23019/26986/6741/4869/8930/5393/23417/1094…
GO:0019866	CC	GO:0019866	organelle inner membrane	346	-0.331550087383576	-1.8122852114229	1.69111922925177e-07	2.19699713662278e-05	1.86759718874719e-05	4059	tags=48%, list=33%, signal=33%	94081/51081/51660/139322/5663/55173/10651/4724/63875/349152/57380/4694/1583/4067/89874/1468/6188/6389/57017/54968/51023/27235/25915/10166/259/10229/23742/23592/79085/26520/25994/4705/4706/64976/5009/211/2628/4695/2021/3052/29796/1347/3030/10440/374291/9782/4086/54205/55052/4722/4698/3329/29074/3708/63933/8760/55972/83447/27069/4718/80219/729515/54902/55750/292/9512/23411/51642/1350/6390/10845/309…
GO:0002183	BP	GO:0002183	cytoplasmic translational initiation	34	-0.654114814682779	-2.44712502669393	1.76908335597935e-07	2.25932933683125e-05	1.92058380394903e-05	2007	tags=59%, list=16%, signal=49%	55364/8562/23521/54505/28985/1974/7884/8665/4686/8669/51386/8661/8664/3646/8666/4690/1939/1983/22916/8667
GO:0003743	MF	GO:0003743	translation initiation factor activity	44	-0.60881421287597	-2.38269653065209	1.88485733200229e-07	2.35797162075186e-05	2.00443646314044e-05	2479	tags=57%, list=20%, signal=45%	8891/7458/27161/10987/8562/54505/28985/1974/8665/8669/51386/8661/8664/3646/8666/1965/9086/1939/1982/8890/4528/9470/9669/1983/8667
GO:0015267	MF	GO:0015267	channel activity	345	0.320324139674469	1.83111293658068	1.97149584747667e-07	2.35797162075186e-05	2.00443646314044e-05	2572	tags=31%, list=21%, signal=25%	3754/6337/773/26251/54207/6560/610/5024/1186/779/1258/2700/59341/2705/1135/10452/364/2901/27091/782/1364/8913/9033/2905/27039/1181/6833/2892/8416/3762/81033/2185/3763/57053/3744/80228/776/55503/3755/5348/2563/22821/3739/775/774/9187/57348/1137/9132/9725/2893/3748/2904/3741/9254/1180/6512/2897/54795/3752/2558/8911/9312/41/23415/784/3351/27092/578/3750/3780/1146/51458/30819/11322/2707/785/7226/5711…
GO:0022803	MF	GO:0022803	passive transmembrane transporter activity	345	0.320324139674469	1.83111293658068	1.97149584747667e-07	2.35797162075186e-05	2.00443646314044e-05	2572	tags=31%, list=21%, signal=25%	3754/6337/773/26251/54207/6560/610/5024/1186/779/1258/2700/59341/2705/1135/10452/364/2901/27091/782/1364/8913/9033/2905/27039/1181/6833/2892/8416/3762/81033/2185/3763/57053/3744/80228/776/55503/3755/5348/2563/22821/3739/775/774/9187/57348/1137/9132/9725/2893/3748/2904/3741/9254/1180/6512/2897/54795/3752/2558/8911/9312/41/23415/784/3351/27092/578/3750/3780/1146/51458/30819/11322/2707/785/7226/5711…
GO:0016607	CC	GO:0016607	nuclear speck	338	-0.331182772008074	-1.8097338991495	1.9259118145551e-07	2.35797162075186e-05	2.00443646314044e-05	3082	tags=39%, list=25%, signal=30%	468/57109/10482/9939/10450/64344/6729/7994/25957/126393/51319/51747/55660/25949/64077/1793/11052/11193/57018/26235/8204/79728/102157402/1602/1647/5433/10915/24144/10285/6627/2869/4869/8930/348995/140890/9775/6938/3550/4223/3600/9646/665/9263/8405/55837/5411/80230/10772/9774/83759/6629/25936/3428/114034/55893/8899/9984/23067/6651/11201/25898/58517/5458/11252/79882/23137/6428/8559/10212/2034/9733/4…
GO:0005201	MF	GO:0005201	extracellular matrix structural constituent	135	0.413189611351969	2.06045555655918	2.02760805636363e-07	2.38719167260937e-05	2.02927549719945e-05	2821	tags=40%, list=23%, signal=31%	1834/8425/80781/1277/4586/7148/1292/165/633/4146/4240/1298/2199/266/4585/3339/265/1291/1311/64856/3911/8292/1290/78987/375790/3910/4588/1278/11117/4239/1116/4584/1805/4237/1634/1296/3914/10085/64129/1893/1299/3908/7783/1307/1280/8406/2244/2243/6779/7007/4052/3913/1294/1284
GO:0008083	MF	GO:0008083	growth factor activity	137	0.419511108018166	2.09286637141091	2.20064817358993e-07	2.55105907507695e-05	2.16857394919753e-05	3605	tags=52%, list=29%, signal=37%	9048/7425/2253/27006/7031/5967/5623/23529/4192/3479/2671/8200/7042/5008/265/26281/1444/83729/2251/29948/10675/5155/8822/353500/3624/4908/3567/7066/3589/2658/7060/5228/2689/26291/2250/2919/7423/649/1890/3714/8190/9542/2257/5154/7422/3084/2259/1435/3481/9573/8817/2249/183/3574/1270/627/3558/9135/3068/8909/2668/1440/4803/8074/2147/10220/7424/7040/10637/2254/2896
GO:0006401	BP	GO:0006401	RNA catabolic process	213	-0.369008084704734	-1.89119200090319	2.59641774173862e-07	2.96424358848493e-05	2.51980892479737e-05	3569	tags=48%, list=29%, signal=35%	51092/10767/328/7812/51154/8531/10658/167227/1618/22882/79899/10644/149041/2935/9337/9939/25804/1736/55110/11157/10940/1617/1763/11340/5394/283/799/9924/10643/6039/1660/3183/51690/54502/27257/27161/10179/9698/23019/26986/6741/4869/5393/10949/9775/55149/81892/399664/23404/79727/1994/4076/8087/53918/4850/55106/79072/23211/26135/4686/54915/55629/54542/55181/10236/10492/1787/56829/3646/10605/79882/47…
GO:0000502	CC	GO:0000502	proteasome complex	51	-0.573460917846648	-2.29805449972324	3.23530665153543e-07	3.63851277900291e-05	3.09298365665249e-05	1854	tags=75%, list=15%, signal=63%	5698/9491/5720/5696/5694/5716/5706/5710/5719/5713/5699/5702/5718/7337/5695/5683/5691/80227/10213/5715/51377/5686/5685/5684/5689/9097/5701/5700/5705/23198/5692/9861/9352/5682/5717/5688/5707/5708
GO:0016746	MF	GO:0016746	acyltransferase activity	459	-0.306741692014924	-1.72620045762715	3.33038640467872e-07	3.69036199400797e-05	3.1370590205062e-05	2552	tags=31%, list=21%, signal=25%	7329/6737/9575/9604/7326/55625/5469/6047/6296/8925/2162/10616/51444/26036/7128/23411/26118/253782/55521/79589/23220/9246/53840/64219/55958/9397/7862/8520/9867/868/9978/7334/8050/7844/23376/4591/50862/56888/5903/7337/4850/4799/22978/26268/373/54503/5321/11342/3032/6785/23338/1386/57820/8850/26273/54542/55274/51191/112950/54556/25898/7327/7320/51147/64921/7323/23522/26263/55226/57161/10449/55120/38…
GO:0019787	MF	GO:0019787	ubiquitin-like protein transferase activity	295	-0.333389389936084	-1.79333790189169	3.5221875789285e-07	3.84633092858351e-05	3.2696432368848e-05	2589	tags=33%, list=21%, signal=27%	9830/7329/6737/9604/7326/5469/6047/8925/10616/51444/26036/7128/26118/55521/79589/23220/9246/53840/64219/55958/9867/868/9978/7334/7844/23376/4591/50862/56888/5903/7337/4850/4799/22978/26268/373/11342/57820/26273/54542/51191/112950/25898/7327/7320/7323/26263/57161/55120/11236/5930/10475/8065/64750/10210/51366/23077/9354/9440/10401/8453/81790/10193/23304/3093/51283/5828/10001/6049/54778/23014/7332/5…
GO:0008234	MF	GO:0008234	cysteine-type peptidase activity	112	-0.448390381446221	-2.10110876735277	3.75284411064594e-07	4.03966862481673e-05	3.43399344560609e-05	2349	tags=39%, list=19%, signal=32%	7128/10753/8837/29953/7874/84669/64854/835/389856/1513/8665/1075/4287/841/59343/1178/23358/837/51377/1540/79868/5641/26054/9100/9097/9805/10600/836/7347/834/7398/23473/115201/9929/9960/23032/79184/10208/55031/1519/8239/29761/10892/7375
GO:0048193	BP	GO:0048193	Golgi vesicle transport	227	-0.364932279050508	-1.89755651929124	4.29012137011879e-07	4.55296683434438e-05	3.87033188097448e-05	3520	tags=43%, list=29%, signal=31%	10959/23233/81562/23230/23256/54520/3638/54832/9648/11079/662/1314/10802/10564/11345/6399/378/6643/55204/59349/164/10134/51693/60684/51762/55014/4218/1176/2803/56681/51124/6293/4644/29098/6845/10791/53407/80055/63971/9527/5861/10282/10342/2060/100128553/51026/10972/55614/11031/5584/286451/55297/23499/6683/51125/60561/8773/9581/9183/51542/582/10228/9341/11236/23760/8774/50999/9218/8615/10427/9919/…
GO:0051028	BP	GO:0051028	mRNA transport	104	-0.455442116022077	-2.10030752992505	4.37752431387923e-07	4.58120079237222e-05	3.8943326681221e-05	3289	tags=55%, list=27%, signal=40%	4600/10644/6426/56943/56000/10482/9939/29072/55110/3087/3267/9972/10643/9444/1660/8563/348995/9775/55706/9908/5903/1069/7884/23279/10204/4686/9984/23165/59343/53371/7514/6428/81929/10212/7175/4928/65109/3178/91746/26019/10128/2332/55916/6432/9688/9631/8480/4927/55308/55746/10762/79902/22916/79023/22794/57122/57187
GO:0019783	MF	GO:0019783	ubiquitin-like protein peptidase activity	66	-0.533314105145572	-2.27759399097587	4.50215040103714e-07	4.64708263997464e-05	3.95033672535127e-05	2163	tags=47%, list=18%, signal=39%	7128/10987/7874/84669/64854/389856/8665/4287/59343/23358/51138/10213/51377/1540/79868/26054/9100/9097/10600/7347/7398/9929/9960/23032/79184/10208/55031/8667/8239/29761/7375
GO:0015931	BP	GO:0015931	nucleobase-containing compound transport	173	-0.386333566766212	-1.9382293573706	5.46063940679091e-07	5.56025917975264e-05	4.72659897444135e-05	3698	tags=53%, list=30%, signal=37%	7248/10559/23636/10057/23742/29107/79085/51092/8737/55508/4600/10644/6426/56943/56000/10482/9939/29072/55110/29074/3087/3267/11052/83447/9972/10643/9444/1660/5027/9153/292/8563/6741/4869/348995/9775/55706/8034/9908/81034/10237/5903/1069/7884/23279/10204/4686/9984/23165/9197/23443/59343/53371/7263/7514/6428/55315/81929/10212/7175/10657/55032/6311/4928/65109/3178/9804/91746/26019/10128/23169/2332/5…
GO:0070646	BP	GO:0070646	protein modification by small protein removal	78	-0.489695903563927	-2.15543866995154	6.53239631780208e-07	6.56288083395182e-05	5.57889566229132e-05	2163	tags=44%, list=18%, signal=36%	10987/7874/84669/64854/11315/10920/1861/389856/8665/4287/59343/8533/23358/51138/10213/10980/51377/1540/26054/9100/9097/10600/7347/7398/9929/9318/23032/79184/10208/55031/83737/8239/29761/7375
GO:0000245	BP	GO:0000245	spliceosomal complex assembly	58	-0.538836809032106	-2.23377154580803	7.05471543837144e-07	6.90354296469205e-05	5.86848167361452e-05	2336	tags=47%, list=19%, signal=38%	6633/79833/6433/6627/11189/10659/10772/10181/6629/4686/79753/6634/11168/23064/6430/6936/8487/6431/91746/10907/9416/9879/1653/23451/6733/51340/9169
GO:0005216	MF	GO:0005216	monoatomic ion channel activity	303	0.320878277946657	1.78936905611743	6.97731679020071e-07	6.90354296469205e-05	5.86848167361452e-05	2436	tags=30%, list=20%, signal=24%	3754/6337/773/26251/54207/610/5024/1186/779/1258/59341/1135/2901/27091/782/1364/8913/9033/2905/27039/1181/6833/2892/8416/3762/81033/2185/3763/57053/3744/80228/776/55503/3755/5348/2563/22821/3739/775/774/9187/57348/1137/9132/9725/2893/3748/2904/3741/9254/1180/6512/2897/54795/3752/2558/8911/9312/41/23415/784/3351/27092/3750/3780/1146/30819/11322/785/7226/57113/6331/27035/6334/1145/30820/5023/1141/5…
GO:0045727	BP	GO:0045727	positive regulation of translation	109	-0.442353017547684	-2.06223885855791	7.9901992853969e-07	7.71873738659816e-05	6.56145244961406e-05	2184	tags=39%, list=18%, signal=32%	5337/27161/7555/26986/6741/4869/113251/55364/9775/28958/8440/54505/79727/1994/8087/3276/79072/54915/5611/8664/10492/3646/10605/23185/55226/10657/51334/51654/4690/65109/23367/5436/5724/8872/2332/1982/10600/23107/60558/6198/51335/22868
GO:0035770	CC	GO:0035770	ribonucleoprotein granule	193	-0.371026448340463	-1.88512185165878	8.3746379618145e-07	7.98770848636358e-05	6.79009620221735e-05	3412	tags=44%, list=28%, signal=32%	10658/167227/1654/7073/79752/10644/149041/6780/9337/10482/1992/7846/25804/23215/11157/6191/6737/9575/9924/2690/23351/10643/1660/7150/27257/4154/10146/27161/5702/9698/23019/26986/6741/113251/79727/26065/9908/1994/4076/8087/60489/79072/5683/27350/6629/54915/55629/54542/5879/27258/11201/64848/23185/27067/7072/55802/192669/6311/23367/55833/5436/23424/23435/1965/5685/26523/6175/23369/79675/55239/26019…
GO:0005743	CC	GO:0005743	mitochondrial inner membrane	307	-0.329933668797573	-1.78424526331823	8.73241937597104e-07	8.22484749974272e-05	6.99168051352418e-05	4059	tags=48%, list=33%, signal=33%	94081/51081/51660/139322/5663/55173/10651/4724/63875/57380/4694/1583/4067/89874/1468/6188/6389/57017/54968/51023/27235/25915/10166/259/10229/79085/26520/25994/4705/4706/64976/5009/211/2628/4695/2021/3052/29796/1347/3030/10440/374291/54205/55052/4722/4698/3329/29074/63933/8760/55972/83447/27069/4718/80219/729515/54902/55750/292/9512/51642/1350/6390/10845/30968/622/5250/1678/4729/51021/100287932/11…
GO:0071013	CC	GO:0071013	catalytic step 2 spliceosome	71	-0.49588603596818	-2.14912361580087	9.29067151225354e-07	8.64261849936178e-05	7.346814314758e-05	3395	tags=51%, list=28%, signal=37%	220988/22938/6426/9939/10450/55110/25949/3183/6633/51690/24144/55696/6627/4670/26986/9775/5411/3185/6629/8899/27258/6634/1659/60625/10236/10492/2483/55596/3178/9416/51362/23451/23398/51340/9716/988
GO:0003697	MF	GO:0003697	single-stranded DNA binding	99	-0.46180816958298	-2.12855719371418	1.01641504086551e-06	9.33986260112392e-05	7.93951928583649e-05	3118	tags=59%, list=25%, signal=44%	7508/51729/6119/4174/54840/4175/3181/29935/55247/10635/4437/23168/2067/57109/64710/4436/3329/25939/7013/8880/1660/10923/5422/51444/3146/7150/54386/5937/5965/56941/10592/10111/55775/7014/64859/8939/254394/23635/51567/50485/23137/80169/5437/3178/5436/5813/10051/6419/10128/25913/63901/6117/7247/4292/2073/57599/79677/10623
GO:0048598	BP	GO:0048598	embryonic morphogenesis	478	0.281803362806662	1.6514010204266	1.08303515842177e-06	9.83213243217833e-05	8.35798216740197e-05	2906	tags=33%, list=24%, signal=26%	2637/4771/28996/3651/4188/8557/9742/3196/140467/2253/1855/4325/5456/5914/5459/6911/3172/6768/335/3691/4524/6899/7709/6692/3200/6615/4762/8200/5950/7042/1846/3206/7849/57053/9021/2909/23135/23275/5089/2626/9645/25806/2022/6496/1291/51168/7477/26011/775/23767/5754/27077/1857/5079/3549/1750/10155/3899/257/9132/80199/2263/7289/4621/3911/27173/9421/1290/60529/5979/8543/10139/55036/5915/57669/3221/7249…
GO:0034702	CC	GO:0034702	monoatomic ion channel complex	220	0.346439201259594	1.85071240884992	1.52415325093749e-06	0.000136720175545404	0.000116221460300183	2511	tags=32%, list=21%, signal=26%	3754/6337/773/26251/610/1186/779/1258/1135/2901/27091/782/1364/8913/9033/2905/1181/6833/2892/3762/2185/3763/1741/3744/776/55503/3755/2563/3739/775/774/57348/1137/9132/2893/3748/2904/3741/9254/100130348/1180/2897/54795/3752/2558/8911/9312/23415/784/27092/5566/3750/3780/30819/785/57113/6331/6334/1145/30820/1141/3790/778/6338/9992/1134/2556/2902/2562/2554
GO:0006405	BP	GO:0006405	RNA export from nucleus	73	-0.496826696301014	-2.15590436021961	1.60107452678789e-06	0.00014193054775702	0.000120650631523273	3121	tags=56%, list=25%, signal=42%	56943/56000/10482/9939/29072/55110/3087/3267/11052/9972/1660/8563/6741/4869/9775/23279/4686/9984/7514/6428/10212/7175/10657/4928/3178/91746/26019/2332/5901/55916/9688/9631/8480/4927/55308/55746/79902/22916/22794/57122/57187
GO:0045333	BP	GO:0045333	cellular respiration	166	-0.394202711414792	-1.97550698322745	1.64482657646706e-06	0.000144113584345109	0.000122506361295007	3271	tags=46%, list=27%, signal=34%	8802/3091/8803/863/4695/3417/23479/29796/1347/374291/664/54205/4722/4698/4436/10891/8801/3420/637/27069/51142/4718/80219/402/847/9650/1350/6390/30968/79736/4729/55847/10131/1738/11315/9167/23530/48/10165/4720/4191/5018/4704/5162/1329/55526/4719/3419/1340/4700/3454/4711/9016/2395/65084/51542/2108/51103/7381/23369/3565/4190/6834/1355/7385/5160/2110/4726/5290/2271/80025/1737/4702/1716/158/3416
GO:0022843	MF	GO:0022843	voltage-gated monoatomic cation channel activity	110	0.430709572023472	2.05825668684569	1.78861363082108e-06	0.000154910387450998	0.000131684379232259	2434	tags=38%, list=20%, signal=31%	3754/773/26251/54207/610/779/27091/782/8913/6833/3762/81033/3763/3744/776/3755/3739/775/774/9132/3748/3741/9254/3752/8911/9312/23415/784/3351/27092/3750/3780/30819/785/6331/6334/3790/778/6616/56660/9992/23413
GO:0051168	BP	GO:0051168	nuclear export	135	-0.421378802451892	-2.03068431892163	1.85651656173683e-06	0.000157178115648168	0.000133612102639487	3121	tags=49%, list=25%, signal=37%	56943/23039/56000/10482/9939/29072/23195/55110/5781/3087/3267/11052/9972/7329/1660/64328/6672/92335/55696/8563/6741/4869/9775/9531/11315/55341/6059/5903/23279/10204/4686/9984/10768/23214/10541/7514/10023/6428/2932/10212/7175/10657/4928/51068/3178/55781/91746/26019/2332/5901/1434/55916/9688/9631/8480/4927/3313/55308/55746/79902/22916/5494/22794/57122/57187/10892
GO:0009060	BP	GO:0009060	aerobic respiration	136	-0.407042886219345	-1.9639173408295	1.83644611242075e-06	0.000157178115648168	0.000133612102639487	3271	tags=47%, list=27%, signal=35%	8802/3091/8803/863/4695/3417/23479/29796/1347/374291/664/54205/4722/4698/4436/8801/3420/637/27069/51142/4718/402/847/9650/1350/6390/30968/79736/4729/1738/11315/9167/23530/48/4720/4191/5018/4704/5162/1329/55526/4719/3419/1340/4700/4711/9016/2395/65084/51103/7381/4190/6834/1355/7385/5160/4726/2271/80025/1737/4702/1716/158/3416
GO:0004842	MF	GO:0004842	ubiquitin-protein transferase activity	271	-0.339060885778653	-1.80634125669898	1.97433267936401e-06	0.000165295519322309	0.000140512448583977	2589	tags=34%, list=21%, signal=27%	9830/6737/9604/7326/5469/6047/8925/10616/51444/7128/26118/55521/79589/23220/9246/53840/64219/55958/9867/868/9978/7334/7844/4591/50862/56888/7337/4850/4799/22978/26268/373/11342/57820/26273/54542/51191/112950/25898/7327/7320/7323/26263/57161/55120/11236/5930/10475/8065/64750/10210/51366/23077/9354/9440/8453/81790/10193/23304/3093/51283/5828/10001/6049/54778/23014/7332/55148/1643/51136/8805/5988/80…
GO:0017148	BP	GO:0017148	negative regulation of translation	133	-0.41411239603937	-2.00083917599784	2.26673230196958e-06	0.000187690416432316	0.00015954963629248	3807	tags=56%, list=31%, signal=39%	54956/1153/3184/7248/6188/400961/7812/10658/56623/167227/1654/2597/10644/149041/468/9337/11340/283/55024/9924/10643/1660/27257/27161/9451/9698/23019/26986/5393/9775/399664/23521/54517/23404/79727/28998/26065/4076/8087/4850/26135/54915/54542/406991/8507/10236/10492/3646/10605/5610/1457/7072/7175/55802/11236/192669/23367/5436/23435/1965/5813/65981/26523/23369/2332/9475/79068/5073/9470/29883/4292/27…
GO:0101005	MF	GO:0101005	deubiquitinase activity	57	-0.533100956114939	-2.20822638564712	2.51093018085248e-06	0.000202447868695979	0.00017209447574687	2349	tags=47%, list=19%, signal=38%	7128/10987/7874/84669/64854/389856/8665/4287/23358/10213/51377/1540/79868/9100/9097/10600/7347/7398/9929/9960/23032/79184/55031/8667/8239/29761/7375
GO:0032543	BP	GO:0032543	mitochondrial translation	84	-0.471463804999494	-2.12528775819216	2.48195149731674e-06	0.000202447868695979	0.00017209447574687	2289	tags=44%, list=19%, signal=36%	51642/10352/51021/55699/11222/28958/51067/55037/28998/78988/79072/51373/51318/51650/64981/10240/8846/10884/63931/29088/51654/60488/29093/10128/26589/23107/4528/28977/51335/65080/7818/55278/28957/56945/22868/54948/23395
GO:1901702	MF	GO:1901702	salt transmembrane transporter activity	429	0.290126093991714	1.69093838212974	2.52556067119071e-06	0.000202447868695979	0.00017209447574687	2949	tags=31%, list=24%, signal=25%	3754/6337/773/26251/54207/6560/610/1186/779/59341/23539/6538/6573/364/10861/2901/55065/3954/27091/6569/782/1364/8913/9033/2905/27039/1181/6833/7781/63910/492/6541/222642/8416/3762/81033/3763/57053/3744/80228/776/79751/55503/3755/5348/2563/22821/80024/3739/775/774/6576/6572/9187/57348/8402/9132/6553/26266/3748/27173/2904/3741/6549/6534/6524/9254/6507/1180/6512/2897/54795/3752/2558/8911/9312/41/234…
GO:0031123	BP	GO:0031123	RNA 3'-end processing	67	-0.506690879231356	-2.16854518206413	2.96357125267794e-06	0.000235057993567666	0.000199815302742884	2919	tags=57%, list=24%, signal=43%	1736/23283/26512/55511/11052/11340/5394/6227/5433/2091/26986/6741/5393/55149/23404/79727/7884/4686/114034/25896/10768/112479/79882/22828/55197/11051/91746/64895/10914/5073/55756/2926/1477/51574/55656/10978/22916/57117
GO:0006936	BP	GO:0006936	muscle contraction	293	0.312404373024299	1.73820022983039	3.61866472843138e-06	0.000284027486757609	0.000241442706935361	2502	tags=27%, list=20%, signal=22%	79784/7169/152/5024/779/134/8557/7134/6915/59341/1613/2593/8735/1264/7140/1674/8811/4636/782/4624/5733/4629/8913/4878/28954/4607/4762/3363/10316/7139/55811/3762/8048/2626/776/4634/5348/6442/1907/2693/1311/1113/775/2548/4621/3741/796/5224/1241/1180/3164/800/54795/3752/2934/9312/274/5566/6535/1146/30819/4637/6444/80763/151/9826/6331/1813/1145/624/7423/5023/1141/2316/6338/9992/1134/6548/2257/859
GO:0150034	CC	GO:0150034	distal axon	218	0.341688897962152	1.82405551792594	3.91951994347641e-06	0.000304469925506132	0.000258820172067867	2564	tags=34%, list=21%, signal=28%	79784/6623/23162/23025/28964/134/11075/1258/59341/1855/1454/2691/7786/5664/7287/2288/6855/55811/2185/5802/27124/80228/1006/2596/22853/6792/5798/8633/22906/393/23767/5864/2002/6572/10280/5582/50861/8620/9344/3748/796/6620/5923/2571/6622/274/3351/5881/9001/1809/4137/5727/5173/8941/794/1627/6624/7070/9266/6714/22848/64780/1813/4923/11336/2316/4915/8882/6616/10409/2902/5179/81544/5122/3673
GO:0034703	CC	GO:0034703	cation channel complex	141	0.380921356585173	1.90385134426166	4.54648589536451e-06	0.000349569094097669	0.000297157536770065	2423	tags=33%, list=20%, signal=27%	3754/6337/773/26251/610/779/1258/2901/782/8913/9033/6833/3762/3763/3744/776/55503/3755/3739/775/774/9132/3748/3741/9254/100130348/2897/54795/3752/8911/9312/23415/784/27092/5566/3750/3780/30819/785/57113/6331/6334/30820/3790/778/6338/9992
GO:0043123	BP	GO:0043123	positive regulation of canonical NF-kappaB signal transduction	160	-0.379431598947274	-1.88775808251824	4.8019049237088e-06	0.000365478319193392	0.000310681461571165	3904	tags=49%, list=32%, signal=34%	23291/27032/10542/2150/7188/1499/57162/10206/23636/142/1896/25893/843/7099/1491/8737/56674/8795/81603/2597/10392/9020/7132/80833/1147/10739/5579/7105/3357/7329/6737/10616/3956/64581/2149/54386/8837/356/8743/53840/11214/3654/9978/7334/684/10342/51026/54503/2534/3123/10333/841/6574/23118/51135/497661/92140/24138/8600/57161/7037/9218/10475/653519/834/8454/1653/1665/5988/9188/329/84851/5966/29110/107…
GO:0016755	MF	GO:0016755	aminoacyltransferase activity	306	-0.321441273770139	-1.73599724622538	5.39891492386487e-06	0.000406808239513218	0.000345814708544398	2589	tags=32%, list=21%, signal=26%	9830/7329/6737/9604/7326/5469/6047/8925/2162/10616/51444/26036/7128/26118/55521/79589/23220/9246/53840/64219/55958/9867/868/9978/7334/7844/23376/4591/50862/56888/5903/7337/4850/4799/22978/26268/373/11342/57820/26273/54542/51191/112950/25898/7327/7320/7323/26263/57161/55120/11236/5930/10475/8065/64750/10210/51366/23077/9354/9440/10401/8453/81790/10193/23304/3093/51283/5828/10001/6049/54778/23014/7…
GO:0005911	CC	GO:0005911	cell-cell junction	398	0.284422418706465	1.64569751105077	5.70864298903095e-06	0.000425887375468794	0.000362033273457565	3083	tags=36%, list=25%, signal=28%	27134/4771/3993/2700/59341/5335/11155/2705/9260/64405/364/1674/8572/50855/6010/57863/1364/3996/9265/10188/55691/29091/11187/10458/1003/5817/1741/8751/1946/1006/10256/5097/5348/83461/6442/9080/4072/23650/7122/55679/29109/6904/23767/51208/23363/5754/10076/5582/199731/9267/6712/1004/23396/24146/3741/9900/64236/57669/9223/659/54587/201163/207/26073/595/23254/10211/4478/1803/26872/794/1627/8476/9618/6…
GO:0016887	MF	GO:0016887	ATP hydrolysis activity	309	-0.31390004525566	-1.69543124209592	5.79578068329945e-06	0.000428149092633935	0.000363955887078196	2432	tags=33%, list=20%, signal=27%	79895/1660/10856/102157402/490/29028/6890/1105/23347/8449/11127/5826/10845/10146/5702/5965/64135/90957/8467/1778/10131/9775/55601/23095/1861/54505/10592/478/9044/63971/6782/546/10111/6059/27348/1974/9557/617/8886/89845/54454/55614/254394/1662/9928/22/6683/23078/27030/80205/1659/60625/64848/11321/5189/89795/23137/10694/79665/1080/64222/79009/5378/10212/22948/11325/1244/10051/9550/5701/80007/9126/9…
GO:0051170	BP	GO:0051170	import into nucleus	143	-0.385302353745104	-1.88200207561687	6.13489551051378e-06	0.000448800365744867	0.000381510875641046	2635	tags=35%, list=22%, signal=28%	51715/5530/9972/23633/5469/3838/55696/29098/9531/868/9349/1994/5903/3842/652/7545/653489/10204/6788/10628/26953/5534/1386/3717/53371/1871/5295/7175/55374/4928/754/10553/51366/3178/23435/5901/1434/80208/9688/9631/3836/4927/55746/10762/3843/3839/10758/79902/57122/23534
GO:0006402	BP	GO:0006402	mRNA catabolic process	176	-0.373539575377681	-1.88072758630877	6.41855376502024e-06	0.000465036563648341	0.000395312749596641	3527	tags=49%, list=29%, signal=36%	10767/328/7812/51154/8531/10658/167227/1618/22882/79899/10644/149041/2935/9337/9939/25804/55110/11157/1617/11340/5394/799/9924/10643/1660/3183/51690/54502/27257/27161/9698/23019/26986/6741/4869/5393/10949/9775/55149/399664/23404/1994/4076/8087/53918/4850/79072/26135/4686/54915/55629/54542/55181/10236/10492/56829/3646/10605/79882/472/23185/55802/192669/2107/65109/23367/5436/23435/26523/23369/79675…
GO:0005635	CC	GO:0005635	nuclear envelope	376	-0.297916163015777	-1.64851896366516	7.15644912105037e-06	0.000513560420258234	0.000436561332346782	3193	tags=38%, list=26%, signal=29%	2042/662/23001/241/64897/9821/27243/56943/23039/22890/27101/79004/51634/1192/10482/6945/55151/9782/2643/664/4086/1536/51510/54863/667/3708/3267/26509/1063/54884/9972/5058/7329/23155/3000/64328/5422/53343/23411/26031/51652/3838/1017/22926/6434/2869/348995/5590/1861/55161/55706/665/2776/8087/10390/27000/5903/27348/1069/23279/653489/10204/10927/5321/11342/4864/25978/64102/6683/23165/307/84516/9107/5…
GO:0097447	CC	GO:0097447	dendritic tree	500	0.269152771539928	1.58625282362116	7.43773316987505e-06	0.000528710560707627	0.00044943998350238	2770	tags=30%, list=23%, signal=24%	348/5064/23162/10749/201191/610/134/55201/1855/9912/3361/23098/5914/8572/10612/10160/9572/11178/2784/23138/10755/10858/5664/29/4504/2049/1181/9758/9479/3363/57626/5905/9746/321/10458/2892/55811/2185/3274/4926/10636/9148/27124/2596/5339/26232/4130/56899/6792/2563/8633/22906/3739/775/10587/2002/1838/8499/6002/1137/5582/79953/6553/2893/8620/9344/50488/3748/3354/57795/94/747/5979/9900/9762/1821/3752/…
GO:0006406	BP	GO:0006406	mRNA export from nucleus	54	-0.534170016463664	-2.17124045595411	7.61176505829959e-06	0.000535941494117937	0.000455586769351119	3121	tags=59%, list=25%, signal=44%	56943/56000/10482/9939/29072/55110/3087/3267/8563/9775/23279/4686/9984/7514/6428/10212/7175/91746/26019/2332/55916/9688/9631/8480/4927/55308/55746/79902/22916/22794/57122/57187
GO:1905369	CC	GO:1905369	endopeptidase complex	72	-0.478999013620148	-2.0720433136968	7.68170953745682e-06	0.000535941494117937	0.000455586769351119	1900	tags=40%, list=16%, signal=34%	835/5718/7337/4153/5695/5683/5691/8738/80227/10213/5715/51377/5686/5685/5684/5689/9097/5701/5700/5705/23198/5692/9861/9352/5682/5717/5688/5707/5708
GO:0099177	BP	GO:0099177	regulation of trans-synaptic signaling	387	0.287370049920062	1.6588251925031	8.86931333153168e-06	0.000613121797734782	0.000521195283653986	3444	tags=39%, list=28%, signal=29%	6343/348/773/6623/7425/3265/23025/5024/28964/134/5335/1855/9912/177/5914/2901/27091/22839/29882/11178/10755/4776/10858/29/2905/91851/6855/9746/321/10458/2892/2185/5802/57338/10636/9148/3814/9145/9627/26232/4130/6792/2693/774/5864/6572/9187/8499/6344/5582/22883/2893/9294/2904/5923/6507/8878/2897/10675/9699/6622/41/3092/991/23096/8291/5217/3351/4908/27092/1949/2048/27065/5566/9001/4137/10211/794/16…
GO:0006399	BP	GO:0006399	tRNA metabolic process	114	-0.416722115152818	-1.95937343435016	9.35267498158961e-06	0.000640658236238888	0.000544603131703089	3389	tags=52%, list=28%, signal=38%	23587/57038/54802/5435/54938/55140/63899/24140/51504/57470/80745/54901/11157/54482/10940/55157/79897/11340/5394/283/339175/10352/6741/55699/5393/10557/23536/54517/23404/51067/23438/55623/10799/9836/1787/51367/25821/79731/83480/10248/55006/26610/55226/60487/8846/54974/51002/51654/1653/2926/10556/55278/9330/10775/63892/10978/11062/23395/51493
GO:0036464	CC	GO:0036464	cytoplasmic ribonucleoprotein granule	179	-0.364587295541173	-1.84788527141466	9.48483421884808e-06	0.000643857890441624	0.000547323055682225	3412	tags=44%, list=28%, signal=32%	10658/167227/1654/7073/79752/10644/149041/6780/9337/10482/1992/7846/25804/23215/11157/6191/6737/9575/9924/2690/23351/10643/1660/7150/27257/4154/10146/27161/5702/9698/23019/26986/6741/113251/79727/26065/9908/1994/4076/8087/60489/5683/27350/6629/54915/55629/54542/5879/27258/11201/23185/27067/7072/55802/192669/6311/23367/55833/5436/23424/23435/1965/5685/26523/6175/23369/55239/26019/5701/2332/9475/16…
GO:0097060	CC	GO:0097060	synaptic membrane	320	0.293526195913884	1.65477296630433	9.60122423096832e-06	0.000645939505181663	0.000549092569975961	3366	tags=37%, list=27%, signal=28%	23025/134/56123/6538/1135/3361/8572/78999/2901/10160/27091/22997/5664/2905/286/6855/9746/492/10458/2892/5802/1741/57053/1006/9627/26232/2054/2693/2563/775/23767/8499/1211/10280/1137/9568/5582/79953/6553/22883/8787/2893/3748/2904/6534/747/6512/2897/23017/10675/3752/9699/2558/2064/6506/3092/53942/1607/440073/3351/27092/1949/2048/27065/3750/1146/1627/2550/54910/6714/2911/3678/1813/6334/1145/5023/114…
GO:0004540	MF	GO:0004540	RNA nuclease activity	81	-0.451254876285776	-2.01890508637092	9.76011894541086e-06	0.000650818550917441	0.000553240091130183	3070	tags=47%, list=25%, signal=35%	2021/9337/51110/10940/79897/25939/5394/283/9924/23351/6039/27161/25996/23019/5393/10557/9683/23404/29102/55106/51163/6038/114034/10799/112479/51367/10248/192669/81875/246243/5073/10556/29883/10775/22894/27044/90806/4848
GO:0050804	BP	GO:0050804	modulation of chemical synaptic transmission	386	0.28624796019926	1.65175026790408	1.00476819158647e-05	0.00066411651961439	0.00056454427015731	3444	tags=39%, list=28%, signal=29%	6343/348/773/6623/7425/3265/23025/5024/28964/134/5335/1855/9912/177/5914/2901/27091/22839/29882/11178/10755/4776/10858/29/2905/91851/6855/9746/321/10458/2892/2185/5802/57338/10636/9148/3814/9145/9627/26232/4130/6792/2693/774/5864/6572/9187/8499/6344/5582/22883/2893/9294/2904/5923/6507/8878/2897/10675/9699/6622/41/3092/991/23096/8291/5217/3351/4908/27092/1949/2048/27065/5566/9001/4137/10211/794/16…
GO:0005796	CC	GO:0005796	Golgi lumen	87	0.438248528691591	2.00075911901689	1.12550490985951e-05	0.000737450390938385	0.000626883055056763	3911	tags=57%, list=32%, signal=39%	2155/4586/727897/2817/4325/633/4585/3339/7477/5045/1463/23759/57876/653808/2621/375790/4320/10675/4588/79651/5155/4584/1634/632/7476/4589/7475/2719/1673/2158/1669/5154/1672/351/1667/4323/54361/3906/7474/4803/8074/2147/7040/9672/50512/8858/4583/5624/6382/5046
GO:0004843	MF	GO:0004843	cysteine-type deubiquitinase activity	53	-0.527744678982764	-2.12963582554683	1.22299409499827e-05	0.000793541073576666	0.000674563955256384	2003	tags=43%, list=16%, signal=36%	7874/84669/64854/389856/8665/4287/23358/51377/1540/79868/9100/9097/10600/7347/7398/9929/9960/23032/79184/55031/8239/29761/7375
GO:0005179	MF	GO:0005179	hormone activity	98	0.429673198425567	2.01532088934179	1.23217392977399e-05	0.000793541073576666	0.000674563955256384	1983	tags=31%, list=16%, signal=26%	6343/57817/7425/2691/1325/1392/4878/3479/2056/10022/1907/1444/885/4879/83729/8620/5020/796/2520/797/3624/51083/79006/5697/7066/3952/632/3641/80763/2689
GO:0002181	BP	GO:0002181	cytoplasmic translation	133	-0.396441907332254	-1.91546185717722	1.32162662958452e-05	0.000843937004569436	0.000717403928726297	2658	tags=39%, list=22%, signal=31%	6191/6159/6227/6206/8891/1660/6138/6142/7555/26986/55364/8562/9349/23521/54505/6169/79727/28985/6136/6146/1974/55854/7884/8665/6210/6168/4686/8669/51386/8661/8664/10492/6187/3646/10605/8666/6171/3921/6139/6124/4690/2107/6137/6175/4733/1939/6122/2332/6147/1983/22916/8667
GO:0006606	BP	GO:0006606	protein import into nucleus	139	-0.382252947400739	-1.85447795718123	1.33346916210768e-05	0.000844343708948012	0.000717749655145972	2635	tags=35%, list=22%, signal=27%	51715/5530/9972/23633/5469/3838/55696/29098/9531/868/9349/1994/5903/3842/652/7545/653489/10204/6788/10628/26953/5534/1386/3717/53371/1871/5295/7175/55374/4928/754/51366/23435/5901/1434/80208/9688/9631/3836/4927/55746/10762/3843/3839/10758/79902/57122/23534
GO:0043484	BP	GO:0043484	regulation of RNA splicing	142	-0.384699375210084	-1.87450897217084	1.34632921852888e-05	0.000845382555134592	0.000718632745153353	3936	tags=49%, list=32%, signal=34%	79084/4116/3181/3188/29896/1153/10629/5725/83443/54407/10658/9991/22938/6426/56943/9939/3189/55147/57018/5978/1195/9444/54502/4154/6883/10179/55696/6434/6433/11189/4869/10659/8087/10772/10181/10150/3185/4686/8850/6651/10419/58517/6428/5295/7072/10657/23064/4928/6429/64783/3178/10284/7009/6431/1207/57396/91746/2332/9588/55578/9913/6432/2926/9584/27332/64863/10137/9589/51574/6733
GO:0009615	BP	GO:0009615	response to virus	333	-0.307561683885766	-1.67605653859669	1.51575188648091e-05	0.000943900038399475	0.000802379315288067	3310	tags=36%, list=27%, signal=27%	1654/81603/4600/4938/8547/7726/10561/3091/1129/5788/4953/9020/57337/3459/1147/7187/3455/29072/664/10533/7097/7292/55284/25939/5495/7105/6737/9255/6039/1660/10964/7128/103/6397/8449/10146/51652/55703/53840/64135/3437/3434/2633/26191/55601/2537/3600/7334/665/8575/389856/26065/9140/4790/55509/684/3445/4153/60489/22978/91543/5683/27350/2634/6210/10955/4686/2131/3428/1386/6772/8673/5611/8678/3717/4069…
GO:0061695	CC	GO:0061695	transferase complex, transferring phosphorus-containing groups	240	-0.337302051876479	-1.76367072391532	1.53361428244954e-05	0.000947195378545679	0.000805180578835673	3464	tags=41%, list=28%, signal=30%	9134/54107/1164/23168/5435/5576/5293/5577/9821/56943/79577/221823/1147/7187/51082/7046/5111/5564/51422/6873/5288/57018/2071/904/905/901/1163/5980/5422/5635/8503/5433/92335/1024/6883/55703/1017/892/2958/6908/64210/5590/23085/9646/81887/26015/5631/6879/30837/5584/9519/8678/2961/8835/9655/9533/5634/5295/1457/5256/23097/1022/80227/56647/5437/404672/5213/90/5562/8900/5289/5436/5257/5431/900/51719/5461…
GO:0005244	MF	GO:0005244	voltage-gated monoatomic ion channel activity	144	0.371269078792944	1.86136485616935	1.66705078184747e-05	0.0010130022291307	0.000861120883492515	2436	tags=35%, list=20%, signal=29%	3754/773/26251/54207/610/1186/779/27091/782/8913/2905/1181/6833/3762/81033/2185/3763/3744/776/3755/3739/775/774/9132/3748/2904/3741/9254/1180/3752/8911/9312/23415/784/3351/27092/3750/3780/30819/785/6331/27035/6334/30820/3790/778/6616/56660/9992/23413/2902
GO:0022832	MF	GO:0022832	voltage-gated channel activity	144	0.371269078792944	1.86136485616935	1.66705078184747e-05	0.0010130022291307	0.000861120883492515	2436	tags=35%, list=20%, signal=29%	3754/773/26251/54207/610/1186/779/27091/782/8913/2905/1181/6833/3762/81033/2185/3763/3744/776/3755/3739/775/774/9132/3748/2904/3741/9254/1180/3752/8911/9312/23415/784/3351/27092/3750/3780/30819/785/6331/27035/6334/30820/3790/778/6616/56660/9992/23413/2902
GO:0006999	BP	GO:0006999	nuclear pore organization	13	-0.767915680358138	-2.1768382364142	1.78892554552767e-05	0.00107836431884408	0.000916683111118808	1857	tags=85%, list=15%, signal=72%	9972/55706/8087/23165/53371/81929/7175/4928/9688/55746/57122
GO:1903313	BP	GO:1903313	positive regulation of mRNA metabolic process	89	-0.440656443576832	-2.00324729135478	1.85199070357786e-05	0.00109883445333435	0.000934084119517972	3478	tags=56%, list=28%, signal=41%	29896/1153/3184/7812/10658/167227/79899/22938/149041/79577/9337/11340/9924/1660/27257/27161/6434/9698/23019/11189/26986/5393/399664/23404/4076/8087/4850/4686/54915/54542/10419/10236/10492/56829/10605/55802/4928/5436/23435/1207/23369/9475/9588/79068/5073/29883/4292/22894/22916/4848
GO:0051607	BP	GO:0051607	defense response to virus	247	-0.330608586888923	-1.73274404498306	1.85205010714615e-05	0.00109883445333435	0.000934084119517972	3304	tags=38%, list=27%, signal=28%	81603/4600/4938/8547/7726/5788/9020/57337/7187/3455/29072/664/10533/7097/55284/25939/5495/7105/6737/9255/6039/1660/10964/7128/103/6397/8449/10146/51652/55703/53840/64135/3437/3434/2633/26191/55601/2537/3600/7334/665/389856/26065/9140/684/3445/4153/60489/22978/91543/27350/2634/10955/4686/3428/6772/8673/5611/8678/9447/51191/3433/51284/7728/56829/8780/51311/5610/24138/10475/4690/64108/10269/1130/362…
GO:0030425	CC	GO:0030425	dendrite	498	0.270699151781395	1.5901412000916	1.86890430159469e-05	0.00110017139941531	0.000935220614737147	2770	tags=30%, list=23%, signal=24%	348/5064/23162/10749/201191/610/134/55201/1855/9912/3361/23098/5914/8572/10612/10160/9572/11178/2784/23138/10755/10858/5664/29/4504/2049/1181/9758/9479/3363/57626/5905/9746/321/10458/2892/55811/2185/3274/4926/10636/9148/27124/2596/5339/26232/4130/56899/6792/2563/8633/22906/3739/775/10587/2002/1838/8499/6002/1137/5582/79953/6553/2893/8620/9344/50488/3748/3354/57795/94/747/5979/9900/9762/1821/3752/…
GO:0004930	MF	GO:0004930	G protein-coupled receptor activity	346	0.28650095925104	1.63554558373113	1.98438229335808e-05	0.00115909461863978	0.000985309363939936	3775	tags=41%, list=31%, signal=29%	26539/152/2740/134/6915/10267/8111/3361/4881/6755/5157/6010/8811/10663/9283/887/5733/57191/3363/10316/51222/643/7849/3274/2850/5745/131601/4987/81285/2693/5731/57105/9038/10800/10280/6344/9568/23566/9294/3354/1241/5032/3360/554/26716/23538/5739/50839/3351/51083/8698/7434/6751/5031/2550/151/10266/1237/57007/2826/2911/1240/3579/50840/2151/1813/29933/5995/624/4995/4923/6754/3061/117/1394/50835/5729/…
GO:0044389	MF	GO:0044389	ubiquitin-like protein ligase binding	278	-0.313396279091518	-1.67101906969168	2.07458443745728e-05	0.00120246105663389	0.00102217378962976	3850	tags=44%, list=31%, signal=31%	1398/51438/4067/7188/8323/7534/1499/3309/7852/7319/142/3320/5036/843/11200/8737/9025/25820/9927/25793/171392/79899/5576/3091/55353/5577/11345/27101/64112/7187/8451/55432/4086/7046/3305/6596/3329/55284/10891/4780/637/26043/80279/2272/7326/292/573/10613/9532/8883/9246/79139/26191/9349/7185/9978/7414/7334/8405/4591/4720/7314/51701/10628/4287/6772/8678/81631/9258/841/9682/2861/4090/7320/819/7323/2932…
GO:0030594	MF	GO:0030594	neurotransmitter receptor activity	87	0.42793547439356	1.95367638837246	2.16158858948588e-05	0.00124332595586077	0.00105691173700455	3240	tags=45%, list=26%, signal=33%	1135/3361/2901/2905/3363/2892/8416/2185/3274/57053/2563/1137/2893/3354/2904/5032/2897/2558/3360/3351/1146/2550/2911/1813/1145/1141/706/1134/2556/2902/2562/2554/1136/3362/3269/2915/1143/2564/11255
GO:0140546	BP	GO:0140546	defense response to symbiont	248	-0.3267094113478	-1.71376389933766	2.20518305597008e-05	0.00125879199444959	0.00107005892309234	3304	tags=38%, list=27%, signal=28%	81603/4600/4938/8547/7726/5788/9020/57337/7187/3455/29072/664/10533/7097/55284/25939/5495/7105/6737/9255/6039/1660/10964/7128/103/6397/8449/10146/51652/55703/53840/64135/3437/3434/2633/26191/55601/2537/3600/7334/665/389856/26065/9140/684/3445/4153/60489/22978/91543/27350/2634/10955/4686/3428/6772/8673/5611/8678/9447/51191/3433/51284/7728/56829/8780/51311/5610/24138/10475/4690/64108/10269/1130/362…
GO:1905368	CC	GO:1905368	peptidase complex	98	-0.424948476495293	-1.96256918937417	2.22573308193921e-05	0.00126096983251217	0.00107191023376336	2158	tags=53%, list=18%, signal=44%	9491/842/10629/5720/5696/5694/83443/5716/5706/8547/56943/5710/5719/5713/5699/23478/6883/5702/835/5718/7337/4153/9789/5695/5683/8850/5691/60559/8738/80227/10213/5715/51377/5686/5685/5684/5689/9097/5701/5700/5705/55578/9913/23198/5692/9861/9352/5682/5717/5688/5707/5708
GO:0004402	MF	GO:0004402	histone acetyltransferase activity	36	-0.57748616647782	-2.17890923062437	2.25708746369998e-05	0.00126919059992383	0.00107889844592415	2915	tags=47%, list=24%, signal=36%	7994/9085/9575/7862/8520/23338/1386/8850/55274/54556/51147/23522/79960/8202/10943/2959/8648
GO:0034250	BP	GO:0034250	positive regulation of amide metabolic process	131	-0.390293855635985	-1.88018678438592	2.49150672550723e-05	0.00139062986494052	0.00118213009159544	2184	tags=34%, list=18%, signal=29%	5337/27161/7555/26986/6741/4869/113251/55364/9775/28958/8440/54505/79727/1994/8087/3276/79072/54915/5611/8664/10492/3646/10605/23185/55226/10657/51334/51654/4690/65109/23367/5436/5724/54103/8872/2332/1982/9475/10600/836/23107/60558/6198/51335/22868
GO:0061733	MF	GO:0061733	peptide-lysine-N-acetyltransferase activity	37	-0.564325009348242	-2.12209599713178	2.52029752075736e-05	0.00139635601609608	0.0011869977100471	2915	tags=46%, list=24%, signal=35%	7994/9085/9575/7862/8520/23338/1386/8850/55274/54556/51147/23522/79960/8202/10943/2959/8648
GO:0034370	BP	GO:0034370	triglyceride-rich lipoprotein particle remodeling	11	0.791117102013371	2.18292862752806	2.85180398483319e-05	0.00155712630621146	0.00132366340562242	2295	tags=73%, list=19%, signal=59%	348/337/335/3931/336/344/3990/345
GO:0034372	BP	GO:0034372	very-low-density lipoprotein particle remodeling	11	0.791117102013371	2.18292862752806	2.85180398483319e-05	0.00155712630621146	0.00132366340562242	2295	tags=73%, list=19%, signal=59%	348/337/335/3931/336/344/3990/345
GO:0055086	BP	GO:0055086	nucleobase-containing small molecule metabolic process	431	-0.279417614185967	-1.55943044295413	3.33322221080514e-05	0.00180689419844725	0.00153598312402493	3335	tags=36%, list=27%, signal=27%	23433/9583/64087/2180/8802/23583/11163/8803/5741/5238/4695/3417/114/81616/221823/374291/1841/6888/79071/3620/2530/4907/4722/4698/10606/51422/5136/9497/9061/25939/10891/8801/55711/51715/8942/2272/4718/5471/471/7378/6296/5091/10201/3000/53343/102157402/5635/2766/10157/9060/6390/10845/80146/30968/25996/2618/4729/55270/8930/79646/23417/1738/11315/51703/10924/8418/8505/8034/6095/8050/1740/23530/10165/…
GO:0004518	MF	GO:0004518	nuclease activity	138	-0.370785687907829	-1.7937200094301	3.39358983179229e-05	0.00182647852732535	0.00155263113732753	3118	tags=42%, list=25%, signal=32%	2067/2021/57109/9337/51110/5932/10940/79897/1763/25939/5394/23052/79605/283/9924/23351/6039/10146/27161/25996/23019/8930/5393/10557/9683/81887/23404/29102/10111/55775/55106/51163/6038/114034/64421/10799/51567/112479/51367/10248/192669/81875/6419/246243/5073/1653/28990/7247/10556/29883/2073/5810/10775/5168/22894/27044/90806/4848
GO:0006364	BP	GO:0006364	rRNA processing	172	-0.357635448088446	-1.79504834626246	3.64074197895641e-05	0.00194560218520827	0.00165389435923477	3302	tags=45%, list=27%, signal=34%	29063/4839/55651/63899/6129/57050/6223/57109/56342/51504/64216/1736/55759/51106/11157/130916/11340/51077/5394/6227/23378/117246/55164/11103/10200/2091/10813/10412/5393/10557/9775/11137/81887/23404/29102/55272/8602/80135/8886/10969/1662/8850/55299/10799/84549/51096/112479/51018/9790/51367/8780/5303/10248/55006/10885/10199/55226/55035/27292/2483/404672/26156/55781/54680/25926/4931/10436/10556/65080…
GO:0015980	BP	GO:0015980	energy derivation by oxidation of organic compounds	238	-0.332192591930526	-1.73678335417926	3.75383070332006e-05	0.00199190946123357	0.0016932586975317	3271	tags=41%, list=27%, signal=30%	8802/3091/8803/5741/863/4695/3417/9821/5837/23479/29796/1347/34/374291/664/54205/4722/4698/4436/2992/51422/10891/8801/3420/637/27069/10728/51142/4718/80219/402/847/9650/1350/6390/5506/30968/79736/8864/3953/4729/55847/10131/1738/11315/9167/23530/48/10165/4720/4191/5018/4704/5162/1329/55526/4719/3419/1340/27232/4700/3454/4711/9365/9016/8445/2395/65084/51542/9852/2932/2108/5256/5213/5501/51103/5257/…
GO:0000151	CC	GO:0000151	ubiquitin ligase complex	210	-0.33335206583777	-1.71230487564728	3.95561895747059e-05	0.00208430691220566	0.00177180282342352	2108	tags=29%, list=17%, signal=24%	55827/648/9246/55958/79139/6400/9978/7334/8405/10238/8139/25847/26268/26273/51433/11275/2861/112950/8507/25898/8445/7320/7323/4289/79269/8065/64750/10210/9354/9440/8453/55832/54800/23304/80232/51185/996/8454/10001/23014/7332/64682/1643/23008/8450/9781/23032/79184/8881/8697/8452/27252/7993/25852/55031/8315/51439/10513/55070/23588
GO:0061564	BP	GO:0061564	axon development	408	0.270883982695042	1.57069772976753	4.02834649578859e-05	0.00210788825317826	0.0017918485692159	3351	tags=39%, list=27%, signal=29%	348/9048/2637/23162/55201/7080/337/2253/1855/55118/1944/10501/5459/29882/6794/3996/11313/4504/2049/4825/4762/5454/5792/57154/10458/4099/55811/2128/5802/2909/1947/1946/26257/2596/25806/4130/219699/4168/6792/1907/8633/22906/393/23767/5864/5754/885/10100/2263/9344/2664/23566/440915/5979/8543/3984/6405/10675/659/2064/4684/53942/4313/6586/8153/140578/1949/2048/5881/79006/4137/10211/5727/2737/8941/104/…
GO:0045211	CC	GO:0045211	postsynaptic membrane	218	0.322505380404024	1.72164715387366	4.09483742392396e-05	0.00212790344753566	0.00180886284751922	3077	tags=36%, list=25%, signal=27%	134/56123/6538/1135/3361/8572/78999/2901/10160/27091/22997/2905/286/9746/2892/5802/1741/57053/26232/2563/775/23767/10280/1137/9568/79953/6553/22883/8787/2893/3748/2904/747/2897/23017/10675/3752/2558/3092/1607/440073/27092/1949/2048/27065/3750/1146/1627/2550/54910/2911/3678/1813/6334/1145/5023/1141/6533/1134/2556/2902/53826/2562/2554/10505/6801/1136/4985/3756/149111/64130/1742/107/2915/8082/6529/1…
GO:0006661	BP	GO:0006661	phosphatidylinositol biosynthetic process	107	-0.405481465517521	-1.8786019044	4.37547297514675e-05	0.00225816362107745	0.00191959286616929	2694	tags=39%, list=22%, signal=31%	5288/5283/3357/83394/22908/9488/8503/23556/26751/80055/23167/200576/3612/54872/30837/8526/5336/8678/64924/9107/8835/9655/472/4534/5295/1040/5277/5728/5281/5289/8898/5305/3628/55650/8776/5294/5291/7405/5290/30849/9896/8867
GO:0061157	BP	GO:0061157	mRNA destabilization	63	-0.472463869547895	-1.99483096852103	4.53223701938907e-05	0.00230812980575728	0.00196206752600608	3478	tags=56%, list=28%, signal=40%	7812/10658/167227/149041/9337/11340/9924/1660/27257/27161/9698/23019/26986/5393/399664/23404/4076/8087/4850/54915/54542/10236/10492/10605/55802/5436/23435/23369/9475/79068/5073/29883/4292/22894/4848
GO:0031625	MF	GO:0031625	ubiquitin protein ligase binding	263	-0.315005051034601	-1.66810563895568	4.53355290314635e-05	0.00230812980575728	0.00196206752600608	3850	tags=44%, list=31%, signal=31%	1398/51438/4067/7188/8323/7534/1499/3309/7852/7319/142/3320/5036/843/11200/8737/9025/25820/9927/25793/171392/79899/5576/3091/55353/5577/11345/27101/64112/7187/8451/55432/4086/7046/3305/6596/3329/55284/10891/4780/637/26043/2272/7326/292/573/10613/9532/8883/9246/79139/26191/9349/7185/9978/7414/7334/8405/4591/4720/7314/51701/10628/4287/8678/81631/9258/841/9682/2861/4090/7320/819/7323/2932/55120/5776…
GO:0005840	CC	GO:0005840	ribosome	177	-0.353902935290411	-1.78465415348712	4.60141858462199e-05	0.00231144593567511	0.00196488646227542	4072	tags=51%, list=33%, signal=35%	7536/51081/6135/55173/63875/6128/6152/6203/26046/6188/51023/6130/10767/51182/328/64976/6141/6189/55651/63899/6129/6223/2935/55052/130916/29074/6191/6159/6227/9604/6206/1660/6138/51642/6166/689/6142/51021/4869/11222/9349/23521/54505/6169/55037/28998/78988/6136/6059/6146/55272/53918/8939/51373/51318/6210/6168/51650/64981/10240/6187/6171/23185/5610/3921/6139/10884/63931/29088/6124/4690/2107/26156/60…
GO:0007389	BP	GO:0007389	pattern specification process	343	0.281653370570964	1.60904016829985	4.58983539853634e-05	0.00231144593567511	0.00196488646227542	2495	tags=30%, list=20%, signal=24%	2637/10297/28996/4188/8557/9742/4681/7080/2253/1855/23509/4010/5626/6911/3203/6899/4222/3200/7026/91851/6615/4762/3206/7849/64446/1947/5089/2626/9645/25806/2022/6496/7477/55182/3549/257/80199/2263/7289/3911/7832/6604/9421/4091/94/60529/4618/55036/57669/3221/6405/11197/6015/6910/659/3204/7472/3213/54903/8646/3238/2018/2622/54626/3211/3219/3226/1044/5566/162/5727/2737/3216/56603/1746/23500/92/2302/…
GO:0006338	BP	GO:0006338	chromatin remodeling	431	-0.277258205124085	-1.54737877527491	4.66649297765797e-05	0.00232861089977833	0.00197947785075279	2922	tags=33%, list=24%, signal=26%	29072/7994/1786/23234/25788/29994/5929/6596/56154/54737/11177/5579/9085/5394/29117/3720/5058/9575/5978/4676/6304/23378/4678/8726/3183/10856/5928/3146/29844/29915/1105/23411/23421/23347/7150/7443/25842/8864/1017/648/2091/4869/10038/8467/56950/7874/7862/8520/9646/9044/59336/10428/200424/546/3065/4591/3276/51742/10467/9557/29104/8932/10725/5927/51773/4609/79723/23338/23270/3428/1386/7913/7404/8850/2…
GO:0005516	MF	GO:0005516	calmodulin binding	173	0.330342126769709	1.70685646412859	4.80741930393328e-05	0.00238315160889061	0.00202584116789709	2743	tags=31%, list=22%, signal=24%	79784/6236/5331/23025/779/59341/2099/8735/5121/1264/165/4624/4629/28954/9261/492/4641/2596/55503/55755/51168/775/4846/4640/4621/3707/800/54795/80271/29888/29078/207/4646/5533/3780/4843/8536/3706/6331/816/634/7867/4628/4643/2902/4650/6548/22989/6736/4619/6801/3756/6844
GO:0043021	MF	GO:0043021	ribonucleoprotein complex binding	123	-0.386148325916598	-1.83386971432279	5.310548692522e-05	0.00261535845739564	0.00222323280316453	2439	tags=37%, list=20%, signal=30%	10196/1660/6633/10146/64135/79139/9728/4869/55364/9775/54505/55037/79727/6059/27000/53918/5018/55106/26135/6629/54915/10419/25875/54499/11171/27067/3921/51068/2107/23367/1965/2332/10600/80155/23107/60558/4528/4931/7155/10465/6731/9584/27044/51550/83737
GO:0005501	MF	GO:0005501	retinoid binding	24	0.633052434568491	2.17489499799004	5.489709174546e-05	0.00265159991219257	0.00225404050790232	2944	tags=62%, list=24%, signal=48%	54905/5104/5914/6010/54658/7026/131/5950/24/56603/6256/5949/2171/5730/1592
GO:0019840	MF	GO:0019840	isoprenoid binding	24	0.633052434568491	2.17489499799004	5.489709174546e-05	0.00265159991219257	0.00225404050790232	2944	tags=62%, list=24%, signal=48%	54905/5104/5914/6010/54658/7026/131/5950/24/56603/6256/5949/2171/5730/1592
GO:0071005	CC	GO:0071005	U2-type precatalytic spliceosome	41	-0.52714025148237	-2.01803860644619	5.46958155002499e-05	0.00265159991219257	0.00225404050790232	3055	tags=51%, list=25%, signal=39%	9128/83443/51634/51691/25804/55110/11157/11193/6633/51690/8449/6627/3550/6629/27258/79753/6634/10907/4236/23451/7737
GO:0003725	MF	GO:0003725	double-stranded RNA binding	63	-0.469950217633219	-1.98421785923021	5.54701370783006e-05	0.00266221326678341	0.00226306258210834	2429	tags=41%, list=20%, signal=33%	1660/103/4154/27161/64135/55601/8575/26065/1994/3608/54542/51284/51311/5610/27067/92140/192669/7037/26523/1213/1653/1665/65080/9188/51663/23180
GO:0006753	BP	GO:0006753	nucleoside phosphate metabolic process	377	-0.286216211163668	-1.58180433431269	5.7111063551105e-05	0.00272361939150365	0.00231526197007644	3335	tags=37%, list=27%, signal=28%	23433/9583/64087/2180/8802/23583/11163/8803/5741/4695/3417/114/81616/221823/374291/1841/6888/79071/3620/4907/4722/4698/10606/51422/5136/9497/9061/25939/10891/8801/55711/51715/8942/2272/4718/5471/471/7378/6296/5091/10201/3000/53343/102157402/5635/2766/10157/9060/6390/10845/30968/25996/2618/4729/55270/8930/79646/23417/1738/11315/51703/10924/8505/8034/6095/8050/1740/23530/10165/4720/4191/3251/11165/…
GO:0019199	MF	GO:0019199	transmembrane receptor protein kinase activity	72	0.445958829925767	1.99139601832054	5.89633592359197e-05	0.00279426988580286	0.00237531970175817	2847	tags=46%, list=23%, signal=35%	8425/2324/1944/5157/269/2049/2260/2022/2261/2041/2263/94/5979/659/2064/3643/1949/2048/558/2051/92/1945/4915/4233/4486/4914/93/3791/2264/5156/4052/2045/3645
GO:0007059	BP	GO:0007059	chromosome segregation	312	-0.298638498847721	-1.61101176118792	6.03651736901134e-05	0.00284282239846878	0.0024165926441075	2656	tags=32%, list=22%, signal=25%	7013/29117/9391/8766/51759/7329/51143/6047/23310/140609/56984/292/79980/23421/7150/51652/26271/56159/9698/8467/1778/54801/348995/64210/3550/10592/55166/55706/55055/26065/10464/51115/51451/10426/25978/9639/25936/57820/9928/8850/10735/51433/8678/55274/27030/22919/9183/7320/80254/8780/23122/23137/472/55125/81929/9611/1457/10270/7175/5728/56647/1060/55781/9184/10982/79003/25836/10051/2908/23369/29082…
GO:0051301	BP	GO:0051301	cell division	474	-0.270312986130525	-1.52565669149211	6.10871130460803e-05	0.00285895277516904	0.0024303045628336	2661	tags=29%, list=22%, signal=24%	904/7013/8556/3357/8766/8914/905/7329/51143/901/54902/1163/23607/23310/847/79980/23421/7150/7443/55521/51652/26271/2029/6660/1017/648/55958/2770/4752/1778/54801/9270/348995/55909/10592/63971/55055/26189/10788/53918/114327/1069/55320/25847/4739/4609/80310/10628/5586/25978/6840/25936/56034/2131/10519/9928/8850/6683/10735/51433/79892/8678/6787/6651/22919/6990/9183/80254/23122/9738/6867/23137/50624/8…
GO:0008135	MF	GO:0008135	translation factor activity, RNA binding	66	-0.469123342465579	-2.00345817880529	6.27081550787994e-05	0.00291670338591823	0.00247939651497397	2479	tags=42%, list=20%, signal=34%	8891/7458/27161/10987/8562/54505/28985/1974/8665/8669/51386/8661/8664/3646/8666/1933/2107/1965/9086/1939/1937/1982/8890/4528/9470/9669/1983/8667
GO:0033044	BP	GO:0033044	regulation of chromosome organization	195	-0.338016081516949	-1.71507683225856	6.52028888417037e-05	0.00298182671817911	0.00253475578250549	2770	tags=38%, list=23%, signal=30%	26272/54737/1063/7013/5394/29117/51143/6047/10923/3183/10856/23310/140609/56984/29844/54386/26271/1017/8467/7874/3550/10592/55055/546/10111/51451/7014/4609/8850/51433/8678/55274/65057/4216/9183/23137/4683/54780/472/10694/8550/7175/55226/80169/22948/51377/80063/3178/55781/9184/10051/6419/10664/324/26054/25913/996/93973/5073/55193/10576/64682/7756/545/55729/8881/10574/8697/5977/8452/79677/10575/557…
GO:0009117	BP	GO:0009117	nucleotide metabolic process	370	-0.286077373994624	-1.57286530675792	6.52954755805645e-05	0.00298182671817911	0.00253475578250549	3335	tags=37%, list=27%, signal=28%	23433/9583/64087/2180/8802/23583/11163/8803/5741/4695/3417/114/81616/221823/374291/1841/6888/79071/3620/4907/4722/4698/10606/51422/5136/9497/9061/25939/10891/8801/55711/51715/8942/2272/4718/5471/471/7378/6296/5091/10201/3000/53343/102157402/5635/2766/10157/9060/6390/10845/30968/25996/2618/4729/55270/8930/79646/23417/1738/11315/51703/8505/8034/6095/8050/1740/23530/10165/4720/4191/3251/11165/1267/2…
GO:0008015	BP	GO:0008015	blood circulation	443	0.264967305354204	1.55034200485057	6.4534376541586e-05	0.00298182671817911	0.00253475578250549	2700	tags=28%, list=22%, signal=23%	348/6337/27134/7067/26251/5331/152/2740/134/8557/7134/6915/59341/6196/4881/177/1621/1674/9283/4624/2784/8913/4878/4607/6271/7026/2056/7042/55328/3363/6833/492/7139/55811/3762/1003/81033/3274/8048/2909/2626/776/5339/4987/81285/4634/5348/1907/1311/7122/2166/1113/775/5139/4846/10800/4879/2548/2621/3741/796/94/2767/54795/3752/2934/6910/659/554/1278/11117/83988/5155/274/4313/3351/2931/5566/2768/7068/3…
GO:0000775	CC	GO:0000775	chromosome, centromeric region	185	-0.339530532330496	-1.71944030937973	6.61833650725072e-05	0.00300416660133339	0.00255374620460499	3179	tags=39%, list=26%, signal=29%	27309/23047/27243/1062/9770/5885/1786/51510/11177/1063/29117/51759/51143/23310/79980/23421/10951/51652/1783/8467/348995/55166/55055/10428/546/5527/55320/4659/23279/23219/51164/25978/79723/25936/8850/10735/55274/84516/9682/6990/9183/23122/23137/7514/81929/7175/23244/10671/4928/5501/1060/9184/79003/10051/29082/10664/324/2332/9126/23081/55193/1452/5048/10274/7756/55746/7405/79677/2959/79902/79023/57…
GO:0036260	BP	GO:0036260	RNA capping	29	-0.603974300846117	-2.17246953410417	6.81825348616549e-05	0.00303997278214538	0.00258418389681202	2762	tags=62%, list=23%, signal=48%	10940/79897/23070/8732/6633/6741/10557/8602/4686/8731/10799/6634/51367/10248/96764/54974/10556/10775
GO:0034249	BP	GO:0034249	negative regulation of amide metabolic process	152	-0.361397357271003	-1.78097799263101	6.81148340159834e-05	0.00303997278214538	0.00258418389681202	2588	tags=39%, list=21%, signal=31%	283/55024/9924/10643/1660/27257/27161/9451/9698/23019/26986/5393/9775/399664/23521/54517/23404/79727/28998/26065/4076/8087/4850/26135/54915/54542/406991/8507/10236/10492/5621/3646/10605/5610/1457/7072/7175/55802/11236/192669/5562/23367/5436/23435/1965/5813/65981/26523/23369/2332/9475/79068/5073/9470/29883/4292/27102/22894/4848
GO:1903320	BP	GO:1903320	regulation of protein modification by small protein conjugation or removal	186	-0.342138863311743	-1.7326684801684	6.80255999950829e-05	0.00303997278214538	0.00258418389681202	2623	tags=35%, list=21%, signal=28%	80279/10055/7329/6737/10196/7128/23142/9532/7965/10987/26271/8864/648/79139/4869/26191/11315/868/9683/9349/10920/9978/7334/23376/7337/7314/2534/9111/59343/25898/10625/6187/819/80254/2932/8533/2034/51138/1407/5728/10980/754/57761/10210/23077/10401/3301/5601/54778/7332/22976/54838/9318/9474/9529/8554/57599/329/8452/55743/83737/8767/10892/54765/7375
GO:0003002	BP	GO:0003002	regionalization	309	0.286183599950944	1.60759350633624	7.00550056892851e-05	0.00310508510511037	0.00263953380569226	2495	tags=30%, list=20%, signal=25%	2637/28996/4188/8557/9742/4681/7080/2253/1855/23509/4010/5626/6911/3203/6899/4222/3200/7026/6615/4762/3206/7849/64446/5089/2626/9645/25806/2022/6496/7477/55182/3549/80199/2263/7289/3911/7832/6604/9421/4091/94/60529/4618/55036/57669/3221/6405/11197/6015/659/3204/7472/3213/54903/8646/2018/2622/54626/3211/3219/3226/1044/5566/162/5727/2737/3216/56603/1746/23500/92/2302/7476/3222/27019/3235/2719/3975/…
GO:0061014	BP	GO:0061014	positive regulation of mRNA catabolic process	66	-0.465148924392489	-1.98648485926703	7.49436450952868e-05	0.00330234132042682	0.00280721502249812	3478	tags=56%, list=28%, signal=40%	7812/10658/167227/79899/149041/9337/11340/9924/1660/27257/27161/9698/23019/26986/5393/399664/23404/4076/8087/4850/54915/54542/10236/10492/56829/10605/55802/5436/23435/23369/9475/79068/5073/29883/4292/22894/4848
GO:0046873	MF	GO:0046873	metal ion transmembrane transporter activity	329	0.283775873875575	1.60676416237587	7.99575230595411e-05	0.00350279032705606	0.00297761032935929	3050	tags=33%, list=25%, signal=25%	3754/6337/773/26251/54207/6560/610/779/59341/6538/2901/3954/27091/6569/782/8913/9033/2905/27039/6833/7781/492/8416/3762/81033/3763/57053/3744/80228/776/55503/3755/22821/80024/3739/775/774/9187/57348/9132/6553/26266/3748/27173/2904/3741/6549/6534/6524/9254/6507/6512/2897/54795/3752/8911/9312/41/23415/6506/784/3351/27092/6535/3750/3780/30819/496/785/7226/57113/6331/6334/30820/57192/3790/6533/64849/…
GO:0048024	BP	GO:0048024	regulation of mRNA splicing, via spliceosome	81	-0.423596356445191	-1.89516143434159	8.20904321238695e-05	0.00357544165348761	0.00303936890461665	2540	tags=42%, list=21%, signal=33%	5978/9444/54502/10179/6434/6433/11189/4869/10659/8087/10772/10181/4686/6651/10419/58517/6428/7072/10657/4928/6429/64783/3178/10284/6431/1207/91746/2332/9588/6432/9584/9589/51574/6733
GO:0000959	BP	GO:0000959	mitochondrial RNA metabolic process	37	-0.540344771364688	-2.03192036041148	8.36869423850707e-05	0.00359615286765615	0.00305697484716065	3320	tags=65%, list=27%, signal=47%	54802/54938/64216/51106/130916/55157/7019/51001/10352/79736/7978/81892/51067/79072/25821/55006/51654/5562/79675/10128/2926/64863/22868/60493
GO:0051052	BP	GO:0051052	regulation of DNA metabolic process	396	-0.281008106274813	-1.56052127439561	8.39977312153262e-05	0.00359615286765615	0.00305697484716065	3788	tags=40%, list=31%, signal=29%	3776/5594/10635/10629/3184/1499/6188/3575/1677/142/3320/7203/5985/84126/8091/83443/23028/9025/4437/54107/29086/6605/167227/908/7486/5788/56943/2067/2021/64710/54552/4772/5984/51053/8451/29072/1736/5982/5111/4436/26272/56154/54737/1763/11177/6873/7292/10891/7013/5394/10728/29117/8914/1660/10923/3183/10856/54799/140609/3146/1602/29844/23411/23347/54386/24144/6883/3838/26271/51720/1017/56941/4869/84…
GO:0030424	CC	GO:0030424	axon	499	0.261714765287321	1.53746840074144	8.37261994419903e-05	0.00359615286765615	0.00305697484716065	2450	tags=28%, list=20%, signal=23%	79784/5064/6623/23162/10749/4134/610/23025/5024/28964/134/11075/1258/59341/1855/3315/23098/1454/5630/6861/2691/23138/3996/7786/5664/7287/29/4504/127833/286/7042/2288/6855/9479/5905/57154/7781/492/4099/55811/2128/2185/5802/57053/27124/80228/1006/2596/5339/22853/4130/6792/5798/2563/8633/22906/7122/3739/393/23767/5864/10587/2002/6572/5754/8499/885/10280/5582/50861/1639/8620/9344/2664/23566/50488/374…
GO:0043487	BP	GO:0043487	regulation of RNA stability	123	-0.380415414202905	-1.80664335475831	8.58613707019978e-05	0.00365517191095793	0.00310714505335508	3775	tags=52%, list=31%, signal=36%	1432/7188/1153/3184/328/7812/8531/10658/167227/1618/10644/149041/9337/1736/1617/11340/799/9924/10643/1660/3183/54502/27257/27161/9698/23019/26986/4869/5393/10949/399664/23404/1994/4076/8087/4850/79072/26135/54915/54542/10236/10492/1787/10605/79882/23185/55802/23367/5436/23435/23369/79675/2332/9475/79068/5073/29883/4292/10758/22894/22868/60493/90806/4848
GO:0043488	BP	GO:0043488	regulation of mRNA stability	117	-0.387196353098116	-1.82184877602861	8.77845550346955e-05	0.00370808036415212	0.00315212084180709	3775	tags=53%, list=31%, signal=37%	1432/7188/1153/3184/328/7812/8531/10658/167227/1618/10644/149041/9337/1617/11340/799/9924/10643/1660/3183/54502/27257/27161/9698/23019/26986/4869/5393/10949/399664/23404/1994/4076/8087/4850/79072/26135/54915/54542/10236/10492/10605/79882/23185/55802/23367/5436/23435/23369/79675/2332/9475/79068/5073/29883/4292/10758/22894/22868/60493/90806/4848
GO:0003779	MF	GO:0003779	actin binding	343	0.277149190787969	1.58330851743627	8.80884386440914e-05	0.00370808036415212	0.00315212084180709	3044	tags=34%, list=25%, signal=26%	79784/7169/4771/201191/83715/7134/59341/55201/11155/8735/1264/9260/7140/8572/6710/4624/4629/10755/7287/4607/57626/7139/2036/9275/8048/4641/5339/9645/4634/4130/51168/57175/29109/4846/4640/84951/4621/6712/9087/1729/64236/800/2934/6622/3092/83988/55742/25876/6275/4703/274/5217/5074/54961/23164/10677/4646/3927/4137/4478/8941/1627/2620/81/5034/752/6624/23500/8407/7454/80774/25794/54869/64780/79778/538…
GO:0003724	MF	GO:0003724	RNA helicase activity	55	-0.481546693823253	-1.96024106883962	9.08979266753472e-05	0.00378406562154001	0.00321671348542883	2429	tags=47%, list=20%, signal=38%	1660/8449/10146/64135/90957/9775/55601/54505/1974/8886/1662/1659/60625/64848/79665/79009/10212/11325/9416/9879/1653/1665/9188/55308/11056/9716
GO:0015276	MF	GO:0015276	ligand-gated monoatomic ion channel activity	123	0.365474472112672	1.78899649606164	9.08452011807114e-05	0.00378406562154001	0.00321671348542883	2572	tags=33%, list=21%, signal=26%	6337/610/5024/1258/1135/2901/2905/6833/2892/3762/81033/2185/3763/57053/3744/2563/22821/1137/2893/2904/6512/2897/54795/2558/41/3780/1146/7226/1145/5023/1141/57192/6338/9992/1134/2556/2902/2562/2554/3710
GO:0007409	BP	GO:0007409	axonogenesis	358	0.274439292748074	1.57123532837371	9.20227963209267e-05	0.00380984489163837	0.00323862762066419	2832	tags=34%, list=23%, signal=27%	348/9048/2637/55201/7080/2253/1855/1944/10501/5459/29882/6794/3996/11313/4504/2049/4825/5454/57154/10458/4099/55811/2128/5802/2909/1947/1946/26257/2596/25806/4130/219699/4168/6792/1907/8633/22906/393/23767/5864/5754/885/2263/9344/2664/23566/440915/5979/8543/3984/6405/659/2064/4684/53942/6586/8153/140578/1949/2048/5881/79006/4137/10211/5727/2737/8941/104/7869/2051/9175/7070/54910/5364/1889/3908/62…
GO:0004879	MF	GO:0004879	nuclear receptor activity	51	0.496157516583576	2.04912114169836	9.74712228840444e-05	0.00396997656449338	0.0033747504480763	1943	tags=35%, list=16%, signal=30%	7067/2099/5914/3172/9572/7025/2649/7026/6257/3164/5915/7182/405/2101/7068/6256/5465/10002
GO:0098531	MF	GO:0098531	ligand-activated transcription factor activity	51	0.496157516583576	2.04912114169836	9.74712228840444e-05	0.00396997656449338	0.0033747504480763	1943	tags=35%, list=16%, signal=30%	7067/2099/5914/3172/9572/7025/2649/7026/6257/3164/5915/7182/405/2101/7068/6256/5465/10002
GO:1901873	BP	GO:1901873	regulation of post-translational protein modification	220	-0.324436613763654	-1.67906057588479	9.64886078631524e-05	0.00396997656449338	0.0033747504480763	2623	tags=35%, list=21%, signal=28%	80279/10055/7329/6737/23378/10196/7128/23411/23142/9532/7965/10987/26271/8864/2624/648/79139/4869/8467/26191/11315/868/9683/9349/10920/9978/7334/23376/7337/7314/2534/7913/9111/59343/25898/10625/6187/7320/819/80254/2932/8533/2034/51138/1407/5728/10980/754/57761/10210/23077/4801/10401/3301/5601/54778/7332/22976/54838/9318/9474/9529/23451/8554/9188/6418/57599/329/8452/55743/51230/83737/8767/10892/54…
GO:0000956	BP	GO:0000956	nuclear-transcribed mRNA catabolic process	90	-0.406737088939744	-1.85227261882313	0.000105379175231494	0.0042689897062866	0.00362893198236356	3527	tags=53%, list=29%, signal=38%	10767/7812/51154/167227/149041/2935/9337/9939/25804/55110/11340/5394/9924/1660/51690/27257/27161/23019/26986/6741/5393/9775/55149/23404/4076/53918/4850/4686/55629/54542/55181/10492/3646/10605/472/55802/2107/65109/5436/26523/26019/5073/29883/4292/22894/22916/22794/4848
GO:0016459	CC	GO:0016459	myosin complex	44	0.505424863307927	2.0059827601708	0.000113220973492147	0.00456213922600708	0.00387812903855734	2967	tags=43%, list=24%, signal=33%	79784/8735/4636/4624/4629/4641/4634/51168/4640/4621/4646/4637/4628/4643/4650/22989/4619/4620/4633
GO:0001732	BP	GO:0001732	formation of cytoplasmic translation initiation complex	15	-0.71508803109788	-2.1149100443047	0.000117533598453117	0.00471072161885232	0.00400443419141779	1535	tags=60%, list=13%, signal=53%	8665/8669/51386/8661/8664/3646/8666/1983/8667
GO:0016050	BP	GO:0016050	vesicle organization	274	-0.299216092031869	-1.59398929222624	0.000118323398962989	0.00471728471527047	0.00401001327034133	3242	tags=39%, list=26%, signal=29%	26276/23317/55353/23673/950/10802/10564/84079/27243/8905/533/6399/8301/55048/50617/6809/51510/529/55204/29916/23023/5350/8934/3267/10254/59349/164/528/51693/8766/54874/60684/51762/55014/6810/4218/5027/1176/56681/2149/356/51652/26271/6845/29887/11063/157680/63971/9527/5861/10282/10342/2060/200576/10972/23603/858/25978/5584/8673/9519/8773/9765/9847/1182/10451/1385/10228/9341/8027/65082/9218/8615/10…
GO:0048667	BP	GO:0048667	cell morphogenesis involved in neuron differentiation	448	0.259240945869875	1.51374151699332	0.000119552119961274	0.00474118538899051	0.00403033047071662	2862	tags=32%, list=23%, signal=26%	348/9048/2637/3196/55201/7080/2253/1855/9912/1944/10501/23098/5459/10160/29882/11178/6794/4776/3996/11313/4504/2049/4825/5454/57154/10458/4099/55811/2128/5802/23072/25830/2909/1947/1946/26257/2596/25806/4130/219699/4168/6792/1907/8633/22906/393/6904/23767/5864/23363/5754/8499/885/2263/9344/2664/23566/50488/440915/5979/8543/3984/6507/9762/6405/659/2064/79955/4684/53942/6586/8153/140578/1949/2048/5…
GO:0022834	MF	GO:0022834	ligand-gated channel activity	124	0.366155011726674	1.79389685068899	0.000120938627942402	0.00477106053165444	0.0040557263765749	3161	tags=39%, list=26%, signal=29%	6337/610/5024/1258/1135/2901/2905/6833/2892/3762/81033/2185/3763/57053/3744/2563/22821/1137/2893/2904/6512/2897/54795/2558/41/3780/1146/7226/1145/5023/1141/57192/6338/9992/1134/2556/2902/2562/2554/3710/1136/6339/6510/3769/358/1143/2564/55515
GO:0008331	MF	GO:0008331	high voltage-gated calcium channel activity	24	0.612005198126565	2.1025857756264	0.000123469074360216	0.00482041178914106	0.00409767830641893	2387	tags=54%, list=19%, signal=44%	773/779/782/8913/776/775/774/8911/784/785/6331/6334/778
GO:0016072	BP	GO:0016072	rRNA metabolic process	198	-0.333675102554095	-1.69708769563919	0.000123167202026412	0.00482041178914106	0.00409767830641893	3188	tags=42%, list=26%, signal=32%	55651/63899/6129/57050/6223/57109/56342/51504/64216/1736/55759/9014/51106/11157/130916/11340/51077/5394/6227/283/23378/117246/55164/11103/10200/2091/10813/10412/5393/10557/9775/11137/81887/23404/29102/55272/53918/55106/8602/80135/8886/10927/10969/1662/8850/55299/10799/84549/51096/112479/51018/9790/51367/8780/5303/10248/55006/10885/10199/55226/55035/27292/2483/404672/26156/55781/54680/2971/25926/4…
GO:0050684	BP	GO:0050684	regulation of mRNA processing	99	-0.404027096300846	-1.86223379950859	0.000124690471309424	0.00484300361503357	0.00411688289700405	2540	tags=40%, list=21%, signal=32%	5978/9444/1660/54502/10179/6434/6433/11189/4869/10659/79811/8087/10772/10181/4686/6651/10419/10768/58517/79882/6428/7072/10657/4928/6429/64783/3178/10284/6431/1207/91746/2332/10914/9588/6432/9584/9589/51574/6733/22916
GO:0051015	MF	GO:0051015	actin filament binding	167	0.332962293715079	1.70235295691484	0.000130013642020434	0.00499822853379578	0.00424883464927145	2978	tags=34%, list=24%, signal=26%	79784/7169/201191/83715/7134/59341/55201/8735/1264/6710/4624/4629/7287/4641/5339/51168/57175/29109/4640/4621/6712/2934/3092/4703/274/23164/10677/4646/3927/2620/81/752/6624/8407/80774/25794/64780/79778/4892/2316/4628/4643/9026/7094/4650/832/22989/4619/81873/7429/63876/84168/4620/7171/79983/9463
GO:0097553	BP	GO:0097553	calcium ion transmembrane import into cytosol	175	0.325314393129522	1.68456051600948	0.000129502182218093	0.00499822853379578	0.00424883464927145	2700	tags=35%, list=22%, signal=28%	773/5331/5024/779/59341/5335/3954/9651/8913/2905/2056/5319/2185/57338/776/55503/22821/80024/775/774/3596/9187/23007/6375/2812/2904/54923/1729/5330/6622/8911/784/5566/578/9001/5533/6363/5031/7070/7226/6331/1813/6334/596/5023/4923/57192/2316/117/778/2902/5371/5332/581/3710/5777/57158/3064/6366/187/623
GO:0061013	BP	GO:0061013	regulation of mRNA catabolic process	133	-0.367953378893427	-1.77781573908923	0.000139394360562653	0.00533165739512482	0.00453227188898607	3488	tags=48%, list=28%, signal=35%	328/7812/8531/10658/167227/1618/79899/10644/149041/9337/9939/55110/1617/11340/799/9924/10643/1660/3183/54502/27257/27161/9698/23019/26986/4869/5393/10949/9775/399664/23404/1994/4076/8087/4850/79072/26135/54915/54542/10236/10492/56829/10605/79882/23185/55802/23367/5436/23435/23369/79675/2332/9475/79068/5073/29883/4292/10758/22894/22868/60493/22794/90806/4848
GO:0008186	MF	GO:0008186	ATP-dependent activity, acting on RNA	56	-0.479030874355778	-1.97218957780542	0.000149541851557302	0.00559599864740802	0.00475697995592188	2429	tags=46%, list=20%, signal=37%	1660/8449/10146/64135/90957/9775/55601/54505/1974/8886/1662/1659/60625/64848/79665/79009/10212/11325/9416/9879/1653/1665/9188/55308/11056/9716
GO:0016579	BP	GO:0016579	protein deubiquitination	61	-0.466315234153301	-1.94649492174301	0.000147330977719636	0.00559599864740802	0.00475697995592188	2349	tags=48%, list=19%, signal=39%	55432/9736/6737/7128/10987/7874/84669/64854/11315/389856/8665/4287/23358/10213/51377/1540/9100/9097/10600/7347/7398/9929/23032/79184/55031/83737/8239/29761/7375
GO:0050779	BP	GO:0050779	RNA destabilization	65	-0.45448888973392	-1.93748606803715	0.000150761476499513	0.00559599864740802	0.00475697995592188	3478	tags=54%, list=28%, signal=39%	7812/10658/167227/149041/9337/11340/9924/1660/27257/27161/9698/23019/26986/5393/399664/23404/4076/8087/4850/54915/54542/10236/10492/10605/55802/5436/23435/23369/9475/79068/5073/29883/4292/22894/4848
GO:0010494	CC	GO:0010494	cytoplasmic stress granule	68	-0.447739888419739	-1.9287603612404	0.000148737863108069	0.00559599864740802	0.00475697995592188	3478	tags=56%, list=28%, signal=40%	7812/10658/1654/7073/79752/10644/149041/6780/10482/23215/10643/4154/10146/9698/26986/6741/113251/79727/26065/9908/1994/4076/8087/54915/54542/23185/27067/7072/6311/23367/23435/1965/23369/55239/2332/1653/55308/22794
GO:0000793	CC	GO:0000793	condensed chromosome	205	-0.330151854285325	-1.69156228143124	0.000150107090967769	0.00559599864740802	0.00475697995592188	2386	tags=32%, list=19%, signal=26%	23310/3146/79980/23421/51652/56159/1017/120/1783/8467/348995/10592/55166/55055/10428/546/10111/4659/23279/23219/51164/25978/25936/57820/8850/55274/27030/84516/6990/9183/22920/23122/23137/54780/7514/81929/10270/7175/192669/10671/4928/5501/1060/9184/79003/10051/29082/6419/11073/10664/324/10128/9126/55193/1452/5048/4292/7756/5810/55746/79677/2959/79902/79023/57122
GO:0043025	CC	GO:0043025	neuronal cell body	409	0.264118041414899	1.53062875771097	0.000147974386828655	0.00559599864740802	0.00475697995592188	2450	tags=26%, list=20%, signal=22%	348/773/6623/7425/134/11075/55201/1855/3361/58157/3054/23245/1454/5630/6861/2691/1392/4878/23400/5664/6276/1181/4762/7042/2288/5792/9479/57626/57154/10458/55811/2128/2185/4926/5802/9148/57053/3814/2596/22853/9627/4130/80975/5798/2563/8633/775/774/10587/2002/9187/5754/1137/2893/1639/8620/6712/2664/3748/796/57795/94/5979/6620/6507/9900/1821/54795/3752/6622/2558/659/9312/3643/9362/51083/10445/2048/5…
GO:0051044	BP	GO:0051044	positive regulation of membrane protein ectodomain proteolysis	11	0.751817580223108	2.07448949639842	0.000153981162272963	0.00565974662305746	0.00481117007666743	2431	tags=45%, list=20%, signal=36%	348/5045/29763/101/2822
GO:0008033	BP	GO:0008033	tRNA processing	83	-0.41703844161376	-1.87384827484592	0.000153288306919917	0.00565974662305746	0.00481117007666743	3802	tags=54%, list=31%, signal=38%	84705/3028/55644/81890/23587/54802/55140/63899/24140/51504/80745/54901/11157/54482/10940/79897/339175/6741/10557/23536/54517/55623/10799/9836/1787/51367/25821/83480/10248/55006/26610/55226/60487/8846/54974/51002/51654/1653/2926/10556/10775/63892/10978/11062/51493
GO:0000209	BP	GO:0000209	protein polyubiquitination	162	-0.35115190846573	-1.74886854012367	0.00015749261138722	0.00569344028055635	0.00483981198018865	2549	tags=33%, list=21%, signal=26%	6737/9604/7326/6047/10616/7128/26118/9246/53840/26191/7185/9978/7334/8405/7337/25847/23219/51433/54542/9111/7327/7320/80254/7323/26263/57161/10475/10210/51366/9354/10193/3093/51283/996/6049/7332/64682/1643/5988/80196/9781/9666/329/8881/8697/55905/8452/27252/10758/83737/8767/7267/54765
GO:0022900	BP	GO:0022900	electron transport chain	134	-0.361333817657517	-1.74092337712384	0.000156208421528706	0.00569344028055635	0.00483981198018865	4466	tags=54%, list=36%, signal=35%	6391/4725/4712/4714/4199/11232/2820/1535/1348/1588/983/1534/4724/6715/4694/6389/57017/4705/4706/9249/128/444/4695/23479/29796/1347/4835/374291/1536/3620/54205/4722/4698/5860/10891/3420/637/27069/51142/4718/1350/2230/6390/4729/8630/1738/11315/9167/10165/4720/4704/1329/10495/4719/1340/4700/4711/51542/2108/4200/51103/7381/23369/1353/6834/1355/7385/57019/8574/2110/4726/4702/1716
GO:0048568	BP	GO:0048568	embryonic organ development	355	0.273127833976113	1.56042648778496	0.000157920241358497	0.00569344028055635	0.00483981198018865	1817	tags=22%, list=15%, signal=20%	6343/2323/80781/2637/28996/4188/5919/8557/9742/2253/1855/4325/5456/5914/5459/6911/6768/6899/6692/3200/7026/6615/4762/5950/7262/7042/29924/7849/57053/9021/5089/2626/9645/25806/2022/6496/51168/7477/7942/5754/5079/3549/3399/1750/10155/257/9132/80199/2263/7289/27173/9421/1050/60529/55036/5915/3221/7004/405/3204/79955/7472/3213/54903/5155/53615/207/3211/3219/4237/2048/4646/5727/7173/2737/5426/3216/466…
GO:0003012	BP	GO:0003012	muscle system process	365	0.268918088917816	1.54220568124975	0.000157142309135056	0.00569344028055635	0.00483981198018865	2272	tags=24%, list=19%, signal=20%	79784/7169/152/5024/779/134/8557/7134/6915/59341/1613/2593/8735/1264/7140/1674/4000/4654/8811/4636/782/4624/5733/4629/8913/4878/28954/3479/4607/4762/3363/10316/6833/7139/55811/3762/8048/2626/776/4634/5348/6442/1907/2693/1311/1113/775/4846/2548/4621/3741/796/5224/1241/1180/3164/800/54795/3752/2934/9312/3488/274/2931/5566/6535/1146/30819/3952/4637/6444/5465/80763/151/9826/6331/1813/1145/624/816/742…
GO:0098742	BP	GO:0098742	cell-cell adhesion via plasma-membrane adhesion molecules	182	0.318574475195277	1.6552690751113	0.000159211587962465	0.00571266340617701	0.0048561529461233	2239	tags=27%, list=18%, signal=22%	7216/56123/53841/54825/64405/78999/57863/335/1364/56130/56124/7042/5792/9746/30835/4099/1003/5817/5802/54549/1946/1006/5097/9080/7122/26011/23767/51208/5754/22883/199731/1004/24146/3683/56143/5979/56100/55714/923/56114/56146/5365/3678/23562/54538/56107/53827/634/57126
GO:0031398	BP	GO:0031398	positive regulation of protein ubiquitination	81	-0.414063228019193	-1.85251041275775	0.000163084216464004	0.00581723350627124	0.00494504465276576	2226	tags=38%, list=18%, signal=32%	7965/648/79139/4869/26191/868/9978/7334/7337/7314/9111/59343/25898/6187/2932/1407/5728/754/57761/10210/23077/5601/54778/7332/22976/54838/329/8452/55743/8767/10892
GO:0042476	BP	GO:0042476	odontogenesis	104	0.385807180186193	1.8438082437824	0.000163670007077572	0.00581723350627124	0.00494504465276576	3370	tags=46%, list=28%, signal=34%	1834/4771/1277/752014/2253/6569/6899/7042/266/265/54959/947/3399/2263/3911/9421/5054/1278/3624/6522/2737/1746/5465/6714/92/6331/7475/3694/7020/3714/1758/363/93/581/5156/10913/2627/1435/2249/358/29123/10018/5083/1441/682/6608/51176/2296
GO:0044331	BP	GO:0044331	cell-cell adhesion mediated by cadherin	39	0.530069749946932	2.08197577808179	0.000167596211072195	0.00592881432126287	0.00503989594452339	2803	tags=44%, list=23%, signal=34%	54825/64405/4855/1003/1006/4072/10076/1004/10211/1013/8728/5345/1009/7422/1001/28316/2241
GO:0071011	CC	GO:0071011	precatalytic spliceosome	42	-0.513893521843006	-1.98185730420344	0.000168742083629165	0.00594145607544746	0.00505064229652468	3055	tags=50%, list=25%, signal=38%	9128/83443/51634/51691/25804/55110/11157/11193/6633/51690/8449/6627/3550/6629/27258/79753/6634/10907/4236/23451/7737
GO:0015318	MF	GO:0015318	inorganic molecular entity transmembrane transporter activity	490	0.252082908559539	1.47813099598562	0.000171424619318085	0.00600783491424079	0.00510706883011284	2546	tags=26%, list=21%, signal=21%	3754/6337/773/26251/54207/6560/610/1186/779/59341/6538/364/10861/9376/2901/3954/27091/6569/782/1364/8913/9356/9033/2905/27039/1181/6833/7781/492/2892/8416/3762/81033/2185/3763/57053/3744/80228/776/79751/55503/3755/5348/2563/22821/80024/3739/775/774/6572/9187/6564/11095/57348/8402/535/9132/54020/6553/26266/9725/2893/7352/3748/27173/2904/3741/6549/6534/6524/9254/6507/1180/6512/2897/54795/3752/2558/…
GO:0030049	BP	GO:0030049	muscle filament sliding	13	0.726812197419876	2.11446195851881	0.000173453410075728	0.00602290988442678	0.0051198835814252	1867	tags=46%, list=15%, signal=39%	7134/4624/4607/7139/4621/4637
GO:0003727	MF	GO:0003727	single-stranded RNA binding	67	-0.449629449452667	-1.92433259861289	0.000172856300352369	0.00602290988442678	0.0051198835814252	2982	tags=51%, list=24%, signal=39%	10450/9987/51110/5394/1660/3183/27303/27161/5937/10179/64135/7555/26986/6741/113251/9775/55601/26065/8087/3185/51284/79882/51311/7072/24138/10657/192669/3178/5436/26523/2332/1653/51663/9716
GO:0021602	BP	GO:0021602	cranial nerve morphogenesis	27	0.581549489754027	2.09075362589471	0.000177983466360598	0.00613658026894772	0.0052165111495892	2358	tags=48%, list=19%, signal=39%	6899/3200/4762/401/6405/3213/3211/2048/2737/104/1141/5076/7020
GO:0035082	BP	GO:0035082	axoneme assembly	30	0.561957340255486	2.07498383320551	0.000178355816708633	0.00613658026894772	0.0052165111495892	3027	tags=57%, list=25%, signal=43%	22994/65999/56171/9148/64446/51364/55036/50487/25876/2622/2302/27019/23059/123872/25809/79582/27285
GO:0120114	CC	GO:0120114	Sm-like protein family complex	68	-0.444906139407019	-1.91655322287547	0.000181115718656798	0.00620321336399534	0.00527315381830917	3055	tags=44%, list=25%, signal=33%	51634/51691/25804/51747/55660/11157/25980/6633/54957/51690/27257/11017/79833/6627/6629/27258/79753/6634/11171/8559/10565/96764/8487/1207/10907/9416/9879/10465/23451/51574
GO:0000932	CC	GO:0000932	P-body	71	-0.427809692535237	-1.85408712205597	0.000182094722541429	0.00620852368484014	0.0052776679526773	3478	tags=52%, list=28%, signal=38%	7812/167227/10644/149041/9337/25804/11157/6737/9924/10643/7150/27257/27161/5702/9698/23019/79727/26065/1994/4076/60489/5683/27350/54915/55629/54542/27258/55802/192669/55833/5436/5685/26523/5701/9470/29883/4848
GO:0016460	CC	GO:0016460	myosin II complex	24	0.602381846788056	2.06952409298033	0.000183403942898885	0.00622499418803196	0.00529166900208494	2880	tags=50%, list=24%, signal=38%	79784/8735/4636/4624/4629/4634/4621/4637/4628/22989/4619/4620
GO:0140142	MF	GO:0140142	nucleocytoplasmic carrier activity	27	-0.595818015590553	-2.09866332343784	0.000186759148469267	0.0063104492543315	0.00536431162820622	2567	tags=56%, list=21%, signal=44%	23633/64328/3838/3842/10204/26953/23214/7514/55374/5901/1434/3836/3843/3839/23534
GO:0009451	BP	GO:0009451	RNA modification	116	-0.375860351080552	-1.76650042249301	0.000191577140965416	0.00642923431741514	0.00546528702147468	3389	tags=46%, list=28%, signal=33%	23587/54802/29063/4839/55140/55651/63899/24140/51504/64216/1736/80745/51106/54901/54482/23070/339175/117246/6633/103/54502/2091/6741/54517/55623/60489/27350/8731/6634/9836/1787/25821/83480/83448/55006/26610/96764/55226/60487/27292/8846/54974/51002/51654/64783/79068/5073/10436/64863/63892/9589/51574/11062
GO:0034504	BP	GO:0034504	protein localization to nucleus	261	-0.299859940350242	-1.58877865332569	0.000191981117640134	0.00642923431741514	0.00546528702147468	2770	tags=33%, list=23%, signal=26%	26272/3087/54971/51715/80279/5530/9972/23633/5469/6672/23607/402/3838/9451/55696/29098/4869/23568/9531/11315/868/9349/1861/1994/5903/27348/3842/652/200576/7545/653489/10204/2534/6788/10628/2634/26953/5534/1386/9258/3717/7507/53371/7514/10694/2932/1871/5295/7175/5532/55035/1495/26092/55374/4928/7037/22948/51068/754/10210/51366/23435/10049/5901/1434/10576/4931/9913/80208/9688/9631/3716/3836/4927/55…
GO:0061608	MF	GO:0061608	nuclear import signal receptor activity	17	-0.686571414482178	-2.11626900492016	0.000195769636141947	0.0065170914878256	0.00553997159968132	2567	tags=59%, list=21%, signal=47%	23633/3838/3842/10204/26953/55374/3836/3843/3839/23534
GO:0051640	BP	GO:0051640	organelle localization	474	-0.26221704719948	-1.47996290673959	0.000196334408458714	0.0065170914878256	0.00553997159968132	2886	tags=30%, list=24%, signal=24%	6809/23195/51510/55717/29127/3676/3799/1063/59349/164/7013/10142/51693/8766/55088/54874/60684/51762/55014/3598/6810/4218/54849/1176/79980/23411/79036/56681/11127/55686/10987/51652/4644/2624/9043/2205/4869/6845/1778/29058/1488/5590/1861/80184/55166/55341/63971/8927/55055/5861/6059/10464/7314/11280/51115/10342/8541/10972/858/11342/25978/25936/9928/8850/8673/3688/6683/8678/8773/10768/55212/22919/551…
GO:0061659	MF	GO:0061659	ubiquitin-like protein ligase activity	223	-0.316448452823274	-1.64279724710119	0.000206840597540117	0.00683571887045957	0.00581082657447651	2589	tags=32%, list=21%, signal=26%	9830/6737/9604/5469/6047/51444/26036/26118/79589/23220/53840/64219/9867/868/9978/7844/23376/4591/56888/5903/7337/4799/22978/373/11342/57820/54542/51191/112950/25898/7323/57161/55120/11236/5930/10475/64750/10210/51366/23077/9354/9440/10401/81790/10193/23304/3093/51283/5828/10001/6049/54778/55148/51136/9474/8805/8554/5988/80196/9781/9666/329/84851/55905/8452/10758/55743/8315/7737/4210/83737/54765
GO:0017056	MF	GO:0017056	structural constituent of nuclear pore	22	-0.617154094454834	-2.0511441754212	0.000209307997702017	0.00688705573224758	0.00585446640320281	1857	tags=59%, list=15%, signal=50%	55706/23279/10204/23165/53371/7175/4928/9688/9631/4927/55746/79902/57122
GO:0044297	CC	GO:0044297	cell body	462	0.250130611269747	1.46137631269506	0.000217152656707867	0.00711410986214687	0.00604747787673855	1733	tags=20%, list=14%, signal=18%	348/773/6623/4771/23162/7425/134/11075/55201/1855/3361/58157/3054/23245/1454/5630/6861/2691/2784/1392/4878/23400/5664/6276/2056/1181/4762/7042/2288/5792/9479/57626/57154/10458/55811/2128/2185/4926/5802/9148/57053/3814/2596/22853/9627/4130/80975/5798/2563/8633/775/774/10587/2002/9187/5754/1137/79953/2893/1639/8620/6712/2664/3748/796/57795/94/5979/6620/6507/9900/1821/54795/3752/6622/2558/659/9312/3…
GO:0098800	CC	GO:0098800	inner mitochondrial membrane protein complex	91	-0.396736387654549	-1.81351122085981	0.000219195999440963	0.00714996474366952	0.00607795696786631	4883	tags=60%, list=40%, signal=37%	27089/25874/1345/4723/29928/4709/54927/6391/4725/4712/4714/1348/51660/139322/10651/4724/4694/6389/26520/4705/4706/4695/29796/1347/10440/374291/4722/4698/4718/55750/1350/6390/4729/100287932/10367/9167/4720/4704/617/1329/4719/1340/4700/4711/80273/79135/25813/51103/7381/7385/4726/3313/4702/26515/10989
GO:0140662	MF	GO:0140662	ATP-dependent protein folding chaperone	29	-0.581047060517777	-2.09000123860778	0.000222548984914873	0.00719996668207652	0.00612046202080615	3697	tags=72%, list=30%, signal=51%	3309/3320/7203/51182/908/7184/10693/3305/3329/10845/10131/1861/6782/3308/10694/22948/10808/10576/3313/10574/10575
GO:0050433	BP	GO:0050433	regulation of catecholamine secretion	44	0.493921114443794	1.96032548532335	0.000222639978357509	0.00719996668207652	0.00612046202080615	2235	tags=34%, list=18%, signal=28%	6623/152/6861/1392/127833/2693/26281/1113/1137/6622/3351/2550/151/1813/1141
GO:0007271	BP	GO:0007271	synaptic transmission, cholinergic	29	0.578920199090557	2.12495778093422	0.000223751184656257	0.00720497938626025	0.00612472316074371	3077	tags=59%, list=25%, signal=44%	348/1135/8416/57053/6572/1137/8292/1146/43/79608/3908/1145/1141/1134/1136/116372/1143
GO:1902555	CC	GO:1902555	endoribonuclease complex	29	-0.580656162275131	-2.08859519447329	0.000226955752921996	0.00727707063092442	0.00618600562835541	2762	tags=62%, list=23%, signal=48%	10940/79897/1660/27161/10557/81887/29102/8575/10799/51367/10248/192669/26523/7247/10556/65080/10775/10978
GO:0043022	MF	GO:0043022	ribosome binding	76	-0.413013465352956	-1.81859847276061	0.00022975202895552	0.00730456345223561	0.00620937639882006	2439	tags=39%, list=20%, signal=32%	10196/1660/10146/4869/55364/54505/55037/79727/6059/27000/53918/5018/55106/26135/54915/25875/54499/27067/3921/51068/2107/23367/1965/2332/10600/80155/23107/60558/4528/6731
GO:0045229	BP	GO:0045229	external encapsulating structure organization	250	0.296970620686989	1.62271704534637	0.000229409974691694	0.00730456345223561	0.00620937639882006	2925	tags=36%, list=24%, signal=28%	80781/8785/1277/7148/4325/11173/165/4146/4629/29954/6692/1298/7042/7428/8751/81577/55624/1999/7177/2022/3381/11093/1311/4326/4035/5045/64856/11095/3549/4017/2621/8292/90993/1290/602/5768/60681/4320/1278/11117/64386/4239/4791/4313/23187/5650/1520/1805/10211/1296/1803/2620/1299/6624/10266/3908/79148/5268/27035/101/7051/2294/1307/1280/4643/649/5345/2683/4317/8190/1758/9509/2264/5156/351/6939/29113/4…
GO:0008324	MF	GO:0008324	monoatomic cation transmembrane transporter activity	424	0.259468225455574	1.50629660042617	0.000231368011574009	0.00732503347567294	0.00622677731281666	3050	tags=31%, list=25%, signal=24%	3754/6337/773/26251/54207/6560/610/5024/779/1258/59341/6538/1135/2901/3954/27091/6569/782/8913/23400/9033/2905/27039/6833/7781/492/8416/3762/81033/3763/57053/3744/80228/776/79751/55503/3755/22821/80024/3739/775/774/6572/9187/6564/57348/1137/535/9132/6553/26266/9725/7352/3748/27173/2904/3741/6549/6534/6524/9254/6507/6512/2897/54795/3752/8911/9312/41/23415/6506/155066/784/3351/27092/6535/3750/3780/…
GO:0004714	MF	GO:0004714	transmembrane receptor protein tyrosine kinase activity	56	0.456478450101752	1.90416166694075	0.000251352051051682	0.00792442554257082	0.00673630139022016	2847	tags=45%, list=23%, signal=34%	2324/1944/5157/2049/2260/2261/2041/2263/5979/2064/3643/1949/2048/558/2051/1945/4915/4233/4486/4914/3791/2264/5156/2045/3645
GO:0019843	MF	GO:0019843	rRNA binding	50	-0.49118467749521	-1.95397789524471	0.000255270587766898	0.00801443282843158	0.00681281371298937	4054	tags=64%, list=33%, signal=43%	92856/51081/6135/6203/1153/6188/51023/56342/55052/130916/29074/6191/283/4869/9349/55037/6136/55272/80135/51373/55299/7263/6175/2971/23107/10436/51335/9188/6147/22868/60493/54948
GO:0140993	MF	GO:0140993	histone modifying activity	151	-0.343234687537324	-1.68375709760861	0.000257810605253201	0.00806059298997042	0.00685205299395383	2703	tags=34%, list=22%, signal=27%	5579/9085/3720/9575/8726/23411/7443/1017/2091/56950/7862/8520/59336/3065/4591/3276/29104/5927/79723/23338/1386/7404/8850/26040/221037/3066/23067/3717/55274/9682/10419/54556/23512/51147/23522/64754/10765/5562/79960/8202/6419/9252/10943/23304/10600/23081/54665/7403/55818/2959/6885/8648
GO:0090407	BP	GO:0090407	organophosphate biosynthetic process	445	-0.266626591884854	-1.49624634191325	0.000270358418993162	0.00841797804592346	0.00715585463059327	2964	tags=33%, list=24%, signal=26%	55151/374291/1841/2643/79071/3620/4722/4698/9926/10606/51422/8760/9497/9061/10891/5288/8942/5283/5592/4718/9054/5471/3357/471/23262/25979/83394/7378/10201/3000/22908/102157402/9488/5635/2710/2712/8503/9060/6390/5337/30968/2618/4729/23556/79646/23417/1738/26751/51703/80055/8034/8050/23167/10165/4720/3251/10390/56994/200576/4704/5631/5162/441024/51144/3612/5321/54872/4719/6785/30837/4860/8526/9519/…
GO:0016407	MF	GO:0016407	acetyltransferase activity	75	-0.418431785799769	-1.835094489121	0.000274186294593622	0.00850203180972403	0.00722730605415719	1491	tags=31%, list=12%, signal=27%	3032/23338/1386/8850/55274/54556/51147/64921/23522/55226/10449/38/5049/79960/8202/10943/80155/1629/5051/2959/1737/8443/8648
GO:0098797	CC	GO:0098797	plasma membrane protein complex	486	0.246328428629191	1.4451072803895	0.000278409286530285	0.0085975982541217	0.00730854404027948	2502	tags=26%, list=20%, signal=21%	3754/773/26251/10297/10058/610/1271/779/10267/2700/2705/1135/20/64405/2901/27091/3691/782/2784/8913/5664/3479/10188/3695/3594/2905/6833/2892/3762/1003/2185/3763/1741/3744/3339/567/1006/776/3755/5348/6442/4035/3739/2787/775/774/6572/1211/7036/1137/9568/3111/9132/2812/2893/1004/3748/2904/54923/3741/3683/94/5979/2767/9254/100130348/2897/3752/2064/8911/9312/3643/23415/11117/784/5678/27092/5881/2768/3…
GO:0000781	CC	GO:0000781	chromosome, telomeric region	122	-0.374381929211394	-1.77648157041809	0.000280165419272891	0.00861651605804586	0.00732462546197871	4114	tags=52%, list=34%, signal=35%	4174/1108/4175/983/2146/3181/29935/10635/23626/142/11200/23028/9025/328/7486/55651/2067/79577/5111/4436/1763/7013/10728/6672/5928/23347/54386/10951/24144/1017/8563/6741/8520/546/10111/23595/7014/64859/3066/9984/65057/65986/23137/4683/54780/472/55226/23064/80169/5501/5813/5431/5884/25913/5931/6117/5000/545/79677/5001/2547/7520/57187
GO:0022624	CC	GO:0022624	proteasome accessory complex	22	-0.609319683798061	-2.02510609849538	0.000282614309172501	0.00865649926672681	0.00735861391234347	3703	tags=73%, list=30%, signal=51%	5720/5706/5710/5719/5713/5702/5718/10213/5715/5701/5700/5705/9861/5717/5707/5708
GO:0006163	BP	GO:0006163	purine nucleotide metabolic process	331	-0.278750040721953	-1.5195642951563	0.0002874497677164	0.00876896356171285	0.0074542162222642	3335	tags=37%, list=27%, signal=28%	23433/9583/64087/2180/8802/11163/8803/5741/4695/3417/114/81616/221823/374291/6888/79071/3620/4907/4722/4698/10606/51422/5136/9497/9061/25939/10891/8801/55711/51715/8942/2272/4718/5471/471/6296/5091/10201/3000/53343/5635/2766/10157/9060/6390/10845/30968/2618/4729/55270/79646/23417/1738/51703/8505/8034/6095/8050/1740/23530/10165/4720/4191/3251/11165/22978/4704/5631/5162/441024/51144/23171/4719/6785…
GO:0005912	CC	GO:0005912	adherens junction	148	0.328207760480634	1.64955043230184	0.00028889946777021	0.00877765116793764	0.00746160127920938	3181	tags=41%, list=26%, signal=31%	4771/3993/59341/11155/9260/64405/8572/3996/9265/10188/55691/29091/11187/10458/1003/5817/1741/8751/1946/1006/83461/23650/6904/9267/1004/23396/64236/57669/9223/659/10211/4478/9266/9231/634/7791/421/1013/4643/6282/7094/1009/2319/10580/7422/2196/1001/28316/8502/64130/2241/1742/79652/79983/10298/3655/10397/3801/23336/27289/3728
GO:0004386	MF	GO:0004386	helicase activity	114	-0.372400100410812	-1.75097705920094	0.00029471933660562	0.00884745100128824	0.00752093589115202	2894	tags=41%, list=24%, signal=32%	5982/25788/6596/1763/2071/1660/10856/1105/8449/10146/5965/64135/90957/8467/9775/55601/54505/9044/546/10111/1974/9557/8886/254394/1662/80205/1659/60625/64848/50485/79665/79009/10212/23064/11325/9416/9879/1653/5983/1665/9188/10973/55308/11056/2547/7520/9716
GO:0030198	BP	GO:0030198	extracellular matrix organization	249	0.294921951320654	1.60646784732928	0.000293477092766399	0.00884745100128824	0.00752093589115202	2925	tags=35%, list=24%, signal=27%	80781/8785/1277/7148/4325/11173/165/4146/4629/29954/6692/1298/7042/7428/8751/81577/55624/1999/7177/2022/3381/11093/1311/4326/4035/5045/64856/11095/3549/4017/2621/8292/90993/1290/602/5768/60681/4320/1278/11117/64386/4239/4791/4313/23187/5650/1520/1805/10211/1296/1803/2620/1299/6624/10266/3908/79148/5268/27035/101/2294/1307/1280/4643/649/5345/2683/4317/8190/1758/9509/2264/5156/351/6939/29113/4324/3…
GO:0007600	BP	GO:0007600	sensory perception	430	0.257654092178279	1.49918220189736	0.000293998826371192	0.00884745100128824	0.00752093589115202	2488	tags=25%, list=20%, signal=21%	79784/6337/85446/80781/26539/1277/5024/83715/134/1258/2700/8403/5456/80207/5459/6247/6010/59335/501/6899/7287/51308/57191/9033/5950/24/2979/1472/57053/55624/567/776/4987/81285/25806/6496/51168/6425/24139/5864/9187/9038/1137/4640/9132/3933/8787/9536/796/7078/1729/6507/11281/5330/79955/41/26716/53942/23538/8419/50839/1420/7068/4646/10319/5173/6094/9094/5595/1413/407/50700/785/5132/7299/10002/80763/…
GO:0005859	CC	GO:0005859	muscle myosin complex	14	0.720542373014154	2.13401330499861	0.000300586503343377	0.00896309256007174	0.00761923909168254	1178	tags=43%, list=10%, signal=39%	8735/4636/4624/4629/4634/4621
GO:0043062	BP	GO:0043062	extracellular structure organization	250	0.294391410939764	1.60862363903344	0.000300950553111898	0.00896309256007174	0.00761923909168254	2925	tags=35%, list=24%, signal=27%	80781/8785/1277/7148/4325/11173/165/4146/4629/29954/6692/1298/7042/7428/8751/81577/55624/1999/7177/2022/3381/11093/1311/4326/4035/5045/64856/11095/3549/4017/2621/8292/90993/1290/602/5768/60681/4320/1278/11117/64386/4239/4791/4313/23187/5650/1520/1805/10211/1296/1803/2620/1299/6624/10266/3908/79148/5268/27035/101/2294/1307/1280/4643/649/5345/2683/4317/8190/1758/9509/2264/5156/351/6939/29113/4324/3…
GO:0036092	BP	GO:0036092	phosphatidylinositol-3-phosphate biosynthetic process	22	-0.606238700705458	-2.01486628872705	0.000308502161120278	0.0091161276937482	0.00774932937749559	3871	tags=77%, list=32%, signal=53%	22863/3631/56623/5293/5288/8503/200576/8678/472/5289/5294/5291/7405/5290/30849/9896/8867
GO:0099094	MF	GO:0099094	ligand-gated monoatomic cation channel activity	92	0.390457216953279	1.80417419227663	0.000308508634625851	0.0091161276937482	0.00774932937749559	2949	tags=38%, list=24%, signal=29%	6337/610/5024/1258/1135/2901/2905/6833/3762/81033/3763/57053/3744/22821/1137/2904/2897/54795/41/3780/1146/7226/1145/5023/1141/57192/6338/9992/1134/2902/3710/1136/6339/3769/358
GO:0005184	MF	GO:0005184	neuropeptide hormone activity	28	0.570326094099066	2.05568599867867	0.000318406385641942	0.00933537788253708	0.00793570696961383	1947	tags=43%, list=16%, signal=36%	7425/2691/1325/1392/4878/885/8620/5020/797/51083/5697/80763
GO:0160041	MF	GO:0160041	neuropeptide activity	28	0.570326094099066	2.05568599867867	0.000318406385641942	0.00933537788253708	0.00793570696961383	1947	tags=43%, list=16%, signal=36%	7425/2691/1325/1392/4878/885/8620/5020/797/51083/5697/80763
GO:0045947	BP	GO:0045947	negative regulation of translational initiation	16	-0.6905574264513	-2.09214410541955	0.000322029236522743	0.00940500115193361	0.00799489149017093	3497	tags=81%, list=29%, signal=58%	400961/468/55024/27161/9451/23521/3646/7175/23367/1965/2332/9470/27102
GO:0140657	MF	GO:0140657	ATP-dependent activity	436	-0.265183815803811	-1.48227291508262	0.000324484060397093	0.00944010577255635	0.00802473280843857	2909	tags=33%, list=24%, signal=26%	50617/5982/10693/23195/25788/3305/529/54863/10533/4436/3799/6596/3329/476/1763/2071/528/10055/79876/57644/6296/79895/1660/10856/102157402/5928/490/29028/6890/1105/23347/8449/11127/5826/10845/10146/4649/4644/5702/8883/5965/64135/90957/8467/1778/10131/9775/55601/161291/23095/51703/1781/1861/54505/10592/478/9044/63971/6782/3308/546/10111/6059/27348/1974/9557/55754/617/8886/51773/89845/54454/55614/25…
GO:0048732	BP	GO:0048732	gland development	390	0.256451578440962	1.48150740572909	0.000335274359129699	0.00971650883093186	0.00825969423200089	2644	tags=27%, list=22%, signal=22%	7067/28996/3651/7080/2099/7392/2253/55727/3175/5914/5626/887/335/2691/6598/54658/6899/1392/6794/4192/51156/3200/4855/3158/2049/2671/1181/5454/7042/2288/3206/7849/9148/25807/2909/26257/5618/1999/6496/7477/6927/55679/2002/3549/6239/2263/3911/51043/1050/8543/55036/570/9612/7472/2356/3213/3488/3643/8792/4313/207/4357/208/51733/3219/595/2267/5727/4478/190/2737/4669/5595/6657/785/2194/7299/6714/5268/18…
GO:0019730	BP	GO:0019730	antimicrobial humoral response	89	0.391779323520801	1.7982464413116	0.000337730072103587	0.00974533238276764	0.0082841962140385	3558	tags=51%, list=29%, signal=36%	5919/5967/5319/6156/8993/6278/6170/2920/602/5646/820/57115/5650/9547/1755/6280/6590/2919/5225/354/4589/26525/4057/1673/3576/2244/1669/6037/1672/2627/2243/1667/1991/81623/3500/2125/2921/566/6283/2147/3273/6556/5657/3507/3493
GO:0048167	BP	GO:0048167	regulation of synaptic plasticity	162	0.334910386656292	1.70848346831075	0.000338855618352372	0.00974533238276764	0.0082841962140385	1780	tags=25%, list=15%, signal=21%	6343/348/7425/3265/5024/134/177/5914/29882/11178/10755/4776/10858/2905/91851/6855/10458/2185/57338/10636/9148/9145/4130/5864/6572/9187/6344/5582/2904/5923/8878/9699/6622/991/23096/2048/27065/4137/794/1627
GO:0070588	BP	GO:0070588	calcium ion transmembrane transport	272	0.279082455175605	1.53769250829031	0.000345863064332199	0.00990904254655178	0.00842336100244719	2700	tags=32%, list=22%, signal=26%	773/5331/5024/779/59341/5335/3954/27091/9651/782/8913/4878/28954/5664/9033/2905/27039/2056/5319/492/8416/2185/57338/57053/80228/776/55503/22821/80024/775/774/3596/9187/23007/6375/2812/2621/2904/54923/1729/9254/54795/5330/6622/8911/41/274/784/27092/5566/578/9001/5533/6363/5031/7070/785/7226/57113/6331/1813/6334/596/5023/4923/57192/2316/117/1394/80036/778/2539/57165/23413/2902/5371/6548/859/5332/58…
GO:0070993	CC	GO:0070993	translation preinitiation complex	18	-0.653038825568723	-2.04907567955344	0.0003523184633464	0.0100178098917552	0.00851582065327842	1871	tags=56%, list=15%, signal=47%	54505/8665/8669/51386/8661/8664/3646/8666/1965/8667
GO:0060078	BP	GO:0060078	regulation of postsynaptic membrane potential	117	0.357455886809998	1.73539634457951	0.000351727667499058	0.0100178098917552	0.00851582065327842	3313	tags=44%, list=27%, signal=32%	5024/134/1855/1135/2901/2905/10458/2892/2185/57053/2563/1137/2893/8620/9294/2904/6512/2897/9699/6622/2558/207/2931/1146/2550/7476/2911/1813/1145/5023/4923/1141/1134/2556/2902/2554/351/1136/1742/2915/2030/1143/4355/22999/3060/1760/2564/9378/6543/409/5575
GO:0006888	BP	GO:0006888	endoplasmic reticulum to Golgi vesicle-mediated transport	106	-0.388131308515952	-1.79568346737	0.000353720244286354	0.0100198572958559	0.00851756108619892	3520	tags=44%, list=29%, signal=32%	10959/81562/23256/3638/1314/10802/6399/378/59349/10134/51693/60684/55014/56681/51124/29098/6845/53407/80055/9527/5861/10282/10342/100128553/51026/10972/286451/6683/60561/9183/11236/50999/9218/8615/10427/9919/26984/1315/22872/55973/51290/375056/11196/8452/81555/9276/22878
GO:1905348	CC	GO:1905348	endonuclease complex	31	-0.557120618894283	-2.0305383022826	0.000356641335373327	0.0100647657754233	0.00855573635224403	2762	tags=58%, list=23%, signal=45%	10940/79897/1660/27161/10557/81887/29102/8575/10799/51367/10248/192669/26523/7247/10556/65080/10775/10978
GO:0140104	MF	GO:0140104	molecular carrier activity	76	-0.405110382707444	-1.78379928281907	0.000361606997837605	0.010166823614576	0.00864249246599304	2567	tags=38%, list=21%, signal=30%	23633/64328/83460/9694/25842/3838/56851/10063/11137/9531/11315/3842/5018/10204/26953/23214/2395/7514/55374/6944/5901/1434/4682/55831/3836/3843/3839/5824/23534
GO:0044391	CC	GO:0044391	ribosomal subunit	143	-0.341220714840025	-1.66668614227368	0.000364171586474751	0.0102008658144507	0.00867143065427064	3290	tags=55%, list=27%, signal=41%	55168/140801/6208/6150/6160/2197/54148/6173/51081/6135/55173/63875/6128/6152/6203/6188/51023/6130/64976/6141/6189/55651/63899/6129/6223/55052/130916/29074/6191/6159/6227/6206/6138/51642/6166/6142/51021/4869/11222/9349/23521/54505/6169/55037/28998/78988/6136/6146/55272/51373/51318/6210/6168/51650/64981/10240/6187/6171/3921/6139/10884/63931/29088/6124/26156/60488/6137/6175/29093/6122/26589/23107/28…
GO:0090079	MF	GO:0090079	translation regulator activity, nucleic acid binding	82	-0.410510051104779	-1.83789771210554	0.000376966529638968	0.0105201585215912	0.00894285120020709	3527	tags=51%, list=29%, signal=37%	10767/400961/8672/10658/1964/1618/1967/10644/2935/1617/8891/7458/27161/10987/26986/8562/54505/28985/1974/8665/8669/51386/8661/8664/3646/10605/8666/1933/2107/23367/1965/5813/9086/1939/1937/1982/8890/4528/9470/9669/1983/8667
GO:0005758	CC	GO:0005758	mitochondrial intermembrane space	61	-0.44842653100224	-1.87182382526183	0.000378945775967132	0.0105363705605621	0.00895663253742473	2612	tags=44%, list=21%, signal=35%	26235/51142/402/55750/1371/100272147/30968/1678/25996/10063/100287932/10131/23568/26517/11315/10367/9131/4719/4077/57019/4976/204/80025/4702/51499/26515/10989
GO:0062125	BP	GO:0062125	regulation of mitochondrial gene expression	19	-0.645829985486426	-2.05543507236182	0.000392395880252525	0.010830413764479	0.00920658928604825	1914	tags=53%, list=16%, signal=44%	28958/79072/8846/51654/5562/10128/23107/51335/64863/22868
GO:0005267	MF	GO:0005267	potassium channel activity	87	0.39021623021119	1.78147473378708	0.000391017196986183	0.010830413764479	0.00920658928604825	2949	tags=40%, list=24%, signal=31%	3754/26251/54207/610/2901/9033/6833/3762/81033/3763/3744/3755/3739/9132/3748/3741/2897/3752/9312/23415/3750/3780/30819/30820/3790/6616/56660/9992/3756/150160/6327/3769/8645/8514/358
GO:0004970	MF	GO:0004970	ionotropic glutamate receptor activity	16	0.66935674758223	2.0727401777313	0.000396230821689609	0.0108729303588598	0.00924273128678967	1346	tags=44%, list=11%, signal=39%	2901/2905/2892/2185/2893/2904/2897
GO:0007249	BP	GO:0007249	canonical NF-kappaB signal transduction	238	-0.308611614972342	-1.61349629344666	0.000396822275870797	0.0108729303588598	0.00924273128678967	3779	tags=44%, list=31%, signal=31%	2150/7188/5170/1499/57162/10206/23636/142/1896/25893/843/7099/1910/1491/8737/56674/8795/171392/81603/2597/10392/9020/54469/7132/80833/1147/10739/7187/284/7097/5579/5495/7105/3357/7329/6737/23005/10616/3956/7128/23411/64581/2149/54386/8837/356/8743/53840/11214/3654/23085/7185/9978/7334/6095/23376/3065/4790/684/10342/51026/54503/2534/10549/3123/6772/10333/5336/79753/841/51284/6574/23118/8780/51311/…
GO:0031396	BP	GO:0031396	regulation of protein ubiquitination	150	-0.344822916834704	-1.69033039039574	0.000408435110260596	0.0111505744775855	0.00947874769616982	2439	tags=33%, list=20%, signal=27%	10196/7128/9532/7965/26271/8864/648/79139/4869/26191/11315/868/9683/9349/9978/7334/23376/7337/7314/2534/9111/59343/25898/10625/6187/819/80254/2932/1407/5728/754/57761/10210/23077/3301/5601/54778/7332/22976/54838/9474/9529/57599/329/8452/55743/8767/10892/54765/7375
GO:0030684	CC	GO:0030684	preribosome	83	-0.401022583296143	-1.80188539208981	0.000411537210397233	0.0111947035391449	0.00951626040382733	3579	tags=52%, list=29%, signal=37%	25983/26574/51154/51388/6189/57050/6223/56342/55759/23195/51077/6191/5394/6206/117246/11103/2091/10813/10412/81887/55272/8602/80135/10969/6210/84549/51096/51018/9790/30836/8780/10885/10199/55226/27292/26156/51406/55781/10436/55127/56902/7520/55813
GO:0045766	BP	GO:0045766	positive regulation of angiogenesis	141	0.329055812342801	1.64462648217487	0.000417533167622709	0.0112763885951151	0.00958569826441872	3076	tags=38%, list=25%, signal=29%	28996/6369/6915/5335/3315/285/4192/6271/10411/7015/284361/1003/2185/51129/2626/2022/2693/2041/4846/947/10800/94/5054/2113/820/11117/1116/1893/2152/2658/5228/10266/3678/3579/7423/79805/3162/10016/3576/3791/10000/7422/2627/187/6237/8817/728/718/51378/8038/10298/358/3687/7474
GO:1904018	BP	GO:1904018	positive regulation of vasculature development	141	0.329055812342801	1.64462648217487	0.000417533167622709	0.0112763885951151	0.00958569826441872	3076	tags=38%, list=25%, signal=29%	28996/6369/6915/5335/3315/285/4192/6271/10411/7015/284361/1003/2185/51129/2626/2022/2693/2041/4846/947/10800/94/5054/2113/820/11117/1116/1893/2152/2658/5228/10266/3678/3579/7423/79805/3162/10016/3576/3791/10000/7422/2627/187/6237/8817/728/718/51378/8038/10298/358/3687/7474
GO:0060541	BP	GO:0060541	respiratory system development	182	0.307028094434604	1.5952756717136	0.000432932904720598	0.0116505337038204	0.00990374708731142	2635	tags=32%, list=22%, signal=26%	7067/28996/7080/2324/2253/5914/25803/1392/3158/1181/21/5950/57333/2355/26257/1907/7477/10454/9242/5864/3596/2002/5754/4846/2263/7289/3911/10741/1050/55036/6910/659/7472/3488/1116/7068/2737/4054/5595/2302/26154/9231/2719/7161/28511/1981/3694/2294/10409/93/123872/3791/5605/9509/1522/5156/5154/7422/2627
GO:0005838	CC	GO:0005838	proteasome regulatory particle	19	-0.640654548899759	-2.03896359517111	0.00043910053703834	0.0116928372624256	0.00993970799313517	3053	tags=79%, list=25%, signal=59%	5706/5710/5719/5713/5702/5718/10213/5715/5701/5700/5705/9861/5717/5707/5708
GO:0006367	BP	GO:0006367	transcription initiation at RNA polymerase II promoter	84	-0.401225302292304	-1.80866317667737	0.000439341962225691	0.0116928372624256	0.00993970799313517	2798	tags=44%, list=23%, signal=34%	7480/6873/10891/2071/9439/5469/10923/26036/3146/23493/5433/6883/2958/6908/4790/10467/6879/112950/2961/9282/1871/1022/80227/404672/5436/9440/55832/9969/10001/22976/80306/6877/55729/2960/2959/8493/902
GO:0007411	BP	GO:0007411	axon guidance	184	0.307992848548094	1.60945322397692	0.000440712114469658	0.0116928372624256	0.00993970799313517	3339	tags=42%, list=27%, signal=31%	9048/2637/7080/2253/1855/1944/10501/5459/11313/2049/2128/2909/1947/1946/2596/219699/8633/23767/5754/5979/8543/6405/659/2064/4684/53942/6586/1949/2048/5881/5727/2737/8941/7869/2051/54910/5364/1889/3908/10500/4858/2636/5365/54538/1945/3975/23129/7408/4917/1943/5362/2115/4914/10505/9369/7422/351/3800/3913/2045/56920/10371/10013/1954/5080/627/80031/7474/1123/64221/9378/6900/2668/6608/1272/4854/57715
GO:0097485	BP	GO:0097485	neuron projection guidance	184	0.307992848548094	1.60945322397692	0.000440712114469658	0.0116928372624256	0.00993970799313517	3339	tags=42%, list=27%, signal=31%	9048/2637/7080/2253/1855/1944/10501/5459/11313/2049/2128/2909/1947/1946/2596/219699/8633/23767/5754/5979/8543/6405/659/2064/4684/53942/6586/1949/2048/5881/5727/2737/8941/7869/2051/54910/5364/1889/3908/10500/4858/2636/5365/54538/1945/3975/23129/7408/4917/1943/5362/2115/4914/10505/9369/7422/351/3800/3913/2045/56920/10371/10013/1954/5080/627/80031/7474/1123/64221/9378/6900/2668/6608/1272/4854/57715
GO:0051865	BP	GO:0051865	protein autoubiquitination	47	-0.480528857323905	-1.89829076121394	0.000443481805976013	0.0117250365194009	0.00996707955443781	1858	tags=36%, list=15%, signal=31%	9978/4591/50862/7337/4850/4799/11342/7320/7323/54800/10193/51283/1643/51136/84851/8452/83737
GO:0001505	BP	GO:0001505	regulation of neurotransmitter levels	153	0.321952198911476	1.6231372978504	0.000448207158855997	0.0118085347621676	0.0100380587472902	3377	tags=42%, list=28%, signal=31%	6623/23025/28964/6538/1855/2901/3177/6861/127833/6855/6833/51222/9627/2054/5864/6572/8499/8447/5582/23396/6507/9900/3164/6512/10675/9699/6622/41/6506/8291/5217/3351/6813/6582/10211/5865/632/785/7476/1813/5023/9501/80307/6616/8448/1136/6844/2670/6854/64130/9379/6529/2030/1143/5153/22999/3060/9498/9378/9783/11255/2852/2668/22895/2914
GO:0043197	CC	GO:0043197	dendritic spine	148	0.322210783589691	1.6194100242613	0.000450263154997538	0.0118213688951444	0.0100489686343665	1717	tags=24%, list=14%, signal=21%	5064/134/1855/9912/8572/10160/9572/11178/10755/29/4504/9758/321/10458/2892/2185/10636/9148/26232/56899/3739/8499/79953/6553/2893/3748/747/9762/3752/9546/29888/2048/5566/9001/4137/3750
GO:0015085	MF	GO:0015085	calcium ion transmembrane transporter activity	112	0.353522518161106	1.70003738345297	0.000459619575811052	0.0120251163324176	0.0102221678319088	2609	tags=36%, list=21%, signal=28%	773/779/59341/3954/27091/782/8913/9033/2905/27039/492/8416/57053/80228/776/55503/22821/80024/775/774/9187/2904/9254/54795/8911/784/3351/27092/785/7226/57113/6331/6334/57192/80036/778/23413/2902/3710/489
GO:0005249	MF	GO:0005249	voltage-gated potassium channel activity	71	0.40592569493719	1.80248793329413	0.0004645688707606	0.012112548239381	0.0102964909072236	2935	tags=41%, list=24%, signal=31%	3754/26251/54207/610/6833/3762/81033/3763/3744/3755/3739/9132/3748/3741/3752/9312/23415/3750/3780/30819/3790/6616/56660/9992/3756/6327/3769/8645/8514
GO:0000428	CC	GO:0000428	DNA-directed RNA polymerase complex	80	-0.401354133424175	-1.7945005342117	0.000471483645832349	0.0122504457632647	0.0104137131937925	3345	tags=50%, list=27%, signal=37%	2963/5440/6882/10629/51616/23168/5435/56943/79577/51082/6873/2071/5422/5433/6883/55703/2958/6908/64210/9646/26015/6879/9519/2961/9533/1022/80227/5437/404672/5436/5431/5557/5828/6917/2965/6877/2960/2959/902/10623
GO:0030048	BP	GO:0030048	actin filament-based movement	116	0.351350396203456	1.69887094118425	0.00048195689450479	0.0124795367700811	0.0106084561514257	2502	tags=33%, list=20%, signal=26%	79784/134/7134/4624/8913/4607/7139/55811/3762/4641/2626/776/51168/775/4640/4621/3741/57669/54795/3752/2934/55742/274/4646/81/4637/6444/7454/9839/6331/2316/4628/4643/9992/4650/6548/2257/859
GO:0000146	MF	GO:0000146	microfilament motor activity	33	0.52618428209973	1.95785402713427	0.000492216671339692	0.0127015500635088	0.0107971825706634	2880	tags=48%, list=24%, signal=37%	79784/8735/4624/4629/4641/51168/4640/4621/4646/4637/4628/4643/4650/22989/4619/4620
GO:0008307	MF	GO:0008307	structural constituent of muscle	39	0.507317926908403	1.99261254903851	0.000494565868032657	0.0127055549765273	0.0108005870194766	3162	tags=46%, list=26%, signal=34%	7169/8557/1466/4636/4629/4607/8048/5339/4634/4703/4637/8470/1465/7171/6525/84033/4633/23336
GO:0022890	MF	GO:0022890	inorganic cation transmembrane transporter activity	401	0.257744681089718	1.4925792597319	0.000495744281764966	0.0127055549765273	0.0108005870194766	3050	tags=31%, list=25%, signal=24%	3754/6337/773/26251/54207/6560/610/779/59341/6538/2901/3954/27091/6569/782/8913/9033/2905/27039/6833/7781/492/2892/8416/3762/81033/2185/3763/57053/3744/80228/776/79751/55503/3755/22821/80024/3739/775/774/6572/9187/6564/57348/535/9132/6553/26266/9725/2893/7352/3748/27173/2904/3741/6549/6534/6524/9254/6507/6512/2897/54795/3752/8911/9312/41/23415/6506/155066/784/3351/27092/6535/3750/3780/51458/30819…
GO:0044058	BP	GO:0044058	regulation of digestive system process	27	0.552085421945605	1.98482608629679	0.000509481348153568	0.0130133625706344	0.0110622444371613	1069	tags=33%, list=9%, signal=30%	6343/57817/337/10162/335/5733/4762/2693/336
GO:0032479	BP	GO:0032479	regulation of type I interferon production	95	-0.387847851759459	-1.78627500841574	0.00051781354132251	0.0131058821011693	0.0111408923389956	3618	tags=47%, list=30%, signal=34%	3320/7099/3659/1654/2597/4938/1147/7187/3394/29072/3329/5781/7097/5495/6737/1660/5422/10146/55703/23220/64135/26137/26191/3654/9978/9140/6772/5336/406991/9111/51284/56829/8780/51311/80342/10475/1540/9474/54739/5966/8452/29110/10623/83737/8767
GO:0032606	BP	GO:0032606	type I interferon production	95	-0.387847851759459	-1.78627500841574	0.00051781354132251	0.0131058821011693	0.0111408923389956	3618	tags=47%, list=30%, signal=34%	3320/7099/3659/1654/2597/4938/1147/7187/3394/29072/3329/5781/7097/5495/6737/1660/5422/10146/55703/23220/64135/26137/26191/3654/9978/9140/6772/5336/406991/9111/51284/56829/8780/51311/80342/10475/1540/9474/54739/5966/8452/29110/10623/83737/8767
GO:0015079	MF	GO:0015079	potassium ion transmembrane transporter activity	115	0.361880990725644	1.74519906801671	0.000523539550424945	0.0131058821011693	0.0111408923389956	2949	tags=38%, list=24%, signal=29%	3754/26251/54207/6560/610/2901/9033/6833/3762/81033/3763/3744/3755/3739/9187/9132/6553/3748/3741/6549/2897/3752/9312/23415/3750/3780/30819/496/30820/3790/479/6616/56660/9992/6548/23315/6550/3756/150160/6327/3769/8645/8514/358
GO:0043122	BP	GO:0043122	regulation of canonical NF-kappaB signal transduction	211	-0.318310178836589	-1.63023947619311	0.000520519883872976	0.0131058821011693	0.0111408923389956	3904	tags=46%, list=32%, signal=32%	23291/27032/10542/2150/7188/5170/1499/57162/10206/23636/142/1896/25893/843/7099/1491/8737/56674/8795/81603/2597/10392/9020/54469/7132/80833/1147/10739/7187/284/5579/5495/7105/3357/7329/6737/23005/10616/3956/7128/23411/64581/2149/54386/8837/356/8743/53840/11214/3654/7185/9978/7334/6095/23376/3065/684/10342/51026/54503/2534/3123/6772/10333/5336/841/6574/23118/8780/51135/497661/92140/24138/8600/5716…
GO:0008217	BP	GO:0008217	regulation of blood pressure	166	0.318109380043405	1.62749328151003	0.000521885266269043	0.0131058821011693	0.0111408923389956	2581	tags=31%, list=21%, signal=25%	6337/5331/2740/134/6915/6196/4881/9283/4624/2784/4878/7026/55328/4987/81285/1907/1113/4846/4879/2621/796/94/2767/659/554/1278/11117/83988/5155/2931/2768/3952/5465/4843/80763/1889/151/10266/8529/27035/1813/585/5023/4923/5973/3816/5345/6338/367/1522/5443
GO:0072521	BP	GO:0072521	purine-containing compound metabolic process	350	-0.271860050340187	-1.49003069263556	0.000519904593775541	0.0131058821011693	0.0111408923389956	3335	tags=36%, list=27%, signal=27%	23433/9583/64087/2180/8802/11163/8803/5741/4695/3417/114/81616/221823/374291/6888/79071/3620/4907/4722/4698/10606/51422/5136/9497/9061/25939/10891/8801/55711/51715/8942/2272/4718/5471/471/6296/5091/10201/3000/53343/5635/2766/10157/9060/6390/10845/30968/2618/4729/55270/79646/23417/1738/51703/8505/8034/6095/8050/1740/23530/10165/4720/10786/4191/3251/11165/22978/4704/5631/5162/441024/51144/23171/471…
GO:0033700	BP	GO:0033700	phospholipid efflux	12	0.729132988873479	2.0650451773662	0.000527046527092824	0.0131175987579113	0.0111508522951686	2295	tags=75%, list=19%, signal=61%	348/337/335/10347/21/336/344/26154/345
GO:0043114	BP	GO:0043114	regulation of vascular permeability	46	0.480760243591135	1.93587778936119	0.000527489372746799	0.0131175987579113	0.0111508522951686	2216	tags=39%, list=18%, signal=32%	348/27134/59341/4881/6833/1003/2909/5339/7122/5139/4879/11156/6714/10266/9839/3579/624/634
GO:0030878	BP	GO:0030878	thyroid gland development	30	0.533434232671297	1.96966447376255	0.000529632540074561	0.013127569702177	0.011159328276848	688	tags=23%, list=6%, signal=22%	7067/28996/7080/2253/6899/3200/7849
GO:0000313	CC	GO:0000313	organellar ribosome	58	-0.441392633262941	-1.82981245561732	0.000545575230050403	0.013390584229413	0.0113829085371394	2831	tags=47%, list=23%, signal=36%	55052/130916/29074/51642/51021/11222/55037/28998/78988/51373/51318/51650/64981/10240/10884/63931/29088/60488/29093/26589/23107/28977/65080/7818/28957/56945/54948
GO:0005761	CC	GO:0005761	mitochondrial ribosome	58	-0.441392633262941	-1.82981245561732	0.000545575230050403	0.013390584229413	0.0113829085371394	2831	tags=47%, list=23%, signal=36%	55052/130916/29074/51642/51021/11222/55037/28998/78988/51373/51318/51650/64981/10240/10884/63931/29088/60488/29093/26589/23107/28977/65080/7818/28957/56945/54948
GO:0061630	MF	GO:0061630	ubiquitin protein ligase activity	208	-0.311228462112549	-1.59923652880618	0.000542849450574129	0.013390584229413	0.0113829085371394	2589	tags=32%, list=21%, signal=25%	9830/6737/9604/5469/6047/51444/26118/79589/23220/53840/64219/9867/868/9978/7844/4591/56888/7337/4799/22978/373/11342/57820/54542/51191/112950/25898/7323/57161/55120/11236/5930/10475/64750/10210/51366/23077/9354/9440/81790/10193/23304/3093/51283/5828/10001/6049/54778/55148/51136/8805/5988/80196/9781/9666/329/84851/55905/8452/10758/55743/8315/7737/4210/83737/54765
GO:0005839	CC	GO:0005839	proteasome core complex	17	-0.657672871765466	-2.0271929249251	0.000563634099867561	0.0137889056574743	0.0117215088779703	1590	tags=88%, list=13%, signal=77%	5698/9491/5696/5694/5699/5695/5683/5691/5686/5685/5684/5689/5692/5682/5688
GO:0033275	BP	GO:0033275	actin-myosin filament sliding	14	0.700364292111673	2.07425236001059	0.000576042647372172	0.0139404242933637	0.0118503100373859	1867	tags=43%, list=15%, signal=36%	7134/4624/4607/7139/4621/4637
GO:0071855	MF	GO:0071855	neuropeptide receptor binding	25	0.572189615177716	2.01446381552804	0.000577227920309152	0.0139404242933637	0.0118503100373859	4041	tags=64%, list=33%, signal=43%	887/2691/4878/3814/1907/51083/5697/5443/3060/51052/4922/10874/434/50944/5539/2778
GO:0042274	BP	GO:0042274	ribosomal small subunit biogenesis	78	-0.404875585482799	-1.78209473903628	0.000574202322248544	0.0139404242933637	0.0118503100373859	2662	tags=41%, list=22%, signal=32%	51077/6191/5394/6227/6206/11103/2091/4869/6169/55272/8602/6210/10799/51096/9790/30836/8780/10885/3921/10199/55226/27292/404672/51406/55781/25926/10436/55127/11056/56902/7520/55813
GO:0034765	BP	GO:0034765	regulation of monoatomic ion transmembrane transport	333	0.267942485234943	1.51936022687261	0.000574457362062284	0.0139404242933637	0.0118503100373859	2982	tags=33%, list=24%, signal=26%	3754/57817/773/26251/54207/610/5024/779/5335/8811/5243/782/8913/4878/28954/5664/2905/2056/1181/5319/3762/81033/2185/3763/57338/23072/3744/776/53822/3755/5348/3739/775/774/3596/6375/9132/3748/2904/54923/3741/1729/9254/1180/3752/6622/8911/9312/23415/274/784/51083/27092/1520/2048/5566/578/9001/5533/3750/30819/81/5031/7070/785/6331/27035/1813/6334/10105/30820/54997/53827/596/2783/5023/4923/2316/117/7…
GO:0015629	CC	GO:0015629	actin cytoskeleton	390	0.251905876405759	1.45524712193465	0.000581710611583273	0.014003800186198	0.0119041838623986	2967	tags=30%, list=24%, signal=24%	79784/7169/4771/10297/3993/201191/83715/7134/59341/8538/11155/8735/1264/9260/7140/5914/8572/4636/79834/6710/4624/4629/3996/9033/273/10411/10458/7139/4641/2909/9645/10603/4634/51168/57175/7122/29109/4640/4621/6712/9344/6455/440915/1729/64236/800/2934/6622/10518/55742/4703/274/5074/23164/10677/5881/9001/4646/3927/1809/10211/10120/1627/2620/81/8476/558/10395/4637/6624/8407/7454/80774/10880/6714/2579…
GO:0140097	MF	GO:0140097	catalytic activity, acting on DNA	193	-0.307776242796746	-1.56375838787962	0.00059101075928596	0.0141823760229927	0.0120559854852667	3778	tags=44%, list=31%, signal=31%	89797/55247/23626/6188/1677/5985/1774/8091/2186/328/4437/54107/51455/1654/23583/7486/2067/2021/5984/1736/5982/1786/5111/25788/4436/6596/5932/1763/2071/7013/10728/79605/5980/1660/5422/10856/5928/1105/7150/10146/5965/25996/8930/8467/79725/9044/546/10111/55775/9557/29104/7014/51773/254394/64421/27030/51567/80205/11201/50485/6996/5378/1022/23064/8846/25836/6419/5884/10714/6944/9126/79068/5423/5981/16…
GO:0043679	CC	GO:0043679	axon terminus	91	0.376448874215932	1.73313812954419	0.000596170164955577	0.0142607688664771	0.0121226247410349	2564	tags=37%, list=21%, signal=30%	6623/23025/28964/134/1258/2691/7287/6855/1006/5798/23767/5864/2002/6572/5582/8620/3748/796/6620/2571/6622/274/3351/5173/794/22848/64780/1813/4923/4915/2902/5179/5122/3673
GO:0005643	CC	GO:0005643	nuclear pore	81	-0.391211672098239	-1.75027301898145	0.000604859610445557	0.0143773412135876	0.0122217191750331	3655	tags=54%, list=30%, signal=38%	23636/23742/29107/10527/4600/27243/56943/23039/10482/51510/3267/9972/7329/64328/51652/348995/55706/5903/1069/23279/653489/10204/25978/23165/59343/53371/81929/7175/4928/29082/5901/55916/9688/9631/3836/8480/4927/55746/10762/3843/3839/79902/79023/57122
GO:0050821	BP	GO:0050821	protein stabilization	173	-0.319659760680133	-1.6037279331082	0.000603607791455465	0.0143773412135876	0.0122217191750331	2307	tags=31%, list=19%, signal=25%	173/3920/573/9532/79657/482/4869/7874/9531/11315/9349/6400/8575/389856/2776/4591/66036/51701/6788/51125/7320/1385/819/80254/23011/10694/5295/1457/80185/1022/8774/5728/22948/9919/64747/483/80155/55664/11235/10576/79031/1389/9529/7756/23032/55729/10574/5824/10575/902/8239/8725/54765
GO:0033290	CC	GO:0033290	eukaryotic 48S preinitiation complex	16	-0.674936746112874	-2.04481898365434	0.000612015596786276	0.0145016903200773	0.0123274243841261	1535	tags=56%, list=13%, signal=49%	8665/8669/51386/8661/8664/3646/8666/1965/8667
GO:0005200	MF	GO:0005200	structural constituent of cytoskeleton	97	0.374970348108809	1.75412889232791	0.000619138174358741	0.0146244706701979	0.0124317960434679	2490	tags=30%, list=20%, signal=24%	3868/51807/3866/80086/1674/4000/3881/6710/286/3857/10174/5339/3854/6712/440915/375790/51412/3092/8419/4478/7283/7431/10880/7278/636/203068/8470/7094/9118
GO:0022904	BP	GO:0022904	respiratory electron transport chain	88	-0.393205131709874	-1.78274487721126	0.000640004429900994	0.0150258186687416	0.0127729691753281	4466	tags=59%, list=36%, signal=38%	6391/4725/4712/4714/11232/2820/1348/983/4724/4694/6389/57017/4705/4706/4695/23479/29796/1347/374291/54205/4722/4698/10891/637/27069/51142/4718/1350/6390/4729/1738/11315/9167/10165/4720/4704/1329/4719/1340/4700/4711/51542/2108/51103/7381/23369/1355/7385/2110/4726/4702/1716
GO:0030323	BP	GO:0030323	respiratory tube development	166	0.316320220765028	1.61833968564714	0.00064011782251706	0.0150258186687416	0.0127729691753281	2635	tags=34%, list=22%, signal=27%	7067/28996/7080/2324/2253/25803/1392/3158/1181/21/5950/57333/2355/26257/1907/7477/10454/5864/3596/2002/5754/4846/2263/7289/3911/10741/1050/55036/6910/659/7472/3488/1116/7068/2737/4054/5595/9618/2302/26154/9231/2719/7161/28511/1981/3694/2294/93/123872/3791/5605/9509/1522/5156/5154/7422/2627
GO:0050432	BP	GO:0050432	catecholamine secretion	49	0.458995334338976	1.87969781279421	0.000655161615352104	0.0153311887319196	0.0130325545257194	2235	tags=31%, list=18%, signal=25%	6623/152/6861/1392/127833/2693/26281/1113/1137/6622/3351/2550/151/1813/1141
GO:0140101	MF	GO:0140101	catalytic activity, acting on a tRNA	73	-0.4169732442619	-1.80939237382383	0.000658145766108867	0.0153533385375551	0.0130513833689831	3334	tags=51%, list=27%, signal=37%	57038/54802/54938/63899/24140/57470/80745/54901/54482/10940/55157/79897/339175/10352/55699/10557/51067/23438/10799/9836/1787/51367/79731/83480/10248/55006/60487/8846/54974/2107/79068/51651/10556/55278/10775/11062/23395
GO:1904813	CC	GO:1904813	ficolin-1-rich granule lumen	117	-0.357850510195222	-1.68376976896571	0.000680150063193517	0.0158176874264295	0.0134461115481889	3917	tags=45%, list=32%, signal=31%	6993/80301/1432/5594/51646/3320/1675/29099/1654/3417/5719/411/10450/2799/10092/10533/2992/26578/5713/5236/847/3146/5702/51411/5718/7414/56888/9535/3608/2720/5695/5683/10549/4860/2495/10694/3615/10213/5049/51071/5686/5689/51719/23412/55832/5701/55860/9861/2990/10875/5717/2547/5708
GO:0055029	CC	GO:0055029	nuclear DNA-directed RNA polymerase complex	78	-0.401772889191382	-1.76843795424604	0.000694662554639334	0.0161054841514073	0.0136907583643088	3345	tags=50%, list=27%, signal=37%	2963/5440/6882/10629/51616/23168/5435/56943/79577/51082/6873/2071/5422/5433/6883/55703/2958/6908/64210/9646/6879/9519/2961/9533/1022/80227/5437/404672/5436/5431/5557/5828/6917/2965/6877/2960/2959/902/10623
GO:0006275	BP	GO:0006275	regulation of DNA replication	101	-0.371612242804615	-1.71948026991882	0.000697779307902416	0.0161281198927752	0.0137100002860388	3070	tags=42%, list=25%, signal=31%	2021/64710/5984/51053/5982/5111/1763/11177/7013/8914/1660/10856/1602/29844/26271/1017/8467/1950/546/253461/23595/23338/55704/4683/23175/23244/80169/5930/51377/10269/79960/11124/5884/10926/9126/93973/5983/6416/545/64863/5001/7270
GO:1904872	BP	GO:1904872	regulation of telomerase RNA localization to Cajal body	16	-0.669900405227202	-2.02956065684003	0.000708879817808363	0.0163345854042386	0.0138855100317524	3604	tags=88%, list=29%, signal=62%	7203/167227/908/55651/1736/5394/10856/55164/10694/22948/5073/10576/10574/10575
GO:0034212	MF	GO:0034212	peptide N-acetyltransferase activity	39	-0.509458601281315	-1.93421566261575	0.00071408463905462	0.0164043529124285	0.0139448171651071	2915	tags=44%, list=24%, signal=33%	7994/9085/9575/7862/8520/23338/1386/8850/55274/54556/51147/23522/79960/8202/10943/2959/8648
GO:0004252	MF	GO:0004252	serine-type endopeptidase activity	130	0.338096172464609	1.67231639424734	0.000719430645511897	0.016476929829581	0.0140065124874097	3621	tags=47%, list=30%, signal=33%	2155/56649/6768/3817/63036/5648/25807/7177/80975/51032/5045/4320/5646/3240/4313/629/8192/5650/1520/5328/9028/2160/25823/1803/2152/29122/3026/11330/354/64063/101/3816/55554/4057/649/4317/3250/64499/922/2158/5122/10942/10747/1991/4323/4318/566/28983/2161/1504/23430/5654/1215/327/440387/2147/5657/1200/3083/5652/4327
GO:0046931	BP	GO:0046931	pore complex assembly	13	-0.687034038254526	-1.94756013250441	0.000754365374347053	0.0172246760475911	0.0146421476966565	2574	tags=69%, list=21%, signal=55%	9972/5027/55706/8087/23165/4928/9688/102/57122
GO:0043558	BP	GO:0043558	regulation of translational initiation in response to stress	12	-0.712066554173871	-1.96006454451404	0.000760247365570032	0.0173065374609371	0.014711735473028	2113	tags=75%, list=17%, signal=62%	9451/4869/55364/8440/5611/4690/1965/2235/27102
GO:0005262	MF	GO:0005262	calcium channel activity	95	0.370991979867927	1.72164820953992	0.000767404515381584	0.0174168464560248	0.0148055056312522	2436	tags=37%, list=20%, signal=30%	773/779/59341/27091/782/8913/9033/2905/27039/8416/57053/80228/776/55503/22821/775/774/9187/2904/9254/54795/8911/784/3351/27092/785/7226/57113/6331/6334/57192/80036/778/23413/2902
GO:0007005	BP	GO:0007005	mitochondrion organization	392	-0.26138535288396	-1.44904134578624	0.000781718044779081	0.0176884248270582	0.0150363657419969	3660	tags=39%, list=30%, signal=28%	54968/142/10935/25915/3320/26520/5716/25994/51751/5366/23230/4705/10899/4706/9927/54832/25793/4836/55288/3091/4695/9706/11345/9821/2021/64112/1347/5599/10440/374291/664/54332/3305/10533/4722/4698/130916/3799/3329/2017/8934/1763/83447/10891/637/7019/27069/26355/10134/26235/51142/4718/10055/56270/729515/54902/5027/55750/292/9512/9650/28978/10531/8326/7416/30968/8743/1678/10063/100287932/26517/81892…
GO:0042627	CC	GO:0042627	chylomicron	11	0.707202114478645	1.95138208643822	0.000787892724318034	0.0177089739073372	0.0150538338596929	2295	tags=55%, list=19%, signal=44%	348/337/336/55911/344/345
GO:0022824	MF	GO:0022824	transmitter-gated monoatomic ion channel activity	52	0.444831804950846	1.84548166168639	0.000789676872311252	0.0177089739073372	0.0150538338596929	2705	tags=40%, list=22%, signal=32%	1135/2901/2905/2892/2185/57053/2563/1137/2893/2904/2897/2558/1146/1145/1141/1134/2556/2902/2562/2554/1136
GO:0022835	MF	GO:0022835	transmitter-gated channel activity	52	0.444831804950846	1.84548166168639	0.000789676872311252	0.0177089739073372	0.0150538338596929	2705	tags=40%, list=22%, signal=32%	1135/2901/2905/2892/2185/57053/2563/1137/2893/2904/2897/2558/1146/1145/1141/1134/2556/2902/2562/2554/1136
GO:1990204	CC	GO:1990204	oxidoreductase complex	101	-0.368482684420656	-1.70499954707136	0.000793473777109517	0.0177413202092588	0.0150813304192142	4654	tags=56%, list=38%, signal=35%	7923/1727/6240/4709/6391/4725/4712/4714/2820/50508/1535/92483/4724/4694/6389/5033/4705/4706/4695/29796/374291/1536/4722/4698/3420/4718/593/847/2766/6390/4729/594/1738/8050/4720/4704/617/5162/23171/4719/3419/5879/3945/4700/4711/2108/51103/7381/51292/80777/1629/7385/5160/84869/4726/1737/4702
GO:0005741	CC	GO:0005741	mitochondrial outer membrane	152	-0.329759313301765	-1.62506467753487	0.000811377769372966	0.0180879629947494	0.0153760003943771	3539	tags=42%, list=29%, signal=30%	81890/5366/23230/9927/54832/2180/4259/55288/9823/662/64112/664/54332/3845/4891/637/7419/51001/9830/2710/55750/2712/7416/55847/51703/665/23376/7314/1267/91543/3032/1386/8678/841/55156/51566/25875/55333/23175/55315/79135/80342/25813/54974/5501/10857/9804/55326/80777/56910/51651/7417/6198/4976/56947/3313/10981/51100/91137/55669/2181/10059/8564/10989
GO:0006607	BP	GO:0006607	NLS-bearing protein import into nucleus	12	-0.709387804433618	-1.95269090456604	0.000858055916769363	0.0190721278255373	0.0162126075253581	2567	tags=75%, list=21%, signal=59%	23633/3838/868/5903/653489/53371/3836/3843/3839
GO:0090670	BP	GO:0090670	RNA localization to Cajal body	17	-0.642040782333008	-1.97900899875188	0.000886953791684457	0.0194278977335534	0.0165150361762543	3604	tags=82%, list=29%, signal=58%	7203/167227/908/55651/1736/5394/10856/55164/10694/22948/5073/10576/10574/10575
GO:0090671	BP	GO:0090671	telomerase RNA localization to Cajal body	17	-0.642040782333008	-1.97900899875188	0.000886953791684457	0.0194278977335534	0.0165150361762543	3604	tags=82%, list=29%, signal=58%	7203/167227/908/55651/1736/5394/10856/55164/10694/22948/5073/10576/10574/10575
GO:0090672	BP	GO:0090672	telomerase RNA localization	17	-0.642040782333008	-1.97900899875188	0.000886953791684457	0.0194278977335534	0.0165150361762543	3604	tags=82%, list=29%, signal=58%	7203/167227/908/55651/1736/5394/10856/55164/10694/22948/5073/10576/10574/10575
GO:0090685	BP	GO:0090685	RNA localization to nucleus	17	-0.642040782333008	-1.97900899875188	0.000886953791684457	0.0194278977335534	0.0165150361762543	3604	tags=82%, list=29%, signal=58%	7203/167227/908/55651/1736/5394/10856/55164/10694/22948/5073/10576/10574/10575
GO:0006937	BP	GO:0006937	regulation of muscle contraction	139	0.321733324666495	1.60451650975605	0.000878393915624835	0.0194278977335534	0.0165150361762543	1671	tags=20%, list=14%, signal=18%	152/779/134/7134/6915/59341/1613/1264/7140/4636/782/4878/28954/4607/7139/55811/2626/4634/1907/2693/1113/775/796/3164/54795/9312/274/5566
GO:0042773	BP	GO:0042773	ATP synthesis coupled electron transport	73	-0.408144113174079	-1.77107969386742	0.000906826117491792	0.0195786097286552	0.0166431516360656	4466	tags=60%, list=36%, signal=39%	6391/4725/4712/4714/1348/983/4724/4694/6389/57017/4705/4706/4695/23479/29796/1347/374291/54205/4722/4698/637/27069/51142/4718/1350/6390/4729/1738/11315/9167/4720/4704/1329/4719/1340/4700/4711/51103/7381/1355/7385/4726/4702/1716
GO:0042775	BP	GO:0042775	mitochondrial ATP synthesis coupled electron transport	73	-0.408144113174079	-1.77107969386742	0.000906826117491792	0.0195786097286552	0.0166431516360656	4466	tags=60%, list=36%, signal=39%	6391/4725/4712/4714/1348/983/4724/4694/6389/57017/4705/4706/4695/23479/29796/1347/374291/54205/4722/4698/637/27069/51142/4718/1350/6390/4729/1738/11315/9167/4720/4704/1329/4719/1340/4700/4711/51103/7381/1355/7385/4726/4702/1716
GO:0030880	CC	GO:0030880	RNA polymerase complex	81	-0.385015181368243	-1.72255004620073	0.000905967192761671	0.0195786097286552	0.0166431516360656	3345	tags=43%, list=27%, signal=32%	23168/5435/56943/79577/51082/6873/2071/5422/5433/6883/55703/2958/6908/64210/9646/26015/6879/9519/2961/9533/1022/80227/5437/404672/5436/5431/5557/5828/6917/2965/6877/2960/2959/902/10623
GO:0019838	MF	GO:0019838	growth factor binding	116	0.342745104453263	1.65726210780087	0.0008969208182476	0.0195786097286552	0.0166431516360656	3156	tags=37%, list=26%, signal=28%	8425/1277/2324/2817/3691/91851/2260/2022/1291/2261/5045/10952/2263/94/659/2064/3488/3643/1278/79651/5155/9001/4054/92/6331/26525/4915/1280/4914/93/3791/2264/5156/5154/3489/3581/4052/2045/3655/3484/3483/2615/5654
GO:0044309	CC	GO:0044309	neuron spine	150	0.319044710061686	1.61064163204357	0.000900840938436397	0.0195786097286552	0.0166431516360656	1717	tags=24%, list=14%, signal=21%	5064/134/1855/9912/8572/10160/9572/11178/10755/29/4504/9758/321/10458/2892/2185/10636/9148/26232/56899/3739/8499/79953/6553/2893/3748/747/9762/3752/9546/29888/2048/5566/9001/4137/3750
GO:0046037	BP	GO:0046037	GMP metabolic process	23	-0.606428513546472	-2.05074202797324	0.000920250197163208	0.0198116721017851	0.0168412705255282	2805	tags=61%, list=23%, signal=47%	10606/5471/471/2618/1740/3251/22978/3615/51292/9414/1739/8833/5198/158
GO:0019693	BP	GO:0019693	ribose phosphate metabolic process	282	-0.281349736085838	-1.50631383596363	0.000940893311691591	0.0201629259116315	0.0171398601854193	3335	tags=37%, list=27%, signal=27%	23433/9583/64087/2180/8802/11163/8803/5741/4695/114/81616/221823/374291/79071/4907/4722/4698/10606/51422/5136/9061/10891/8801/55711/51715/4718/5471/471/7378/6296/10201/3000/53343/5635/10157/9060/6390/10845/30968/2618/4729/79646/23417/1738/51703/8505/8034/6095/8050/1740/10165/4720/3251/11165/22978/4704/5631/5162/51144/4719/6785/4860/3295/5142/29922/8382/4700/55312/4711/3704/5634/3615/38/1503/60490…
GO:0007423	BP	GO:0007423	sensory organ development	449	0.248012387578964	1.4506940659842	0.000941917706820742	0.0201629259116315	0.0171398601854193	2510	tags=25%, list=20%, signal=21%	79444/2637/4771/28996/51343/779/8557/9742/2253/1855/5456/5914/5459/6247/6010/6899/7287/91851/1181/4762/5950/7042/9261/7428/7849/3985/57053/54549/2909/147912/5089/25806/6496/51168/7477/26281/775/5754/27077/3549/1750/9132/2263/7289/6604/200734/1290/1050/94/5979/5915/6015/2558/659/79955/7472/54903/8419/3624/55714/4286/4237/2048/1420/578/7068/4646/10319/1296/8100/2737/6094/4669/5595/1413/56603/60436/…
GO:2001053	BP	GO:2001053	regulation of mesenchymal cell apoptotic process	13	0.671828389603447	1.95450155832869	0.000954618307751106	0.0203769092036957	0.0173217605566288	688	tags=31%, list=6%, signal=29%	5456/6899/8200/7849
GO:0005230	MF	GO:0005230	extracellular ligand-gated monoatomic ion channel activity	63	0.418369922924647	1.80138101393235	0.000957910690209955	0.0203894266969831	0.0173324012784049	2511	tags=37%, list=21%, signal=29%	5024/1135/2901/2905/2892/2185/57053/2563/1137/2893/2904/6512/2897/2558/1146/1145/5023/1141/1134/2556/2902/2562/2554
GO:0034368	BP	GO:0034368	protein-lipid complex remodeling	31	0.527573559163338	1.95909585128735	0.00102828795615931	0.0217479251657673	0.0184872174950154	2295	tags=42%, list=19%, signal=34%	348/337/335/5320/3931/5045/336/50487/344/4353/5322/3990/345
GO:0034369	BP	GO:0034369	plasma lipoprotein particle remodeling	31	0.527573559163338	1.95909585128735	0.00102828795615931	0.0217479251657673	0.0184872174950154	2295	tags=42%, list=19%, signal=34%	348/337/335/5320/3931/5045/336/50487/344/4353/5322/3990/345
GO:0045182	MF	GO:0045182	translation regulator activity	103	-0.365480798659553	-1.68774163136552	0.00103039273844445	0.0217479251657673	0.0184872174950154	3527	tags=48%, list=29%, signal=34%	10767/400961/8672/10658/1964/1618/1967/10644/407004/2935/1617/8891/10643/7458/27161/10987/7555/26986/8562/54505/28985/8087/1974/8665/26135/406991/8669/51386/8661/8664/3646/10605/8666/1933/2107/23367/1965/5813/9086/1939/1937/2332/1982/8890/4528/9470/9669/1983/8667
GO:0044306	CC	GO:0044306	neuron projection terminus	104	0.360449239853178	1.72262029852749	0.00106102853718329	0.022331983317531	0.0189837067002656	3295	tags=44%, list=27%, signal=33%	6623/23025/28964/134/1258/2691/7287/6855/10458/1006/5798/23767/5864/2002/6572/5582/8620/3748/796/6620/2571/6622/6506/274/3351/5173/794/22848/64780/1813/4923/4915/2902/5179/5122/3673/4985/6844/1742/10590/9498/6543/4986/7345/2852/3749
GO:0050926	BP	GO:0050926	regulation of positive chemotaxis	24	0.556574681993525	1.9121504409042	0.0010803164142413	0.0226746077473766	0.0192749607994673	2624	tags=54%, list=21%, signal=43%	2155/9048/177/285/4908/3603/2152/5228/7423/3576/3791/3673/7422
GO:0006310	BP	GO:0006310	DNA recombination	223	-0.298677912475318	-1.55054400805809	0.00109617885841546	0.0229436324948903	0.0195036501563102	3213	tags=36%, list=26%, signal=27%	7486/5788/2067/65123/23126/2021/64710/5885/23075/29072/25788/4436/3329/5932/56154/7292/25939/3149/79605/8914/79728/5980/10856/54799/51444/3146/29844/23347/54386/3838/56159/5965/56941/1235/64210/79725/7334/9643/10111/80010/7014/64859/79840/254394/57820/64421/9984/27030/7518/54556/7320/23137/4683/54780/472/22944/23064/10213/7037/51377/25836/3565/11073/6117/23304/6944/93973/5423/23503/22976/7155/724…
GO:0006891	BP	GO:0006891	intra-Golgi vesicle-mediated transport	24	-0.571807280629529	-1.96298430602175	0.00111363421959682	0.0232444150821662	0.0197593358397627	930	tags=38%, list=8%, signal=35%	8774/1315/9950/22818/10490/10466/25839/9276/22796
GO:0036122	MF	GO:0036122	BMP binding	15	0.648046977263584	1.96416312566365	0.00111782876029665	0.0232675130078321	0.0197789706496223	1467	tags=53%, list=12%, signal=47%	8557/4681/91851/8200/2022/1311/659/8646
GO:0030324	BP	GO:0030324	lung development	162	0.318142734196457	1.62294638683645	0.0011354012849259	0.0235681781870983	0.0200345565282706	2635	tags=34%, list=22%, signal=27%	7067/28996/7080/2324/2253/25803/1392/3158/1181/21/5950/57333/2355/26257/1907/7477/10454/5864/3596/2002/5754/4846/2263/3911/10741/1050/55036/6910/659/7472/3488/1116/7068/2737/4054/5595/2302/26154/9231/2719/7161/28511/1981/3694/2294/93/123872/3791/5605/9509/1522/5156/5154/7422/2627
GO:0097152	BP	GO:0097152	mesenchymal cell apoptotic process	15	0.647044888386305	1.96112589828593	0.00115540196628819	0.0239174555384107	0.0203314660638046	688	tags=27%, list=6%, signal=25%	5456/6899/8200/7849
GO:0071827	BP	GO:0071827	plasma lipoprotein particle organization	45	0.449730254705199	1.79065934798074	0.00116629363942761	0.0240701326117647	0.0204612519739584	2295	tags=40%, list=19%, signal=33%	348/337/10162/335/5320/10347/8435/3931/5045/336/50487/5566/344/4353/5322/27141/3990/345
GO:0023061	BP	GO:0023061	signal release	401	0.25010238393098	1.44832331548656	0.00116916636176587	0.0240701326117647	0.0204612519739584	3377	tags=35%, list=28%, signal=26%	6343/8425/6623/152/7425/2740/3651/23025/28964/134/59341/8111/1855/2901/6755/3172/9572/6861/2691/63036/1392/127833/4825/5950/6855/6833/5008/7849/2850/3814/1946/79751/55503/81285/9627/54972/2054/5798/2693/80024/26281/6927/1113/5864/6572/8499/7036/1137/8447/5582/9536/23396/3741/9727/2767/9900/3164/5127/50487/54795/10675/9699/6622/41/8792/8291/353500/5217/3624/3351/51083/6813/4826/5566/11132/3952/358…
GO:0016591	CC	GO:0016591	RNA polymerase II, holoenzyme	62	-0.422745175767907	-1.77333654699388	0.00117946544975594	0.024216000446624	0.0205852495676607	3958	tags=53%, list=32%, signal=36%	2963/5440/6882/10629/51616/23168/5435/56943/79577/6873/2071/5433/6883/2958/6908/64210/9646/6879/9519/2961/1022/80227/5437/404672/5436/5431/5828/6917/2965/6877/2960/2959/902
GO:0005942	CC	GO:0005942	phosphatidylinositol 3-kinase complex	24	-0.570256052177238	-1.95765902037035	0.00118269546397452	0.0242163323941523	0.0205855317456664	1476	tags=46%, list=12%, signal=40%	30837/8678/8835/9655/5295/5289/5294/5291/7405/5290/30849
GO:0001972	MF	GO:0001972	retinoic acid binding	12	0.70366818889869	1.9929239550611	0.00119053557713929	0.0243108010128579	0.020665836505185	2944	tags=75%, list=24%, signal=57%	54905/5104/5914/54658/7026/56603/6256/2171/1592
GO:0032200	BP	GO:0032200	telomere organization	123	-0.343344306745129	-1.63058773912966	0.00120674671755365	0.024505630660852	0.0208314549745098	3899	tags=52%, list=32%, signal=36%	7528/3181/5594/3184/3364/1499/142/3320/7203/328/9134/167227/908/7486/55651/2067/54552/1736/5111/26272/1763/7013/5394/10728/6672/3183/10856/140609/29844/54386/24144/7874/8520/546/10111/7014/4609/64421/65057/4216/50485/23137/4683/54780/472/10694/8550/55226/80169/22948/51377/3178/25913/6117/93973/5073/5981/10576/545/10574/79677/10575/2547/7520
GO:1903522	BP	GO:1903522	regulation of blood circulation	218	0.287402951956717	1.53425804441244	0.00120983339161738	0.024505630660852	0.0208314549745098	2145	tags=24%, list=18%, signal=20%	7067/26251/152/2740/134/6915/177/1621/1674/4624/8913/4878/6271/7042/55328/492/7139/55811/3762/81033/3274/8048/2626/776/4634/5348/1907/2166/1113/775/4846/10800/2548/3741/54795/3752/6910/659/554/274/4313/2931/5566/7068/30819/3952/80763/1889/151/6331/1813/624
GO:0034329	BP	GO:0034329	cell junction assembly	348	0.252544392750275	1.44084103374553	0.00120632963515621	0.024505630660852	0.0208314549745098	3076	tags=32%, list=25%, signal=25%	56123/59341/1613/1855/2705/64405/78999/10160/79834/11178/3691/1364/56130/2889/2049/6615/11187/9746/1003/2185/5802/54549/4641/1946/1006/2596/5339/9080/2693/7122/8394/6904/23767/51208/79953/22883/6712/1004/9344/23396/24146/8292/94/375790/57669/6622/6910/53942/201163/26073/1949/2048/5566/10211/10395/6624/7070/5364/6714/10266/43/7476/3678/23562/1813/8506/79778/9231/596/23129/1141/421/1981/4915/1307/1…
GO:0008535	BP	GO:0008535	respiratory chain complex IV assembly	15	-0.657852865212281	-1.9456340643487	0.00122181185091531	0.0245755919722284	0.0208909268537715	2092	tags=53%, list=17%, signal=44%	10063/28958/617/79072/55744/6834/1355/91137
GO:0048168	BP	GO:0048168	regulation of neuronal synaptic plasticity	43	0.471609586268012	1.86999790389373	0.00122307192960659	0.0245755919722284	0.0208909268537715	3207	tags=53%, list=26%, signal=40%	348/7425/3265/2905/6855/57338/9148/9145/5864/2904/5923/6622/2048/1627/1813/816/6285/2902/351/1742/2915/6543/6900
GO:0006892	BP	GO:0006892	post-Golgi vesicle-mediated transport	77	-0.402420137377928	-1.76936008923438	0.00121750203589192	0.0245755919722284	0.0208909268537715	2310	tags=45%, list=19%, signal=37%	23233/23230/23256/54520/54832/10564/55204/164/1176/2803/6293/4644/10791/63971/2060/55614/11031/55297/23499/51125/8773/9581/51542/582/9341/9919/23041/9522/10640/5877/10490/51552/27252/55763/2181
GO:0032204	BP	GO:0032204	regulation of telomere maintenance	78	-0.390916008111222	-1.72065045766922	0.00123477894608571	0.0247448387200952	0.0210347981157098	3899	tags=60%, list=32%, signal=41%	7528/3181/5594/3184/1499/142/7203/167227/908/2067/54552/1736/26272/7013/5394/3183/10856/140609/29844/54386/7874/546/10111/7014/4609/65057/4216/23137/4683/54780/472/10694/8550/55226/80169/22948/51377/3178/25913/93973/5073/10576/545/10574/79677/10575/7520
GO:0016282	CC	GO:0016282	eukaryotic 43S preinitiation complex	17	-0.634112367369941	-1.9545706686808	0.00123821277100815	0.0247478335001232	0.0210373438826877	1871	tags=53%, list=15%, signal=45%	54505/8665/8669/51386/8661/8664/3646/8666/8667
GO:0031124	BP	GO:0031124	mRNA 3'-end processing	37	-0.491151426413997	-1.84693298846078	0.0012786541655598	0.0254885162367543	0.0216669746517165	2214	tags=54%, list=18%, signal=44%	79577/23283/11052/5433/26986/55149/7884/4686/10768/79882/22828/55197/11051/91746/64895/10914/2926/1477/10978/22916
GO:0000075	BP	GO:0000075	cell cycle checkpoint signaling	151	-0.323662348205372	-1.58774388430716	0.00128746019221396	0.0255963391776576	0.0217586314945757	2824	tags=35%, list=23%, signal=27%	25949/4436/5932/26272/5781/1763/1063/80279/8914/51143/9575/8720/56984/51720/8883/1017/8563/3550/25988/835/55055/23376/54465/10111/51451/64859/261726/1386/9984/60561/25896/9183/80254/4683/472/7175/80185/1407/8738/9184/900/6419/5884/11073/324/7756/5810/545/79184/55743/51499/51347/988
GO:0019081	BP	GO:0019081	viral translation	19	-0.608746783681263	-1.9374131233989	0.00129380661844562	0.025654823342073	0.0218083470172897	3540	tags=84%, list=29%, signal=60%	5725/7812/7113/1660/6741/8562/9140/28985/8665/51386/8661/8664/10605/8666/1939/9474
GO:0043010	BP	GO:0043010	camera-type eye development	280	0.267320037672112	1.48050295887703	0.00130149968830769	0.0256722517052316	0.0218231623129025	2624	tags=28%, list=21%, signal=22%	79444/4771/28996/51343/779/9742/5914/6247/6010/7287/1181/5950/7042/7428/3985/54549/2909/147912/25806/6496/7477/775/27077/3549/7289/6604/200734/94/5979/6015/659/7472/8419/3624/55714/4286/2048/1420/578/7068/10319/1296/2737/6094/4669/1413/60436/1746/7070/7431/10002/1421/7275/43/4149/7476/1813/1415/585/3299/7475/30062/3975/5309/4915/6656/23093/5076/7021/7020/196740/5158/93/4081/3791/581/5156/7422
GO:0043235	CC	GO:0043235	receptor complex	348	0.251549230160285	1.43516333455256	0.00129823778432697	0.0256722517052316	0.0218231623129025	2588	tags=26%, list=21%, signal=21%	1271/5024/10267/2324/1135/4881/2901/27091/9283/3691/269/81693/3695/9033/3594/2905/2892/2185/5745/1741/2260/567/5618/2022/2261/2563/4035/2041/7036/1137/9568/2812/2893/2263/10148/9344/2904/54923/3683/94/5979/2897/64109/405/2558/659/2064/3643/11117/3351/5678/27092/974/558/2550/6256/9618/5364/10266/92/2911/5365/3678/1813/1145/3679/23129/1141/3694/57192/2316/4915/117/7297/5362/4233/4486/1134/2556/2902…
GO:0019814	CC	GO:0019814	immunoglobulin complex	19	0.602116973247859	1.91329105778403	0.00130551504451547	0.0256842189567207	0.0218333352916768	4374	tags=79%, list=36%, signal=51%	28785/54923/28778/974/28409/3495/3500/3543/3507/3493/973/3537/5284/100423062/28823
GO:0071825	BP	GO:0071825	protein-lipid complex organization	47	0.457535160809634	1.85928717589694	0.00131964399521369	0.0258945768331644	0.0220121538127063	2295	tags=40%, list=19%, signal=33%	348/337/10162/335/5320/10347/8435/3931/5045/336/50487/274/5566/344/4353/5322/27141/3990/345
GO:0007565	BP	GO:0007565	female pregnancy	165	0.306599362280991	1.5704675951042	0.00133567372219156	0.0261410428486062	0.0222216667109655	3400	tags=36%, list=28%, signal=26%	7216/26173/2099/6573/5914/285/3691/1364/1392/4878/7026/2056/2288/29924/6833/5069/3339/5618/2693/3549/10155/2529/796/7004/659/3488/4313/207/5678/3952/26528/79816/151/3678/63978/3726/596/84172/1307/1394/367/3673/7422/875/5016/7351/113/639/2057/4318/54361/53405/5467/10661/682/8909/8061/3077/6866
GO:0034705	CC	GO:0034705	potassium channel complex	69	0.396587070439786	1.74353454542041	0.00136169534430368	0.0265812808790886	0.0225958990185107	1752	tags=29%, list=14%, signal=25%	3754/26251/610/2901/6833/3762/3763/3744/3755/3739/9132/3748/3741/2897/3752/9312/23415/3750/3780/30819
GO:0046390	BP	GO:0046390	ribose phosphate biosynthetic process	168	-0.315753934148344	-1.58969356679231	0.00137753712061443	0.0268210392863818	0.0227997099930337	3158	tags=39%, list=26%, signal=30%	4695/114/81616/221823/374291/79071/4722/4698/10606/51422/9061/10891/4718/5471/471/7378/10201/3000/5635/9060/6390/30968/2618/4729/79646/23417/1738/51703/8034/8050/10165/4720/3251/4704/5631/5162/51144/4719/6785/29922/8382/4700/55312/4711/5634/3615/38/1503/60490/7372/3565/1353/55229/5636/5160/204/4726/5165/8833/5198/80025/1737/4702/2181/4522/158
GO:0031047	BP	GO:0031047	regulatory ncRNA-mediated gene silencing	97	-0.364848852811674	-1.68284708137295	0.00140490621143177	0.0272179620367854	0.0231371213626011	3310	tags=49%, list=27%, signal=36%	1654/7073/693221/6774/407004/6780/9337/1736/4086/5394/9597/1660/103/27161/9698/2091/23019/26986/23404/29102/8575/79727/1994/8087/652/4686/29066/406991/79753/6428/192669/10269/23424/26523/23369/2332/5901/4087/5073/9470/7247/29883/9631/51574/10978/22916/27044/4848
GO:0031331	BP	GO:0031331	positive regulation of cellular catabolic process	245	-0.284021996907657	-1.49031845238241	0.0014051476088002	0.0272179620367854	0.0231371213626011	2549	tags=39%, list=21%, signal=31%	10658/167227/25793/81603/79899/51099/3091/22930/10392/149041/9706/9821/2021/9337/64112/10739/29072/664/11340/6737/13/9924/10641/1660/5027/3146/292/23411/27257/64798/7416/27161/22926/9698/53840/23019/26986/5393/26137/9531/11315/399664/23404/665/23530/23376/4076/8087/4850/373/9528/54915/8850/54542/8678/10236/10492/56829/10605/472/2932/92140/55802/10475/5562/5049/23367/5436/5305/23435/23369/3565/951…
GO:0046488	BP	GO:0046488	phosphatidylinositol metabolic process	124	-0.340247999386704	-1.62021330341093	0.00144115339971919	0.0278438227356002	0.0236691455797334	2694	tags=36%, list=22%, signal=29%	5288/5283/3357/83394/22908/9488/8503/23556/26751/80055/23167/66036/200576/3612/54872/30837/8526/5336/8678/64924/9107/8835/9655/472/4534/5295/1040/5277/5728/5281/5289/8898/5305/3628/55650/55326/8776/5294/5291/3633/7405/5290/30849/9896/8867
GO:0032790	BP	GO:0032790	ribosome disassembly	10	-0.729905045157632	-1.89358090376519	0.00145175024585733	0.0279350880806576	0.0237467273384978	1984	tags=80%, list=16%, signal=67%	8562/28985/6059/53918/1939/4528/9325/10973
GO:0046854	BP	GO:0046854	phosphatidylinositol phosphate biosynthetic process	51	-0.445635297902619	-1.78581341763638	0.0014569992854278	0.0279350880806576	0.0237467273384978	1803	tags=37%, list=15%, signal=32%	23167/200576/3612/30837/8678/8835/9655/472/5295/5289/5305/3628/5294/5291/7405/5290/30849/9896/8867
GO:0048880	BP	GO:0048880	sensory system development	320	0.254138324068562	1.43272128424928	0.00145542974305278	0.0279350880806576	0.0237467273384978	2962	tags=30%, list=24%, signal=24%	79444/4771/28996/51343/779/9742/5914/6247/6010/7287/91851/1181/5950/7042/7428/3985/54549/2909/147912/5089/25806/6496/7477/775/27077/3549/7289/6604/200734/1290/94/5979/5915/6015/659/7472/8419/3624/55714/4286/4237/2048/1420/578/7068/10319/1296/2737/6094/4669/1413/60436/1746/7070/6657/7431/10002/1421/7275/43/4149/25794/7476/1813/1415/585/596/3299/7475/30062/3975/5309/4915/6656/23093/5076/7021/7020/1…
GO:0043543	BP	GO:0043543	protein acylation	107	-0.350824424011609	-1.62537498530809	0.00146786633713502	0.0280720123104374	0.023863122258794	2915	tags=37%, list=24%, signal=29%	7994/51105/10891/5495/9575/55625/10856/23411/10865/2624/9397/8467/8520/1738/11315/9643/54503/7913/8850/3066/51125/51147/2932/55226/55146/5562/9425/4801/10943/80155/23451/60560/9188/6418/2959/64429/5494/2308/51230/6885
GO:0045499	MF	GO:0045499	chemorepellent activity	25	0.547003416797203	1.92579271080605	0.00148084413055063	0.0282485076549341	0.0240131553215205	3502	tags=68%, list=29%, signal=49%	10501/335/1946/23767/6405/1803/7869/54910/10500/10505/3084/2045/56920/10371/80031/57715/57556
GO:0061469	BP	GO:0061469	regulation of type B pancreatic cell proliferation	11	0.684958948730837	1.8900065414599	0.00149096173704878	0.0283696886077337	0.0241161673842154	1331	tags=45%, list=11%, signal=41%	26471/3651/9572/5798/3164
GO:0010508	BP	GO:0010508	positive regulation of autophagy	119	-0.340893881958903	-1.61685375865307	0.00154145213761546	0.0292565286068828	0.0248700417801672	3366	tags=42%, list=27%, signal=31%	25793/81603/3091/22930/10392/9706/9821/2021/64112/10739/29072/664/6737/10641/3146/292/23411/64798/7416/22926/53840/9531/11315/665/23376/373/9528/8678/2932/92140/10475/5562/5049/23367/5305/3565/9517/5988/2773/5291/8723/51100/10558/7405/29110/79443/2308/4210/6885/8767
GO:0006914	BP	GO:0006914	autophagy	437	-0.254300129780158	-1.42193196648902	0.00155061856393699	0.0292829846598126	0.0248925312269004	3306	tags=35%, list=27%, signal=27%	9110/81603/2597/10325/3091/22930/10392/6774/23673/23001/9706/11345/9821/27243/2021/533/64112/10739/411/5599/55048/3394/29072/55432/664/51510/529/10533/2017/3708/10254/528/51715/26235/54874/79876/6737/55332/56270/27131/10641/55014/8925/4218/3146/292/3920/23411/83460/64798/7416/23255/51652/3953/22926/53840/55847/26191/9531/11315/665/9140/23376/1513/5861/66036/200576/373/9559/9528/6788/4864/25978/64…
GO:0061919	BP	GO:0061919	process utilizing autophagic mechanism	437	-0.254300129780158	-1.42193196648902	0.00155061856393699	0.0292829846598126	0.0248925312269004	3306	tags=35%, list=27%, signal=27%	9110/81603/2597/10325/3091/22930/10392/6774/23673/23001/9706/11345/9821/27243/2021/533/64112/10739/411/5599/55048/3394/29072/55432/664/51510/529/10533/2017/3708/10254/528/51715/26235/54874/79876/6737/55332/56270/27131/10641/55014/8925/4218/3146/292/3920/23411/83460/64798/7416/23255/51652/3953/22926/53840/55847/26191/9531/11315/665/9140/23376/1513/5861/66036/200576/373/9559/9528/6788/4864/25978/64…
GO:0003018	BP	GO:0003018	vascular process in circulatory system	243	0.278632765101095	1.51482216590315	0.00156122479822767	0.0294095721366137	0.0250001392031984	2681	tags=27%, list=22%, signal=22%	348/27134/152/134/6915/59341/6573/4881/177/20/1621/9376/3177/5243/4878/3363/6833/6541/1003/3274/2909/5339/1907/1311/7122/4035/2166/5139/4846/10800/4879/3741/796/6507/54795/659/3643/554/6506/4313/3351/6582/3952/11156/1889/151/6714/10266/9839/3579/624/6542/23428/634/5023/6533/64849/5345/6338/196740/2171/2244/489/7422/2243/875
GO:0015030	CC	GO:0015030	Cajal body	48	-0.454092525610217	-1.80564191007346	0.00157575177654349	0.0296092010879182	0.0251698374071851	3400	tags=52%, list=28%, signal=38%	25820/25888/55651/1736/8161/102157402/10285/1017/2091/25988/55341/114034/7514/96764/9733/2483/11325/2332/9879/4863/23379/9221/79664/10208/90806
GO:0005813	CC	GO:0005813	centrosome	475	-0.24644041244868	-1.39105998361989	0.00159405901075956	0.0298786931494361	0.0253989240127571	2728	tags=29%, list=22%, signal=24%	26509/1063/5579/59349/4780/51715/10046/10142/80279/8556/9054/8766/51143/54902/1660/4218/23607/10856/102157402/402/93594/6890/9657/11127/25932/1017/23220/9043/23322/1783/4869/28981/2770/1778/54801/51098/29887/9270/23568/9867/23085/1781/80184/63971/10464/55188/27185/50852/114327/1069/4659/10426/23177/51164/5586/9639/80173/1075/5142/10519/8850/6683/4089/29922/84516/55012/55212/22919/137886/9847/5570…
GO:0030532	CC	GO:0030532	small nuclear ribonucleoprotein complex	60	-0.428946067964127	-1.78357034250409	0.00160564925473389	0.0299530614934821	0.0254621421699213	3055	tags=42%, list=25%, signal=31%	51634/51691/25804/51747/55660/11157/25980/6633/54957/51690/11017/6627/6629/27258/79753/6634/8559/10565/96764/10907/9416/9879/10465/23451/51574
GO:0070469	CC	GO:0070469	respirasome	69	-0.40540582717089	-1.7575197990891	0.00160971228568381	0.0299530614934821	0.0254621421699213	4466	tags=64%, list=36%, signal=41%	27089/1345/4723/4709/6391/4725/4712/4714/1348/4724/4694/6389/25994/4705/4706/4695/29796/1347/374291/54205/4722/4698/4718/54902/1350/6390/4729/9167/23530/4720/4704/617/1329/4719/1340/4700/4711/51103/7381/6834/1355/7385/4726/4702
GO:1903322	BP	GO:1903322	positive regulation of protein modification by small protein conjugation or removal	98	-0.362183218143709	-1.67269601881983	0.00160995221033315	0.0299530614934821	0.0254621421699213	2262	tags=35%, list=18%, signal=29%	23142/7965/648/79139/4869/26191/868/9978/7334/7337/7314/9111/59343/25898/6187/2932/1407/5728/754/57761/10210/23077/10401/5601/54778/7332/22976/54838/8554/329/8452/55743/8767/10892
GO:0043414	BP	GO:0043414	macromolecule methylation	146	-0.323130132414835	-1.58394872368142	0.00164991556307191	0.0306209698712977	0.0260299097777874	3302	tags=41%, list=27%, signal=30%	29063/4297/4839/63899/5926/79091/2935/24140/51504/64216/29072/80745/1786/51106/5929/54482/54737/23070/339175/117246/6633/648/2091/85002/8467/56950/546/3276/51451/51742/29104/8932/8731/26040/5110/23067/6634/10419/9836/1787/25821/55006/96764/60487/27292/64754/64783/54554/2107/10269/10664/10436/55729/64863/63892/9589/4552/51574/8493/51230
GO:0000380	BP	GO:0000380	alternative mRNA splicing, via spliceosome	56	-0.438992582085508	-1.80735030135013	0.00167667095058119	0.0310410703013004	0.026387023753489	3540	tags=55%, list=29%, signal=40%	5725/23028/10658/6426/9939/51319/5978/1660/54502/10179/6434/6433/4670/11189/10659/8087/10181/4686/11171/58517/7072/10657/64783/3178/10284/6431/91746/2332/79005/9589/22916
GO:0070269	BP	GO:0070269	pyroptosis	26	-0.551535759220505	-1.91070674178843	0.00169161135632576	0.031240910710575	0.0265569017111513	2549	tags=46%, list=21%, signal=37%	6737/1660/51074/2633/2634/9447/841/837/836/834/114548/4210
GO:0005852	CC	GO:0005852	eukaryotic translation initiation factor 3 complex	14	-0.665200419592231	-1.92832251625301	0.00170008701779724	0.0313206740320348	0.0266247059665325	2163	tags=64%, list=18%, signal=53%	10987/8665/8669/51386/8661/8664/3646/8666/8667
GO:0000288	BP	GO:0000288	nuclear-transcribed mRNA catabolic process, deadenylation-dependent decay	44	-0.460695899175087	-1.80301066800777	0.00171372445225149	0.0314182816246106	0.0267076790676151	3478	tags=57%, list=28%, signal=41%	7812/167227/149041/9337/11340/9924/1660/27257/27161/23019/26986/5393/23404/4076/4850/54542/10492/10605/55802/5436/5073/29883/4292/22894/4848
GO:0005770	CC	GO:0005770	late endosome	227	-0.290443246182181	-1.51023219078088	0.00171017291254761	0.0314182816246106	0.0267076790676151	3562	tags=42%, list=29%, signal=30%	7274/3592/1183/51150/81552/23531/54832/79572/26276/5874/55353/950/84079/51009/27243/55048/11085/51510/3140/55858/4891/4074/28956/8766/55745/8649/3117/54432/114885/3920/2149/55686/5337/51652/4644/57498/79589/57406/79139/3122/1783/6845/29058/10791/3115/1318/3108/684/4153/55754/3112/200576/9528/11342/4864/25978/3123/8673/23274/3454/4077/1182/4534/653509/27074/55315/3109/65082/63894/10269/5289/57403/…
GO:0000339	MF	GO:0000339	RNA cap binding	14	-0.663732558437196	-1.92406739308619	0.00175349241217207	0.0318375068089556	0.0270640490249006	3425	tags=71%, list=28%, signal=52%	8672/23191/27257/27161/4686/8664/24138/23367/9470/22916
GO:0017069	MF	GO:0017069	snRNA binding	36	-0.493362393497078	-1.86150237985831	0.00174587688099917	0.0318375068089556	0.0270640490249006	3672	tags=64%, list=30%, signal=45%	10614/9128/11066/51691/25804/8161/904/51759/905/51690/10179/55696/6627/11189/6629/114034/27258/6634/9733/55285/9188/51574/22916
GO:0007269	BP	GO:0007269	neurotransmitter secretion	112	0.330925423885437	1.59137130688768	0.00175178441483798	0.0318375068089556	0.0270640490249006	3377	tags=45%, list=28%, signal=33%	6623/23025/28964/1855/2901/6861/127833/6855/6833/9627/2054/5864/6572/8499/8447/5582/23396/9900/3164/10675/9699/6622/41/8291/5217/3351/6813/632/785/7476/5023/9501/80307/6616/8448/1136/6844/6854/64130/9379/1143/22999/3060/9498/9378/9783/11255/2852/22895/2914
GO:0099643	BP	GO:0099643	signal release from synapse	112	0.330925423885437	1.59137130688768	0.00175178441483798	0.0318375068089556	0.0270640490249006	3377	tags=45%, list=28%, signal=33%	6623/23025/28964/1855/2901/6861/127833/6855/6833/9627/2054/5864/6572/8499/8447/5582/23396/9900/3164/10675/9699/6622/41/8291/5217/3351/6813/632/785/7476/5023/9501/80307/6616/8448/1136/6844/6854/64130/9379/1143/22999/3060/9498/9378/9783/11255/2852/22895/2914
GO:0044770	BP	GO:0044770	cell cycle phase transition	433	-0.254202440622153	-1.41899189024601	0.00177588489049516	0.0321665688699064	0.0273437741869005	2833	tags=29%, list=23%, signal=23%	8462/25949/10763/7480/10385/4436/5932/26272/5781/1763/6873/1063/2071/637/29117/80279/8556/5530/8766/8914/51143/901/9575/11319/1163/8720/5934/5311/56984/2059/1031/26271/2029/51720/8883/1017/8563/4869/3550/25988/835/55055/23376/54465/10111/51451/586/64859/4609/261726/8929/1386/9928/3688/6683/51433/9984/60561/5336/55274/25896/51379/9183/80254/23122/51147/23137/4683/472/1871/10270/7175/80185/10657/10…
GO:0016893	MF	GO:0016893	endonuclease activity, active with either ribo- or deoxyribonucleic acids and producing 5'-phosphomonoesters	29	-0.532465586318228	-1.915255769351	0.00178909601626721	0.0321738388605571	0.0273499541740635	2762	tags=55%, list=23%, signal=43%	1774/328/10940/79897/1763/27161/10557/29102/51163/10799/51367/10248/192669/246243/10556/10775
GO:1904874	BP	GO:1904874	positive regulation of telomerase RNA localization to Cajal body	13	-0.661023652187694	-1.87382755432894	0.00178217494850602	0.0321738388605571	0.0273499541740635	3604	tags=85%, list=29%, signal=60%	7203/908/55651/1736/10856/55164/10694/22948/10576/10574/10575
GO:0050806	BP	GO:0050806	positive regulation of synaptic transmission	133	0.329386937801285	1.62865028197698	0.00178557087826914	0.0321738388605571	0.0273499541740635	3820	tags=51%, list=31%, signal=36%	348/134/177/27091/4776/10858/2905/9746/2185/10636/3814/6572/9187/5582/22883/2904/6507/8878/9699/6622/23096/27092/1949/2048/27065/9001/10211/794/632/3908/1813/4915/6616/2902/4914/3710/351/6844/2670/10013/1742/10590/107/10368/4355/148/22999/9498/9378/766/6543/9783/409/2852/25/56301/5575/23385/4204/10874/1812/5913/4920/64084/26045/253980/8938/2043
GO:0005245	MF	GO:0005245	voltage-gated calcium channel activity	38	0.479794815174283	1.85851703809409	0.00180763660553535	0.0324298614826402	0.0275675908388036	2434	tags=47%, list=20%, signal=38%	773/779/27091/782/8913/776/775/774/9254/8911/784/3351/27092/785/6331/6334/778/23413
GO:0030864	CC	GO:0030864	cortical actin cytoskeleton	58	0.405450564409125	1.71003653293885	0.00181921382072175	0.0325600383352456	0.0276782500289833	1855	tags=29%, list=15%, signal=25%	4771/3993/59341/6710/3996/10411/7122/4640/6712/64236/800/2934/10518/3927/10211/81/10395
GO:2001054	BP	GO:2001054	negative regulation of mesenchymal cell apoptotic process	11	0.678563010455948	1.87235823538154	0.00182434059044165	0.0325744226279095	0.0276904776573645	688	tags=36%, list=6%, signal=34%	5456/6899/8200/7849
GO:0016891	MF	GO:0016891	RNA endonuclease activity, producing 5'-phosphomonoesters	23	-0.583964145767694	-1.97477491543367	0.00184958904566522	0.0327921257860881	0.0278755401681062	2762	tags=57%, list=23%, signal=44%	10940/79897/27161/10557/29102/51163/10799/51367/10248/192669/246243/10556/10775
GO:0042770	BP	GO:0042770	signal transduction in response to DNA damage	152	-0.319631100969361	-1.57515251601572	0.0018426719214351	0.0327921257860881	0.0278755401681062	4003	tags=47%, list=33%, signal=32%	983/22925/4194/29980/842/29935/1432/3364/10116/84126/11200/5716/23028/9025/5366/9521/29086/55159/79858/8451/7471/25949/4436/26272/5781/637/80279/9575/8720/6672/5608/23411/1647/51720/1017/8563/4869/56950/25988/835/23376/54465/546/10467/261726/1386/9984/60561/25896/80254/51147/4683/472/8533/80185/1407/8738/754/10269/900/5884/11073/9100/22976/5810/545/79184/8493/51499/51347/988
GO:0009165	BP	GO:0009165	nucleotide biosynthetic process	202	-0.298583273368099	-1.52835241040669	0.00184899164413476	0.0327921257860881	0.0278755401681062	3158	tags=38%, list=26%, signal=29%	4695/114/81616/221823/374291/1841/79071/3620/4722/4698/10606/51422/9497/9061/10891/8942/4718/5471/471/7378/10201/3000/102157402/5635/9060/6390/30968/2618/4729/79646/23417/1738/51703/8034/8050/10165/4720/3251/4704/5631/5162/441024/51144/4719/6785/4860/9519/29922/8382/4700/55312/4711/1635/5634/3615/38/1503/60490/7372/3565/1353/55229/5636/5160/204/4726/5165/8833/5198/80025/1737/4702/2181/4522/1716/8…
GO:0050953	BP	GO:0050953	sensory perception of light stimulus	163	0.307647881322533	1.56977914960985	0.00186596124836147	0.0330047371042339	0.0280562742680492	2476	tags=31%, list=20%, signal=25%	80781/1277/1258/2700/8403/80207/5459/6247/6010/7287/5950/24/2979/25806/6496/6425/24139/9187/8787/7078/11281/8419/1420/10319/6094/9094/1413/407/50700/785/5132/7299/10002/1421/25794/1415/5995/585/3257/6102/30062/5148/1141/5949/5076/1280/11190/778/5158/1406
GO:0007601	BP	GO:0007601	visual perception	162	0.309905552928145	1.58092592828067	0.00187816982417107	0.0331428796841429	0.0281737048689288	2476	tags=31%, list=20%, signal=25%	80781/1277/1258/2700/8403/80207/5459/6247/6010/7287/5950/24/2979/25806/6496/6425/24139/9187/8787/7078/11281/8419/1420/10319/6094/9094/1413/407/50700/785/5132/7299/10002/1421/25794/1415/5995/585/3257/6102/30062/5148/1141/5949/5076/1280/11190/778/5158/1406
GO:0101031	CC	GO:0101031	protein folding chaperone complex	36	-0.491468723078298	-1.8543573845411	0.0018841598063387	0.033170897525145	0.0281975219418863	4026	tags=61%, list=33%, signal=41%	6674/51398/55172/7248/7203/908/10693/23234/10728/10856/56984/9532/79657/9531/6388/8624/10694/22948/10576/10574/10575/8725
GO:0030017	CC	GO:0030017	sarcomere	173	0.29114778531542	1.50434182961104	0.00188998907048002	0.0331959618789439	0.0282188283495789	3044	tags=34%, list=25%, signal=26%	7169/779/8557/7134/11155/3315/1466/9260/7140/1674/8572/4624/6794/28954/5664/4607/286/7139/8048/776/5339/4634/775/23363/4621/8789/3741/8878/64236/55742/4703/274/4313/8852/81/6606/6331/6334/6521/4892/3856/8470/2316/859/832/57158/6253/4619/1465/11346/4620/7171/84033/7125/3611/4633/22927/29780
GO:0061133	MF	GO:0061133	endopeptidase activator activity	11	-0.693428522433801	-1.85676607777164	0.0019080961655395	0.0333584793673786	0.0283569792827156	1352	tags=36%, list=11%, signal=32%	9447/10213/55851/114548
GO:0001654	BP	GO:0001654	eye development	312	0.258309869369085	1.45539178942681	0.00190721560963541	0.0333584793673786	0.0283569792827156	2584	tags=27%, list=21%, signal=22%	79444/4771/28996/51343/779/9742/5914/6247/6010/7287/91851/1181/5950/7042/7428/3985/54549/2909/147912/5089/25806/6496/7477/775/27077/3549/7289/6604/200734/1290/94/5979/5915/6015/659/7472/8419/3624/55714/4286/4237/2048/1420/578/7068/10319/1296/2737/6094/4669/1413/60436/1746/7070/6657/7431/10002/1421/7275/43/4149/25794/7476/1813/1415/585/596/3299/7475/30062/3975/5309/4915/6656/23093/5076/7021/7020/1…
GO:0008608	BP	GO:0008608	attachment of spindle microtubules to kinetochore	40	-0.465220881553114	-1.78066083300469	0.00191873058480952	0.0334667475845827	0.0284490146407552	1832	tags=40%, list=15%, signal=34%	1062/29127/79980/55055/51115/25936/8850/8678/22919/9183/81929/1060/9184/79003/324/7756
GO:0002753	BP	GO:0002753	cytosolic pattern recognition receptor signaling pathway	103	-0.353554562625395	-1.63266786241743	0.00194051041893668	0.0337684665281476	0.0287054962908222	2377	tags=33%, list=19%, signal=27%	140609/5608/3146/7128/6397/9698/64135/26191/3654/55601/26065/91543/2634/10333/5336/51284/8780/51311/5610/51135/1540/23369/1452/79184/329/114548/29110/3843/23180/695/4210/6885/83737/8767
GO:0000723	BP	GO:0000723	telomere maintenance	118	-0.349564071249297	-1.64784040683919	0.00195783640482005	0.0339914684569564	0.028895063117463	3899	tags=53%, list=32%, signal=37%	7528/3181/5594/3184/3364/1499/142/3320/7203/328/9134/167227/908/7486/55651/2067/54552/1736/5111/26272/1763/7013/5394/10728/6672/3183/10856/140609/29844/54386/24144/7874/546/10111/7014/4609/64421/65057/4216/50485/23137/4683/54780/472/10694/8550/55226/80169/22948/51377/3178/25913/6117/93973/5073/5981/10576/545/10574/79677/10575/2547/7520
GO:0034762	BP	GO:0034762	regulation of transmembrane transport	430	0.24109495531474	1.40283145871793	0.00198323779607305	0.0343533259618631	0.0292026666403013	3001	tags=32%, list=25%, signal=25%	3754/57817/773/26251/54207/610/5024/779/5335/27091/8811/6569/5243/782/1392/8913/4878/28954/5664/3479/2905/7015/2056/1181/8218/5319/3762/81033/2185/3763/57338/23072/3744/776/53822/3755/5348/3739/775/774/3596/6375/9132/50488/3748/2904/54923/3741/1729/9254/1180/3752/6622/8911/9312/3643/23415/6506/274/207/784/208/51083/27092/1520/2048/2931/5566/578/9001/11132/5533/3750/30819/81/3952/5031/7070/785/262…
GO:0000993	MF	GO:0000993	RNA polymerase II complex binding	27	-0.532220503864072	-1.87465236400087	0.00199064939887348	0.034356609435746	0.029205457816717	2429	tags=52%, list=20%, signal=42%	1660/6827/27161/56950/9646/22828/26610/64754/55197/8202/26523/2073/2959/8725
GO:0043410	BP	GO:0043410	positive regulation of MAPK cascade	389	0.243441244498603	1.4059357607285	0.00199254655917996	0.034356609435746	0.029205457816717	2674	tags=28%, list=22%, signal=22%	79444/348/152/28996/23162/3265/6369/134/59341/2324/2253/177/9283/6899/5320/10347/55715/7786/3479/4504/2056/7042/9479/5319/5871/5008/10174/2185/2260/3814/2626/4294/1796/2261/6354/7477/26281/8558/10454/6278/8844/1857/6375/5609/2263/9344/2621/23566/50488/5979/2064/57551/3643/6361/1116/5155/8792/3624/4908/6363/7066/4615/5595/3952/3589/5031/9618/9175/939/6657/54910/151/6714/57007/7476/2911/26291/975/2…
GO:0010212	BP	GO:0010212	response to ionizing radiation	110	-0.343945559479822	-1.60853301528328	0.00200219244620247	0.0344441097765654	0.02927983906547	3775	tags=43%, list=31%, signal=30%	1432/10635/85453/867/3364/142/11200/23028/9025/29086/55159/7486/5788/2067/65123/64710/25788/4436/26272/9575/23411/1647/51720/64859/79840/4609/3428/64421/406991/7518/25896/472/404672/5562/10269/3627/25836/11073/836/5423/22976/11011/5810/545/79184/2547/7520
GO:0150063	BP	GO:0150063	visual system development	315	0.257178068641755	1.44662447118916	0.00202102778930659	0.0346889393904901	0.0294879609109953	2962	tags=30%, list=24%, signal=24%	79444/4771/28996/51343/779/9742/5914/6247/6010/7287/91851/1181/5950/7042/7428/3985/54549/2909/147912/5089/25806/6496/7477/775/27077/3549/7289/6604/200734/1290/94/5979/5915/6015/659/7472/8419/3624/55714/4286/4237/2048/1420/578/7068/10319/1296/2737/6094/4669/1413/60436/1746/7070/6657/7431/10002/1421/7275/43/4149/25794/7476/1813/1415/585/596/3299/7475/30062/3975/5309/4915/6656/23093/5076/7021/7020/1…
GO:2000047	BP	GO:2000047	regulation of cell-cell adhesion mediated by cadherin	16	0.621383902137201	1.92418674258154	0.00203684082921397	0.0347271922593905	0.0295204784547049	3076	tags=50%, list=25%, signal=37%	4855/4072/10076/10211/8728/5345/7422/7474
GO:0009126	BP	GO:0009126	purine nucleoside monophosphate metabolic process	34	-0.50326695832311	-1.88278439988838	0.00204169159534307	0.0347271922593905	0.0295204784547049	2825	tags=53%, list=23%, signal=41%	4907/10606/5471/471/2618/1740/3251/22978/4860/3615/51292/9414/1739/204/8833/5198/1716/158
GO:0098878	CC	GO:0098878	neurotransmitter receptor complex	28	0.519864991155336	1.87380376696495	0.00204093830364669	0.0347271922593905	0.0295204784547049	1612	tags=36%, list=13%, signal=31%	2901/27091/2905/2892/2185/1741/2893/2904/2897/27092
GO:0000779	CC	GO:0000779	condensed chromosome, centromeric region	138	-0.315862372601418	-1.528021917885	0.00203820310170971	0.0347271922593905	0.0295204784547049	2386	tags=30%, list=19%, signal=25%	23310/79980/23421/51652/1783/348995/55166/55055/10428/546/4659/23279/23219/51164/25978/25936/8850/55274/84516/6990/9183/23122/7514/81929/7175/10671/4928/5501/1060/9184/79003/29082/324/55193/1452/5048/7756/55746/2959/79902/79023/57122
GO:1990391	CC	GO:1990391	DNA repair complex	19	-0.596636821213457	-1.89887164632183	0.00204932408728827	0.0347785067516152	0.0295640992677789	2556	tags=53%, list=21%, signal=42%	79728/51317/79840/64421/7518/472/51008/10973/2547/7520
GO:0019079	BP	GO:0019079	viral genome replication	109	-0.344723347249947	-1.60709174335939	0.00205654857775888	0.0348226820975577	0.0296016513203141	2069	tags=28%, list=17%, signal=24%	64135/26986/3434/1488/9683/684/60489/91543/27350/5586/3428/7913/64848/56829/23137/5610/24138/9218/10475/5289/23367/5481/63901/2332/7155/10465/9474/29883/440026/79677/6733
GO:0036379	CC	GO:0036379	myofilament	21	0.578062157217615	1.89992451736551	0.00207543360282013	0.035063659635089	0.0298064986385662	668	tags=24%, list=5%, signal=23%	7169/7134/7140/4607/7139
GO:0009161	BP	GO:0009161	ribonucleoside monophosphate metabolic process	47	-0.449277342221475	-1.7748341540015	0.00209859430472333	0.0350971686231945	0.0298349835605264	2825	tags=47%, list=23%, signal=36%	4907/10606/5471/471/7378/2618/1740/3251/22978/5631/4860/55312/5634/3615/7372/51292/9414/1739/204/8833/5198/158
GO:0004519	MF	GO:0004519	endonuclease activity	84	-0.372151963895476	-1.67760495008747	0.00208341488655308	0.0350971686231945	0.0298349835605264	3118	tags=42%, list=25%, signal=31%	2067/2021/57109/51110/5932/10940/79897/1763/23052/79605/283/23351/6039/10146/27161/8930/10557/81887/29102/10111/51163/6038/64421/10799/51367/10248/192669/6419/246243/7247/10556/2073/10775/22894/27044
GO:0006352	BP	GO:0006352	DNA-templated transcription initiation	116	-0.34231638248251	-1.60884762796393	0.00210070644314011	0.0350971686231945	0.0298349835605264	2925	tags=41%, list=24%, signal=31%	64216/9014/51106/7480/6873/10891/2071/7019/9439/5469/10923/26036/3146/730092/23493/5433/6883/8467/2958/6908/4790/9774/10467/6879/51773/9519/112950/2961/9282/1871/1022/23064/80227/404672/5436/9440/55832/9969/10001/22976/80306/6877/55729/2960/2959/8493/902
GO:0035270	BP	GO:0035270	endocrine system development	126	0.321073925722427	1.57851639595144	0.00209405556449458	0.0350971686231945	0.0298349835605264	3149	tags=35%, list=26%, signal=26%	7067/28996/3651/7080/2253/3175/5626/335/2691/6899/1392/4192/3200/4825/5454/7428/7849/6496/3213/3643/207/2931/578/190/5595/3110/6657/1021/1813/572/706/1394/5605/5122/5156/2627/5991/5080/54361/2516/7474/5307/1482/429
GO:0006813	BP	GO:0006813	potassium ion transport	180	0.290572673384974	1.50830314992484	0.0020933973428603	0.0350971686231945	0.0298349835605264	2949	tags=33%, list=24%, signal=25%	3754/26251/54207/6560/610/134/3954/8811/4878/9033/6833/3762/81033/2185/3763/3744/776/3755/5348/3739/9187/4846/9132/6553/3748/3741/6549/6507/3752/9312/23415/274/51083/3750/3780/30819/496/1813/30820/2783/2316/3790/479/6616/56660/9992/6548/859/23315/6550/3756/6844/150160/7531/3769/8645/5349/8514/358
GO:0099634	CC	GO:0099634	postsynaptic specialization membrane	92	0.361913790312126	1.67228441928961	0.00211319306241453	0.0352276763833927	0.0299459240446959	3042	tags=38%, list=25%, signal=29%	3361/78999/2901/27091/2905/9746/2892/5802/1741/57053/775/10280/79953/8787/2893/2904/747/2897/3752/2558/27092/1949/54910/2911/6334/1141/1134/10505/4985/3756/64130/1742/107/2915/10368
GO:0031647	BP	GO:0031647	regulation of protein stability	260	-0.279033930497817	-1.47819332857465	0.00214514458528511	0.0356813784770934	0.0303316017229229	2307	tags=32%, list=19%, signal=26%	7480/6907/3329/26272/10891/10728/1650/6737/6926/10856/173/3920/23411/573/9532/79657/482/79589/79139/4869/7874/9531/11315/9349/6400/8575/389856/2776/4591/66036/51701/1603/54918/6788/51125/59343/5621/7320/1385/819/80254/23011/10694/5295/1457/80185/1022/11236/8774/5728/22948/9919/64747/23435/483/80155/836/55664/11235/5828/10576/79031/1389/9529/8805/7756/55278/23032/55729/51100/10574/8452/5824/10575/…
GO:0008066	MF	GO:0008066	glutamate receptor activity	24	0.539468920011062	1.85338242400552	0.00217130233907319	0.0359577211536627	0.0305665118178378	3947	tags=58%, list=32%, signal=40%	2901/2905/2892/2185/2893/2904/2897/2911/2902/2915/2914/2899/2916/2906
GO:0048562	BP	GO:0048562	embryonic organ morphogenesis	223	0.281325481425808	1.50314992990701	0.00216719013407322	0.0359577211536627	0.0305665118178378	1879	tags=23%, list=15%, signal=20%	2637/28996/4188/8557/9742/2253/1855/4325/5456/5459/6911/6899/3200/4762/5950/7849/57053/2626/9645/25806/2022/6496/51168/5754/5079/3549/1750/257/9132/80199/2263/7289/27173/9421/60529/55036/5915/3221/3204/79955/3213/3211/3219/4237/2048/4646/2737/3216/4669/5595/1746
GO:0045777	BP	GO:0045777	positive regulation of blood pressure	30	0.500117166735151	1.84664379543862	0.002178053630985	0.0359904256786666	0.0305943128913752	1967	tags=27%, list=16%, signal=22%	2740/134/6915/7026/81285/554/80763/151
GO:0009611	BP	GO:0009611	response to wounding	472	0.232387168653123	1.36305260039477	0.00224944573995764	0.0370887826052097	0.0315279910805995	2665	tags=27%, list=22%, signal=22%	2155/348/152/23162/3265/28964/6915/337/3315/177/23098/325/56649/5119/3172/3691/63036/1364/4192/3479/51156/4855/2905/2056/7042/5792/5905/4099/5802/2909/2626/2596/5339/725/11093/57175/1311/54959/23767/5864/5754/4846/947/2137/5609/2812/199731/6239/91782/2621/977/94/6507/60681/3705/5054/10675/2064/954/7410/7538/11117/6506/5155/1607/4313/27183/5328/2048/2768/1809/2160/2267/79643/10544/4669/2152/5460/5…
GO:0048706	BP	GO:0048706	embryonic skeletal system development	103	0.336370301975384	1.59945871111373	0.00229807134274262	0.0378077894488333	0.0321391958643734	2392	tags=32%, list=20%, signal=26%	1277/4188/9742/2253/4325/3203/6899/3200/5950/5079/3549/257/80199/2263/7289/27173/60529/3221/3204/3213/54903/3211/3219/2737/3216/1746/92/3222/3235/3975/1280/7020/9968
GO:0003073	BP	GO:0003073	regulation of systemic arterial blood pressure	85	0.366705239427506	1.66437288062042	0.00230895027038793	0.037904009340682	0.0322209893253309	2537	tags=33%, list=21%, signal=26%	5331/134/6196/9283/4878/7026/81285/1907/4846/4879/2621/796/659/554/83988/5155/2931/80763/1889/8529/27035/1813/585/4923/3816/5345/367/1522
GO:1901293	BP	GO:1901293	nucleoside phosphate biosynthetic process	203	-0.295600948603364	-1.51012032251306	0.00231932343139583	0.0379915262077557	0.0322953846225255	3158	tags=38%, list=26%, signal=29%	4695/114/81616/221823/374291/1841/79071/3620/4722/4698/10606/51422/9497/9061/10891/8942/4718/5471/471/7378/10201/3000/102157402/5635/9060/6390/30968/2618/4729/79646/23417/1738/51703/8034/8050/10165/4720/3251/4704/5631/5162/441024/51144/4719/6785/4860/9519/29922/8382/4700/55312/4711/1635/5634/3615/38/1503/60490/7372/3565/1353/55229/5636/5160/204/4726/5165/8833/5198/80025/1737/4702/2181/4522/1716/8…
GO:0042393	MF	GO:0042393	histone binding	187	-0.304806791179917	-1.54494063200274	0.00233913062371535	0.0382328617130047	0.0325005362377164	2796	tags=37%, list=23%, signal=29%	6907/5929/54737/5579/9085/29117/3720/6322/4676/23378/1163/4678/5928/23310/54799/29028/1105/10157/23411/7443/10951/25842/51720/4869/55206/8467/8520/11137/25988/546/27000/10467/6879/5927/51773/10927/54454/54466/23270/7913/6772/3066/3717/9682/54556/9678/23512/51147/10541/10389/9733/10765/54554/9425/22823/4300/5931/10943/2332/6944/10600/23081/55023/23198/9960/8805/6418/5977/3622/2956
GO:0051537	MF	GO:0051537	2 iron, 2 sulfur cluster binding	17	-0.617444302817167	-1.90319348104818	0.00234745666586657	0.0382859003837761	0.0325456227199773	3116	tags=82%, list=25%, signal=61%	7498/51218/9851/23479/2230/6390/4729/55847/552900/4719/81689/2395/2235/57019
GO:0001501	BP	GO:0001501	skeletal system development	425	0.239202051484271	1.39037911772684	0.00236859755366996	0.0385472625635057	0.0327677983723581	1879	tags=21%, list=15%, signal=19%	7067/80781/1277/4188/779/9742/59341/8538/8111/2253/4325/11173/5914/197/633/6949/10682/4146/3203/6899/4192/3479/3200/1298/6615/4762/8200/5950/7042/3206/2355/51222/5745/2260/2022/265/4209/2261/1311/7477/4665/1463/51208/5079/3549/1750/257/79065/80199/4017/2263/7289/3911/2251/27173/9421/1290/94/60529/5600/2767/5915/3221/7004/659/3204/3213/54903/8646/1278/3238/1116/537/353500/4313/3211/3219/3226/1044/…
GO:0021700	BP	GO:0021700	developmental maturation	255	0.266332341481804	1.45854036197209	0.00237691586223226	0.0385992694437932	0.0328120077624394	3207	tags=35%, list=26%, signal=27%	5064/23025/1258/6196/11173/51286/6911/29882/10682/4776/3479/91851/4825/2056/7042/6855/1003/2185/5745/9148/6496/5798/2261/6461/5864/5139/3549/535/152015/22883/1050/94/5979/375790/50487/51412/537/991/8419/4313/51083/5881/5566/6363/30819/8941/3952/558/9175/5364/2302/9334/8506/5518/3640/596/534/816/9985/5076/4057/2539/3791/994/26256/5216/7422/10882/1672/351/1001/6366/5047/6663/9389/6954/5991/1742/718…
GO:0000054	BP	GO:0000054	ribosomal subunit export from nucleus	12	-0.674279781620082	-1.85605107456498	0.00238864011614493	0.0386231829938885	0.0328323359086105	2025	tags=75%, list=17%, signal=63%	23195/4869/55341/6059/7514/51068/55781/5901/4927
GO:0033750	BP	GO:0033750	ribosome localization	12	-0.674279781620082	-1.85605107456498	0.00238864011614493	0.0386231829938885	0.0328323359086105	2025	tags=75%, list=17%, signal=63%	23195/4869/55341/6059/7514/51068/55781/5901/4927
GO:2000765	BP	GO:2000765	regulation of cytoplasmic translation	24	-0.545696503425169	-1.87334738182281	0.00241177272582902	0.0389137205334511	0.0330793126037859	3807	tags=62%, list=31%, signal=43%	54956/3184/7812/8531/6451/1660/7555/26986/55364/23521/79727/10492/10605/4690/2332
GO:0051536	MF	GO:0051536	iron-sulfur cluster binding	58	-0.414724672432995	-1.7192592582705	0.00243589322145897	0.039008193429497	0.0331596209993349	3227	tags=50%, list=26%, signal=37%	55140/9851/23479/374291/54901/18/1763/9054/5471/5980/2230/6390/4729/55847/48/4720/6059/552900/91543/4719/81689/2395/27247/51654/2235/10539/57019/4682/2110
GO:0051540	MF	GO:0051540	metal cluster binding	58	-0.414724672432995	-1.7192592582705	0.00243589322145897	0.039008193429497	0.0331596209993349	3227	tags=50%, list=26%, signal=37%	55140/9851/23479/374291/54901/18/1763/9054/5471/5980/2230/6390/4729/55847/48/4720/6059/552900/91543/4719/81689/2395/27247/51654/2235/10539/57019/4682/2110
GO:0009055	MF	GO:0009055	electron transfer activity	93	-0.371297674531057	-1.70433323749272	0.0024237096025675	0.039008193429497	0.0331596209993349	4923	tags=59%, list=40%, signal=36%	51022/4688/26227/4723/1528/4709/6391/4725/4712/4714/4199/1535/1588/4724/6715/4694/6389/4705/9249/128/444/4695/29796/4835/374291/1536/3620/54205/4722/4698/5860/3420/4718/2230/6390/4729/8630/9167/4720/4704/1329/4719/1340/4700/4711/2108/4200/1353/6834/1355/57019/8574/2110/4726/4702
GO:0140030	MF	GO:0140030	modification-dependent protein binding	132	-0.326684707588422	-1.57760044607903	0.00243833564768322	0.039008193429497	0.0331596209993349	3107	tags=39%, list=25%, signal=30%	54469/22890/5710/26009/51105/54737/9085/29117/3720/23378/23310/54799/7128/1105/23411/10951/51720/10038/11137/7409/546/27000/2060/9557/6879/5927/10927/54454/54466/5336/9682/23118/54556/5189/23512/51147/79931/9425/22823/4300/10943/2332/23081/55023/23198/8805/79184/9666/5977/3622/2956/3416
GO:0006458	BP	GO:0006458	'de novo' protein folding	33	-0.502476273204851	-1.87118369508132	0.00250174212824719	0.0398112199828813	0.0338422482584197	3697	tags=52%, list=30%, signal=36%	3309/7266/51182/3305/3329/10728/11080/573/1861/6782/6388/27000/27348/6767/10808/10576/3313
GO:0090596	BP	GO:0090596	sensory organ morphogenesis	212	0.278348887075697	1.48446214766249	0.00249890537271706	0.0398112199828813	0.0338422482584197	2358	tags=26%, list=19%, signal=21%	2637/28996/8557/2253/1855/5456/5459/6247/6010/6899/7287/4762/5950/7428/7849/57053/54549/25806/6496/51168/5754/3549/1750/9132/2263/1290/5915/6015/79955/7472/55714/4237/2048/578/7068/4646/1296/2737/6094/4669/5595/56603/7070/10002/25794/585/596/3975/5309/4915/6656/5076/1280/7021/7020
GO:0006816	BP	GO:0006816	calcium ion transport	350	0.248346589666937	1.41732511976576	0.00250438198697887	0.0398112199828813	0.0338422482584197	2708	tags=29%, list=22%, signal=23%	773/5331/5024/779/10267/59341/5335/3954/27091/9651/782/8913/4878/28954/5664/9033/2905/27039/2056/5319/10316/492/8416/2185/57338/57053/80228/776/55503/22821/80024/775/774/3596/9187/4846/23007/10800/6375/1137/2812/29763/2621/2904/54923/1729/9254/54795/5330/6622/8911/41/9454/5155/274/784/27092/5566/578/9001/5533/6363/3603/5031/7070/785/10266/7226/57113/6331/1813/6334/596/816/5023/4923/1141/57192/231…
GO:0005778	CC	GO:0005778	peroxisomal membrane	52	-0.428442812931545	-1.72127972579833	0.00252207938758136	0.0399240928265242	0.0339381978625222	2839	tags=54%, list=23%, signal=42%	5194/2180/11264/54332/55711/224/25979/51762/847/8799/5826/5191/8504/55670/4591/4358/3295/4077/5189/65084/51/3615/7265/3156/5828/5824/2181/8443
GO:0031903	CC	GO:0031903	microbody membrane	52	-0.428442812931545	-1.72127972579833	0.00252207938758136	0.0399240928265242	0.0339381978625222	2839	tags=54%, list=23%, signal=42%	5194/2180/11264/54332/55711/224/25979/51762/847/8799/5826/5191/8504/55670/4591/4358/3295/4077/5189/65084/51/3615/7265/3156/5828/5824/2181/8443
GO:0007204	BP	GO:0007204	positive regulation of cytosolic calcium ion concentration	154	0.311304539664265	1.56452259962248	0.00254236351068529	0.0401608156247666	0.0341394283626172	3119	tags=38%, list=25%, signal=29%	773/2740/5024/6915/59341/2099/8811/10663/887/5733/2056/5319/643/2185/57338/57053/3814/1907/775/5731/10800/23566/796/54795/10518/784/5739/578/8698/79608/1237/57007/2826/1240/3579/624/596/117/2902/5729/5371/859/2854/581/3710/57158/100133941/623/2785/5737/728/4040/1742/6346/3558/148/9170/2859/3060
GO:0061844	BP	GO:0061844	antimicrobial humoral immune response mediated by antimicrobial peptide	61	0.401237215531488	1.71729167203596	0.00257729843354414	0.0406274972735462	0.0345361395466111	3033	tags=46%, list=25%, signal=35%	5967/5319/6156/8993/6278/6170/2920/820/57115/5650/9547/6280/2919/5225/354/4589/4057/1673/3576/1669/6037/1672/1667/1991/81623/2125/2921/6283
GO:1903050	BP	GO:1903050	regulation of proteolysis involved in protein catabolic process	175	-0.308273343622495	-1.54858388378144	0.00258818854261469	0.0407139888697321	0.0346096632937268	2126	tags=31%, list=17%, signal=26%	1601/9532/5702/1017/55270/7874/1950/11315/9683/9349/9978/23376/7337/27185/7314/1075/4287/55212/25898/819/9655/7514/26263/4534/2932/27074/1457/11236/64418/5728/10213/51377/57761/5601/9097/5701/2332/3093/5700/5705/1452/79031/51136/9529/11011/8554/5988/23429/9781/55743/7110/8667/8239/55070/29761
GO:0099529	MF	GO:0099529	neurotransmitter receptor activity involved in regulation of postsynaptic membrane potential	49	0.426037415701907	1.74472709971372	0.00260679498296784	0.0409212504097138	0.0347858497178932	2705	tags=37%, list=22%, signal=29%	1135/2901/2905/2892/57053/2563/1137/2893/2904/2897/2558/1146/2550/1145/1141/1134/2554/1136
GO:0044703	BP	GO:0044703	multi-organism reproductive process	183	0.291715474863236	1.51999922918094	0.00264158723671469	0.0413259186695949	0.0351298452980107	3405	tags=34%, list=28%, signal=25%	7216/26173/2099/6573/5914/285/3691/1364/1392/4878/7026/2056/2288/29924/6833/5069/3339/5618/2693/3549/10155/2529/796/7004/659/3488/4313/207/5678/3952/26528/79816/151/92/3678/63978/3726/596/5023/84172/1307/1394/367/3673/7422/875/5016/7351/113/5737/639/2057/4318/54361/53405/5467/10661/682/8909/8061/3077/6866/8528
GO:0006260	BP	GO:0006260	DNA replication	216	-0.29244850835067	-1.5070974891631	0.00264354250812804	0.0413259186695949	0.0351298452980107	3070	tags=37%, list=25%, signal=28%	2021/64710/5984/51053/5982/5111/5932/1763/11177/25939/7013/8914/5980/4678/1660/5422/10856/5928/1602/29844/7150/25842/11169/26271/5937/1017/5965/8467/1950/54465/546/10111/27000/253461/23595/80010/7014/254394/23338/9984/79892/11201/55704/50485/4683/22944/23175/23244/80169/5930/51377/10269/79960/11124/5813/9093/6419/5884/11073/10926/63901/5931/6117/10714/5557/246243/9126/93973/5423/5981/5983/64318/5…
GO:0050996	BP	GO:0050996	positive regulation of lipid catabolic process	22	0.555791576659417	1.85959154825732	0.00265173319318272	0.0413681358398173	0.0351657327678257	2029	tags=41%, list=17%, signal=34%	6343/134/337/57104/336/208/5465/344/26291
GO:0043269	BP	GO:0043269	regulation of monoatomic ion transport	428	0.238382831383347	1.38760107324065	0.00266951188618162	0.0415594464098729	0.0353283597812421	3312	tags=34%, list=27%, signal=26%	3754/57817/773/26251/54207/610/5024/779/134/5335/8811/5243/782/8913/4878/28954/5664/2905/2056/1181/5319/6833/3762/81033/2185/3763/57338/23072/3744/567/776/53822/3755/5348/80024/3739/775/774/3596/4846/6375/9132/29763/3748/2904/54923/3741/1729/9254/1180/3752/6622/8911/9312/9454/23415/5155/274/207/784/3351/51083/27092/1520/2048/5566/578/9001/5533/3750/30819/3603/81/3952/5031/7070/785/6331/27035/1813…
GO:0032212	BP	GO:0032212	positive regulation of telomere maintenance via telomerase	30	-0.524623249413738	-1.89694236298695	0.00269014438486611	0.0417943050308581	0.035528005603712	1363	tags=47%, list=11%, signal=42%	65057/4216/472/10694/8550/22948/3178/25913/5073/10576/545/10574/10575/7520
GO:0032210	BP	GO:0032210	regulation of telomere maintenance via telomerase	43	-0.44835251891506	-1.74583922692507	0.00270779060096103	0.0418956923577851	0.0356141917364052	3772	tags=67%, list=31%, signal=47%	5594/1499/7203/167227/908/54552/1736/26272/7013/5394/3183/140609/7014/65057/4216/472/10694/8550/55226/80169/22948/3178/25913/5073/10576/545/10574/10575/7520
GO:0005178	MF	GO:0005178	integrin binding	137	0.314793499984729	1.57044883309323	0.00270615712357423	0.0418956923577851	0.0356141917364052	3113	tags=34%, list=25%, signal=25%	8425/4771/7148/3691/3479/11082/3695/4240/8174/8751/3381/11093/1311/11095/3911/9294/3683/977/10518/11117/10085/81/5034/7070/7060/6714/3678/975/3679/57126/3694/1307/7094/1758/3791/3673/3084/3481/3913/2670/4323/25975/3655/3687/3689/7412
GO:0042472	BP	GO:0042472	inner ear morphogenesis	73	0.380055503594025	1.70053684424055	0.0027578684861911	0.0425830718103483	0.03619851108385	1690	tags=25%, list=14%, signal=21%	2637/8557/2253/1855/5456/5459/6899/4762/7849/57053/51168/5754/1750/9132/2263/79955/2048/4646
GO:0042475	BP	GO:0042475	odontogenesis of dentin-containing tooth	72	0.379759136002611	1.69578620403666	0.00281746651775663	0.0434143358104218	0.0369051420956821	3370	tags=49%, list=28%, signal=35%	1834/4771/2253/6569/6899/266/265/54959/3911/9421/5054/6522/2737/1746/5465/92/6331/7475/3694/3714/1758/93/581/5156/10913/2627/1435/2249/29123/10018/1441/682/6608/51176/2296
GO:0071467	BP	GO:0071467	cellular response to pH	21	0.564462450386822	1.85522618153053	0.00285127711817092	0.0438456593579957	0.03727179648565	2847	tags=57%, list=23%, signal=44%	6337/8111/9033/2767/41/27035/57192/6338/2822/6548/6339/3645
GO:0031968	CC	GO:0031968	organelle outer membrane	175	-0.307056806878491	-1.5424727190156	0.00291374279734209	0.0447149734785593	0.0380107726912351	3689	tags=41%, list=30%, signal=29%	79789/22877/5894/81890/5366/23230/9927/54832/2180/4259/55288/9823/662/64112/664/54332/3845/4891/637/7419/54884/51001/9830/3000/2710/55750/2712/7416/55847/51703/665/23376/7314/1267/91543/10204/3032/1386/8678/841/55156/51566/25875/55333/89795/23175/55315/79135/80342/25813/54974/5501/10857/9804/55326/10128/80777/56910/51651/7417/6198/4976/56947/3313/10981/51100/91137/55669/2181/10059/8564/10989
GO:0022600	BP	GO:0022600	digestive system process	82	0.370643275737775	1.67791484620829	0.00295270452911409	0.0452207898920217	0.0384407510904134	1440	tags=22%, list=12%, signal=20%	6343/57817/337/7031/887/10162/335/5733/4192/8435/4762/5950/3274/4585/2693/336/3360/4588
GO:0005891	CC	GO:0005891	voltage-gated calcium channel complex	40	0.441280918611176	1.7366919383294	0.00300561973916811	0.0459229718795223	0.0390376536006556	2387	tags=40%, list=19%, signal=32%	773/779/782/8913/776/775/774/9254/100130348/8911/784/27092/785/6331/6334/778
GO:0033273	BP	GO:0033273	response to vitamin	80	0.36352708235414	1.63252869269921	0.00301074294737678	0.0459229718795223	0.0390376536006556	1977	tags=24%, list=16%, signal=20%	2155/1277/3651/25959/5914/3141/6569/4524/7706/2056/2626/2621/6257/3952/56603/632/6256/7299/1591
GO:0034063	BP	GO:0034063	stress granule assembly	30	-0.520847284349067	-1.8832891592825	0.00304179252795747	0.046116512471146	0.0392021762842766	2187	tags=50%, list=18%, signal=41%	10146/1778/26065/9908/4076/54915/7072/6311/5562/1965/23369/55239/9100/2332/51657
GO:0005777	CC	GO:0005777	peroxisome	106	-0.350535859178709	-1.62174870523664	0.00303789404185616	0.046116512471146	0.0392021762842766	3423	tags=48%, list=28%, signal=35%	80125/225/23600/11320/1891/5194/10455/2180/196743/11264/3417/54332/55711/6342/224/25979/51762/847/8799/5826/4644/5191/8504/55670/23417/5264/1962/4591/84263/4358/3295/23078/4077/5189/65084/373156/472/51/3615/5289/3422/3155/7265/3156/5828/56947/5824/2181/10059/8443/3416
GO:0042579	CC	GO:0042579	microbody	106	-0.350535859178709	-1.62174870523664	0.00303789404185616	0.046116512471146	0.0392021762842766	3423	tags=48%, list=28%, signal=35%	80125/225/23600/11320/1891/5194/10455/2180/196743/11264/3417/54332/55711/6342/224/25979/51762/847/8799/5826/4644/5191/8504/55670/23417/5264/1962/4591/84263/4358/3295/23078/4077/5189/65084/373156/472/51/3615/5289/3422/3155/7265/3156/5828/56947/5824/2181/10059/8443/3416
GO:0008328	CC	GO:0008328	ionotropic glutamate receptor complex	26	0.537426277328435	1.91108093060236	0.00305827706705619	0.0462733287153984	0.0393354807715851	3042	tags=54%, list=25%, signal=41%	2901/27091/2905/2892/2185/1741/2893/2904/2897/27092/2902/149111/1742/10368
GO:0033604	BP	GO:0033604	negative regulation of catecholamine secretion	12	0.670305234873962	1.89843363798204	0.0030710990502538	0.0463742111095439	0.0394212376770264	2101	tags=58%, list=17%, signal=48%	152/1392/2693/1113/2550/151/1813
GO:0016788	MF	GO:0016788	hydrolase activity, acting on ester bonds	493	-0.240924710495141	-1.36491604209392	0.00308629013738551	0.0465103923703997	0.0395370010231386	3213	tags=33%, list=26%, signal=25%	7486/23659/5796/5788/11072/11057/2067/81616/1234/83451/2588/2021/57109/9337/411/5140/55856/5799/51110/2799/1848/2923/760/5747/4907/64077/5932/10940/5445/79897/5781/476/1763/11122/5136/51104/25939/5495/5394/5797/55301/8556/23052/79605/283/5530/5782/13/8732/9924/83394/23351/57460/6039/22908/54704/10146/5337/11343/81537/27161/1056/56940/25996/7179/57406/9829/51020/23019/8930/55699/5393/10557/55347/2…
GO:0032040	CC	GO:0032040	small-subunit processome	57	-0.419212275360544	-1.73647335841343	0.00309871217839121	0.0466043837608339	0.0396169001061257	3579	tags=49%, list=29%, signal=35%	25983/26574/6189/57050/6223/51077/6191/5394/6206/11103/2091/10813/55272/8602/6210/51096/9790/30836/10885/10199/55226/27292/51406/10436/55127/56902/7520/55813
GO:0035235	BP	GO:0035235	ionotropic glutamate receptor signaling pathway	20	0.551595614302385	1.78316783988827	0.00311626276024204	0.0467554481908651	0.039745315159629	1346	tags=35%, list=11%, signal=31%	2901/2905/2892/2185/2893/2904/2897
GO:0010833	BP	GO:0010833	telomere maintenance via telomere lengthening	63	-0.392677941486716	-1.65795983316642	0.00312116661446651	0.0467554481908651	0.039745315159629	3852	tags=60%, list=31%, signal=42%	3181/5594/1499/142/3320/7203/167227/908/55651/54552/1736/26272/7013/5394/10728/3183/140609/54386/10111/7014/65057/4216/472/10694/8550/55226/80169/22948/3178/25913/6117/5073/5981/10576/545/10574/10575/7520
GO:0031970	CC	GO:0031970	organelle envelope lumen	69	-0.392282342932729	-1.70062672593681	0.00313678566249155	0.046896190410464	0.0398649556312888	2612	tags=39%, list=21%, signal=31%	26235/51142/402/55750/1371/100272147/30968/1678/25996/10063/100287932/10131/23568/26517/11315/10367/9131/4719/4077/57019/4976/204/80025/4702/51499/26515/10989
GO:0048705	BP	GO:0048705	skeletal system morphogenesis	183	0.28976988958292	1.50986165205112	0.00315700846417526	0.0471050668862587	0.0400425148608786	2909	tags=35%, list=24%, signal=27%	7067/1277/4188/9742/59341/8538/2253/4325/5914/4146/6899/3200/4762/2355/2260/4209/2261/1311/4665/5079/3549/257/79065/80199/2263/7289/3911/2251/27173/60529/5915/3221/659/3204/3213/4313/3211/3219/1044/2737/4054/3216/56603/1746/7476/3235/3975/1280/7020/3224/4057/649/9968/93/5156/6939/875/3201/2268/8817/2249/1954/4323/55790
GO:0035196	BP	GO:0035196	miRNA processing	36	-0.479017199420619	-1.80737662308229	0.00316328554076955	0.047105447726677	0.0400428386011706	2292	tags=50%, list=19%, signal=41%	103/27161/9698/29102/8575/79727/652/4686/29066/79753/6428/192669/10269/26523/23369/4087/9631/22916
GO:0016331	BP	GO:0016331	morphogenesis of embryonic epithelium	117	0.321827582010951	1.56242610631149	0.0031892209449544	0.0473979878111073	0.0402915175958632	2451	tags=32%, list=20%, signal=26%	3651/2253/1855/5914/6768/4524/6692/7042/7849/2909/7477/5754/1857/80199/2263/7289/3911/9421/5979/8543/57669/7249/7472/54903/5566/5727/10395/54910/585/7475/23059/7408/5076/7020/9968/3714/367
GO:0035107	BP	GO:0035107	appendage morphogenesis	116	0.325840508895909	1.57552397266516	0.00320912810538393	0.0475064445463024	0.0403837132070339	2358	tags=33%, list=19%, signal=27%	9742/140467/2253/8200/7042/3206/51222/5089/775/27077/3549/1750/3899/257/2263/7289/4621/60529/5915/6910/54903/3238/3226/2768/578/80144/5727/2737/56603/1889/7476/3235/2719/1387/5362/1280/7021/7020
GO:0035108	BP	GO:0035108	limb morphogenesis	116	0.325840508895909	1.57552397266516	0.00320912810538393	0.0475064445463024	0.0403837132070339	2358	tags=33%, list=19%, signal=27%	9742/140467/2253/8200/7042/3206/51222/5089/775/27077/3549/1750/3899/257/2263/7289/4621/60529/5915/6910/54903/3238/3226/2768/578/80144/5727/2737/56603/1889/7476/3235/2719/1387/5362/1280/7021/7020
GO:0048407	MF	GO:0048407	platelet-derived growth factor binding	11	0.660008210039821	1.82115999317018	0.00325722355945822	0.0480767731905398	0.0408685313958628	2601	tags=64%, list=21%, signal=50%	1277/1291/1278/5155/1280/5156/5154
GO:0006941	BP	GO:0006941	striated muscle contraction	153	0.297742554514256	1.50108322609167	0.00326041554085811	0.0480767731905398	0.0408685313958628	1394	tags=19%, list=11%, signal=17%	79784/779/134/8557/7134/59341/7140/4624/8913/4878/28954/4607/7139/55811/3762/8048/2626/776/4634/1113/775/2548/4621/3741/5224/3164/54795/3752/2934
GO:0051937	BP	GO:0051937	catecholamine transport	62	0.391750550640476	1.68537559375868	0.00326727108783087	0.0480837649351671	0.0408744748549565	2235	tags=27%, list=18%, signal=23%	6623/152/6861/1392/127833/2693/26281/1113/1137/6622/3351/6582/5865/2550/151/1813/1141
GO:1901875	BP	GO:1901875	positive regulation of post-translational protein modification	121	-0.336280954607232	-1.59753805357723	0.00327547312387517	0.0481105067999989	0.040897207261271	2770	tags=37%, list=23%, signal=29%	26272/10891/80279/10055/23378/23411/23142/7965/648/79139/4869/8467/26191/868/9978/7334/7337/7314/7913/9111/59343/25898/6187/2932/1407/5728/754/57761/10210/23077/10401/5601/54778/7332/22976/54838/23451/8554/9188/329/8452/55743/51230/8767/10892
GO:0099023	CC	GO:0099023	vesicle tethering complex	40	-0.45292133054491	-1.73358356366386	0.00330156989992075	0.0483337290116037	0.0410869613432904	1383	tags=32%, list=11%, signal=29%	60561/9183/51542/65082/63894/10640/23355/10466/27072/25839/55763/22878/22796
GO:0000776	CC	GO:0000776	kinetochore	130	-0.329841546400169	-1.58207660464542	0.00330349972673868	0.0483337290116037	0.0410869613432904	2303	tags=31%, list=19%, signal=25%	79980/23421/51652/1783/348995/55166/55055/10428/4659/23279/23219/51164/25978/25936/8850/55274/84516/6990/9183/23122/7514/81929/7175/10671/4928/5501/1060/9184/79003/29082/324/55193/1452/5048/7756/55746/2959/79902/79023/57122
GO:0016918	MF	GO:0016918	retinal binding	12	0.666228915881017	1.88688871681369	0.00333487125052364	0.0486981683579373	0.0413967596071733	649	tags=33%, list=5%, signal=32%	54905/6010/5950/24
GO:0033293	MF	GO:0033293	monocarboxylic acid binding	61	0.393071641358959	1.68234308805354	0.00334844449363342	0.0488017974072105	0.0414848513565293	2016	tags=28%, list=16%, signal=23%	54905/5104/5914/3172/3141/54658/2172/7026/5319/32/3399/1109/6280/56603/6256/2170/57834
GO:0048791	BP	GO:0048791	calcium ion-regulated exocytosis of neurotransmitter	15	0.603836290802815	1.83016512373917	0.00337946398216316	0.0491588052231648	0.0417883323134786	1391	tags=40%, list=11%, signal=36%	23025/6861/127833/5864/8447/9699
GO:0061077	BP	GO:0061077	chaperone-mediated protein folding	61	-0.402976117037919	-1.68210452489777	0.00341294736082614	0.0494829682179487	0.0420638929355943	3729	tags=56%, list=30%, signal=39%	2286/3309/7203/10491/7266/51182/7369/908/5201/126393/3305/10728/11080/573/10131/1861/6782/6388/5204/27348/10694/1457/22948/6767/10808/5481/7411/10049/10576/79031/3313/10574/5824/10575
GO:0031253	CC	GO:0031253	cell projection membrane	278	0.256615186467698	1.41991859653577	0.00341488300906879	0.0494829682179487	0.0420638929355943	2541	tags=27%, list=21%, signal=22%	6337/5064/762/4771/10297/134/1258/59341/10227/5335/53841/54825/6573/50649/6010/6569/9283/26499/10347/81693/9033/286/4641/2596/6792/8394/8844/57348/10938/6553/3748/23396/747/1729/57669/2558/2064/3643/6506/54587/208/1800/2768/4646/4137/5727/4478/1803/6094/2550/10395/6624/7070/23550/6714/81848/3678/54869/1813/54997/585/23428/634/5148/23129/7408/83442/5420/6533/9026/7094/2556/2683/5158/2554/6575
GO:0044232	CC	GO:0044232	organelle membrane contact site	35	-0.478589316897122	-1.80203673084541	0.00342938657459254	0.0495977501718902	0.0421614654134672	2774	tags=51%, list=23%, signal=40%	23023/10134/23155/55014/22908/54762/10768/79135/158747/9804/51669/51075/9474/440026/10981/30849/114876/10989
GO:0006473	BP	GO:0006473	protein acetylation	84	-0.363245829001982	-1.63745743661723	0.00344299349088447	0.0496991493368093	0.0422476616092599	2915	tags=36%, list=24%, signal=27%	7994/51105/10891/9575/10856/23411/10865/2624/8467/8520/11315/9643/7913/8850/3066/51147/2932/55226/5562/4801/10943/80155/23451/60560/9188/6418/2959/2308/51230/6885
GO:0031965	CC	GO:0031965	nuclear membrane	234	-0.280790478545304	-1.46458142516064	0.00346621773028335	0.0499387200720555	0.0424513130497619	3689	tags=42%, list=30%, signal=30%	79789/27346/23636/259/23742/23592/1910/821/2644/1238/286205/2597/2042/23001/241/9821/22890/79004/51634/1192/6945/55151/9782/2643/4086/3708/26509/1063/54884/9972/5058/23155/3000/53343/23411/26031/3838/6434/2869/1861/55706/2776/10390/27000/5903/27348/10204/10927/11342/6683/23165/307/84516/51096/59343/5621/53371/89795/23175/7514/10885/27067/7175/92140/7779/286148/26092/64418/4928/63931/9218/64783/95…
