# Supplementary material for: Identification of shared diagnostic genes between osteoporosis and Crohn’s disease through integrated transcriptomic analysis and machine learning
Source: Front Genet. 2025 Oct 7;16:1609915. doi: 10.3389/fgene.2025.1609915 (PMC12538133; doi:10.3389/fgene.2025.1609915)
Supplement: Supplementary file 1 [file Supplementaryfile1.zip › Supplementary Material/04_Immune/3.6_OP_ABO_ssGSEA_GSEA_KEGG.csv]

	ID	Description	setSize	enrichmentScore	NES	pvalue	p.adjust	qvalue	rank	leading_edge	core_enrichment
hsa04080	hsa04080	Neuroactive ligand-receptor interaction	310	0.355419026006599	1.98631824012098	8.54599865967989e-10	2.91418554295084e-07	2.22195965151677e-07	3491	tags=43%, list=29%, signal=31%	6343/7067/152/7425/2740/5024/134/6915/57152/1135/3361/2901/6755/8811/887/2691/5733/1325/1392/2905/3363/10316/2892/3274/5745/57053/10022/3814/4987/5618/1907/2693/2563/5731/57105/9038/1444/885/10800/6344/1137/9568/2893/8620/5020/23566/9294/3354/2904/796/1241/5032/5646/2897/2558/797/3360/554/5739/3351/51083/7068/8698/1146/5173/5697/7434/6751/3952/5031/2550/80763/151/2689/2911/2151/1813/1145/624/3640…
hsa03013	hsa03013	Nucleocytoplasmic transport	92	-0.516823185647519	-2.3816195809347	8.80333464475129e-09	1.50096855693009e-06	1.14443350381767e-06	2574	tags=52%, list=21%, signal=42%	9972/23633/7329/64328/3838/8563/348995/9775/55161/55706/5411/5903/3842/23279/4686/9984/23165/59343/23214/53371/7514/81929/7175/4928/51068/65109/10284/26019/5901/1434/55916/9688/9631/3836/8480/4927/55308/55746/10762/3843/3839/79902/22916/79023/22794/57122/23534/57187
hsa03040	hsa03040	Spliceosome	104	-0.48975866260834	-2.31445059384451	1.69090103675855e-08	1.92199084511556e-06	1.46544756519075e-06	3032	tags=50%, list=25%, signal=38%	9939/51691/10450/25804/55110/55660/11157/3305/25949/3183/6633/51690/8449/10915/11017/10285/55696/6434/6627/4670/9775/10772/6629/4686/9984/27258/6634/1659/58517/6428/8559/11325/6429/6430/56259/3178/6431/10907/9416/9879/1665/23350/10465/51362/6432/23451/10929/22916/51340/9716/57187/988
hsa04020	hsa04020	Calcium signaling pathway	225	0.367021575141452	1.97271669304368	4.32061343546967e-08	3.68332295373789e-06	2.80839873305529e-06	2973	tags=40%, list=24%, signal=31%	773/5331/5024/779/7134/6915/2324/5335/2253/27006/3361/887/5733/8913/4776/51806/2905/3363/492/2185/3274/2260/80228/776/2261/26281/7942/775/774/5731/57105/4846/10800/5582/2263/2251/2904/5979/2767/3707/5330/2064/8911/3360/80271/5155/8822/5566/5533/4843/2911/26291/2250/8536/3706/10105/624/816/7423/5023/4923/57192/4915/4233/4486/115/778/2902/4914/3791/5332/2264/3710/5156/108/5154/489/7422/886/623/3362…
hsa05168	hsa05168	Herpes simplex virus 1 infection	302	-0.347238577911677	-1.88737800993513	1.05315239340452e-07	7.18249932301883e-06	5.47639244570351e-06	3390	tags=40%, list=28%, signal=30%	91120/6891/3133/25888/171392/1967/7574/4938/51276/9668/5293/7699/7678/6426/57573/7132/56000/10482/3459/1147/80264/7187/3455/90333/54205/2923/81931/7639/10224/5781/7097/637/56242/7594/162972/8891/6672/3117/100289678/163131/6890/29915/8503/356/355/9534/10795/7691/9451/7571/79818/64135/3122/7673/90233/3115/3654/7695/27300/55900/3108/7553/4790/684/3445/3112/641339/284323/3123/6772/3717/841/3454/7728/…
hsa03050	hsa03050	Proteasome	41	-0.621401873727196	-2.4421522590961	1.37622078130514e-07	7.82152144041754e-06	5.96362338565561e-06	3942	tags=78%, list=32%, signal=53%	5698/9491/5720/5696/5694/5706/5710/5719/5713/5699/5702/5718/5695/5683/5691/10213/5715/5686/5685/5684/5689/5701/5700/5705/23198/5692/9861/5682/5717/5688/5707/5708
hsa05014	hsa05014	Amyotrophic lateral sclerosis	283	-0.344566873626183	-1.86043678347072	2.33838278883898e-07	1.1391264728487e-05	8.6854217871162e-06	3158	tags=40%, list=26%, signal=31%	4695/9706/9821/7132/468/5710/56000/10482/29796/1347/5719/7846/374291/9782/54205/4722/4698/3799/637/5713/4718/283/5530/9972/4218/847/5608/1350/6390/7416/5702/9451/22926/4729/79139/348995/55706/5718/9167/5861/4720/5903/4704/5695/23279/5683/1329/51164/25978/4719/4686/5534/1340/5879/8678/81631/23165/84516/4700/4711/5691/53371/6428/81929/7175/5532/23064/6311/10671/4928/10213/310/5715/3178/5289/7381/23…
hsa04820	hsa04820	Cytoskeleton in muscle cells	204	0.367926273870893	1.94417854295498	2.94453838832316e-07	1.25510948802275e-05	9.56974976205026e-06	2999	tags=34%, list=24%, signal=26%	79784/7169/1277/8557/7134/11155/8735/1466/1292/9260/7140/1674/8572/4000/633/4636/3691/4624/4629/4607/3695/1298/2199/7139/8048/3339/5339/4634/6442/1291/1311/4621/6712/1290/1729/375790/64236/1278/4703/1634/1299/752/6444/23500/7060/7431/3908/3678/4892/3679/7791/3694/64423/4628/7094/832/3673/22989/272/4619/1465/1284/4620/7171/84033/7125/4633/8082/3655
hsa03008	hsa03008	Ribosome biogenesis in eukaryotes	56	-0.546072645060994	-2.28329249294854	5.67712934027875e-07	2.15100122781673e-05	1.64005958719164e-05	3265	tags=68%, list=27%, signal=50%	29889/55651/54552/56000/10482/1736/23195/10940/51077/102157402/25996/2091/10813/10557/55341/29102/55272/10799/55131/51096/9790/51367/7514/10248/10885/10199/1457/55226/51068/55781/5901/4931/10436/55916/10556/10775/55127/55813
hsa05414	hsa05414	Dilated cardiomyopathy	94	0.445436993946783	2.08645859423931	3.84346270063684e-06	0.000119147343719742	9.08454820150525e-05	3042	tags=45%, list=25%, signal=34%	7169/779/7134/1674/4000/27091/3691/782/4624/3479/4607/3695/7042/7139/776/4634/6442/775/9254/784/27092/5566/6444/785/3908/3678/3679/3694/115/778/859/3673/108/489/113/183/7171/107/4633/8082/3655/10368
hsa05012	hsa05012	Parkinson disease	204	-0.353959367909824	-1.83753963645986	3.70548126715855e-06	0.000119147343719742	9.08454820150525e-05	3082	tags=38%, list=25%, signal=29%	468/5710/29796/1347/5719/5599/7846/374291/54205/4722/4698/3799/4891/3708/83447/4780/5713/7419/4718/7326/292/1350/6390/7416/5702/9451/22926/4729/9246/2770/10131/11315/5718/9167/6263/4720/7314/4704/5695/5683/1329/4719/1340/2861/4700/4711/7327/5691/10213/5715/7381/1965/5686/5685/5684/5689/5601/5567/5701/836/7385/5700/5705/7417/7332/5692/9861/5682/2773/4726/25800/55669/4702/5717/5688/5707/5708
hsa05410	hsa05410	Hypertrophic cardiomyopathy	90	0.422961139158629	1.96373029568184	1.75829365550609e-05	0.000499648447106313	0.000380963625359652	3042	tags=41%, list=25%, signal=31%	7169/779/7134/1674/4000/27091/3691/782/4624/3479/4607/3695/7042/7139/776/4634/6442/775/9254/784/27092/6444/785/3908/3678/3679/3694/778/859/3673/489/183/7171/4633/8082/3655/10368
hsa05020	hsa05020	Prion disease	217	-0.328784036967722	-1.71455225251625	3.52966849485266e-05	0.000925859197495966	0.000705933698970531	3082	tags=37%, list=25%, signal=28%	468/5710/29796/735/1347/5719/5599/7846/374291/1536/54205/3305/4722/4698/3799/3708/83447/5713/7419/4718/5530/292/1350/8503/6390/7416/5702/9451/4729/5718/9167/6263/4720/4704/5695/858/5683/1329/2534/4719/5534/1386/1340/5879/4700/4711/5621/1385/5691/2932/5295/1457/5532/10213/5715/7381/1965/5686/5685/5684/5689/5601/5567/5701/836/7385/5700/5705/7417/5692/9861/5682/4726/5291/5290/4702/5717/5688/5707/5708
hsa04010	hsa04010	MAPK signaling pathway	278	0.304468771292876	1.6875571939407	3.87851310655212e-05	0.00094469497809591	0.000720295291216822	2624	tags=35%, list=21%, signal=28%	773/9048/2323/23162/3265/779/6196/2324/2253/27006/3315/1944/27091/285/782/8913/5623/7786/3479/7042/1846/9261/9479/5871/51295/2260/1946/776/4294/1616/2261/26281/10454/775/774/2002/5582/9064/5609/2263/9344/3725/2251/5536/5600/5979/9254/5923/3164/3727/1852/2064/8911/57551/3643/5155/8822/4791/207/784/208/4908/27092/5971/5881/5566/2768/8681/5533/4137/4615/5595/9175/785/5228/4149/22808/26291/2250/1945/…
hsa04512	hsa04512	ECM-receptor interaction	82	0.406755879861126	1.86024126579393	6.73422279403558e-05	0.00153091331517742	0.0011672652842995	2564	tags=37%, list=21%, signal=29%	1834/1277/7148/1292/3691/3695/1298/3339/3381/1291/1311/22798/2812/3911/375790/9900/3910/1278/80144/10319/3914/1299/7060/3908/3678/3679/3694/1280/1758/3673
hsa04151	hsa04151	PI3K-Akt signaling pathway	327	0.280068645242855	1.57793811223797	0.00010169701561017	0.00216741764519176	0.00165257650366527	3063	tags=35%, list=25%, signal=27%	9048/2323/3265/1277/7148/2324/2253/27006/1944/1292/5528/285/3691/2784/5623/6794/3479/3695/1298/2056/5008/1388/2260/1946/5618/5585/3381/1291/2261/1311/26281/2787/6199/1444/4846/22798/2263/3911/23566/2251/598/90993/5979/3910/3164/9223/7249/2064/3643/1278/5155/898/8822/207/208/4908/595/10319/3914/2788/5595/1299/6256/7060/1021/5228/2689/3908/26291/3678/2250/1945/5518/596/9863/2783/3679/7423/3694/4915…
hsa04015	hsa04015	Rap1 signaling pathway	190	0.316539316166025	1.66408147064137	0.000115362333854791	0.00231403269673434	0.00176436510601445	3094	tags=40%, list=25%, signal=30%	5331/3265/2324/5335/2253/27006/1944/50855/285/2889/3479/51806/10411/10636/2260/1946/2261/26281/5582/2263/23566/2251/2904/3683/5600/5330/9223/6494/7410/3643/5155/8822/207/5217/208/5881/5595/6714/5228/22808/26291/2250/5900/1813/1945/9863/7423/7408/1943/4233/115/7094/2902/3791/5332/5605/10000/2264/5156/108/5154/5216/7422/6237/1435/51466/8817/113/2249/6300/51378/107/3689/23094/5603/9170
hsa05169	hsa05169	Epstein-Barr virus infection	190	-0.330385113049095	-1.68898621689635	0.000153261705839246	0.00290345787173238	0.00221378019545578	3476	tags=42%, list=28%, signal=30%	5706/9134/6891/6502/3133/4938/22938/1380/5293/6774/965/9020/5710/5719/1147/5599/7187/3455/54205/2923/7097/637/5713/5608/7128/3117/6890/1647/8503/355/5702/1017/3122/7874/3115/3654/5718/3108/3065/4790/3445/3112/3280/4609/3123/6772/3066/5879/5336/841/3454/23118/5610/1871/51135/5295/3109/10213/8900/3627/3516/5601/5701/836/5700/5705/1643/9861/3716/6416/5291/5290/29110/953/5717/695/6885/5707/5708
hsa04014	hsa04014	Ras signaling pathway	203	0.303703352758938	1.60591042573561	0.000315215344074239	0.00565728591206924	0.00431347312943696	2981	tags=39%, list=24%, signal=30%	2323/3265/53358/2324/5335/2253/27006/1944/285/5338/2784/5320/3479/51806/5319/3363/2260/1946/2261/22821/26281/2787/2002/8844/5582/2263/2251/2904/598/5923/50487/2113/3643/5155/8822/207/208/4908/5881/5566/9610/8681/2788/5595/5228/22808/26291/2250/5900/8437/5322/1945/56924/2783/7423/23179/4915/572/1943/4233/2902/4914/3791/5605/10000/2264/5156/5154/7422/6237/1435/2785/3481/8817/2249/51378/51365/10298/…
hsa03018	hsa03018	RNA degradation	50	-0.473418468366731	-1.93429375165886	0.000349318247172624	0.00595587611429324	0.00454113721324411	3052	tags=50%, list=25%, signal=38%	9337/51691/25804/11157/3329/11340/5394/9924/10950/10200/51690/27257/23019/26986/5393/23404/4850/27258/55802/5213/5073/29883/3313/22894/4848
hsa04270	hsa04270	Vascular smooth muscle contraction	114	0.356455700818125	1.71868529391595	0.000369640402617918	0.00600225606155763	0.00457650022288851	2591	tags=34%, list=21%, signal=27%	79784/5331/779/10267/4881/4629/5320/4878/51806/5319/776/1907/775/4879/5582/9138/796/2767/800/50487/5330/797/5739/5566/2768/8681/5595/4637/9826/10266/2977/5322/4628/115/778/5332/5605/3710/108
hsa04510	hsa04510	Focal adhesion	187	0.300374656417591	1.56960409963182	0.000900293312875083	0.0139545463495638	0.010639830061251	2624	tags=35%, list=21%, signal=28%	3265/1277/7148/53358/2324/1292/4636/3691/2889/3479/3695/1298/2909/3381/1291/1311/8394/2002/5582/93408/22798/3911/3725/23396/1729/5923/3910/2064/7410/1278/5155/55742/207/208/5881/595/10319/3914/81/5595/1299/7060/6714/5228/3908/3678/596/56924/3679/7423/5829/7791/3694/2316/572/7408/4233/1280/7094/859/3791/10000/3673/5156/5154/7422
hsa05033	hsa05033	Nicotine addiction	34	0.511118020954412	1.92848917590013	0.00101310695680369	0.0140310043899676	0.0106981265143448	2511	tags=41%, list=21%, signal=33%	773/2905/2892/2563/774/1137/2893/2904/2558/1141/2556/2902/2562/2554
hsa04742	hsa04742	Taste transduction	61	0.416350311015099	1.80384253459772	0.00102866601099469	0.0140310043899676	0.0106981265143448	2572	tags=39%, list=21%, signal=31%	6337/773/5331/5024/2784/9033/775/9568/3354/5330/2558/954/50839/3351/5566/2550/2911/50840/6338/2556/50835/2554/5332/3710
hsa05017	hsa05017	Spinocerebellar ataxia	131	-0.34139430855646	-1.6633365417779	0.00096891729134061	0.0140310043899676	0.0106981265143448	3135	tags=42%, list=26%, signal=32%	9706/9821/5710/5719/5599/54205/3708/83447/5579/5713/7419/25814/292/8503/7416/5702/9698/6908/5718/6095/2776/5695/5683/4287/9519/8678/5691/5295/6311/10213/5715/5289/5686/5685/5684/23369/5689/3516/5601/5701/5700/5705/7417/5692/4976/9861/5682/5291/5290/30849/2959/5717/5688/5707/5708
hsa04217	hsa04217	Necroptosis	115	-0.341728912634283	-1.63323230327288	0.00167960807279547	0.0220287058778175	0.0167960807279547	3637	tags=44%, list=30%, signal=31%	142/3320/7099/8737/246/8795/2746/6774/27243/7132/5837/3459/5599/3455/1536/51510/83447/637/7419/10616/3146/292/7128/7416/8837/356/8743/51652/355/9131/3445/5321/25978/6772/2747/3717/841/3454/2495/5610/6775/1540/5481/29082/5601/834/7417/3716/329/114548/10059
hsa05164	hsa05164	Influenza A	159	-0.314156126992562	-1.56766230511805	0.00174483355989303	0.0220366016267972	0.0168021009471181	3857	tags=44%, list=31%, signal=31%	10241/842/5594/3119/5894/7099/29107/3592/8795/4600/4938/5293/7132/56000/10482/3459/1147/7187/3455/7113/54205/83447/5579/637/8766/23633/3606/292/3117/103/8503/7416/356/8743/3838/355/64135/3122/3115/3108/4790/3445/3112/91543/3123/6772/5611/3717/841/3454/51284/7514/5610/51135/5295/3109/4928/2224/3627/1965/836/834/55916/3716/3836/8480/5291/114548/5290/29110
hsa04814	hsa04814	Motor proteins	149	0.312559722536267	1.58151523405813	0.00207987460130387	0.0253299013944507	0.0193131212978216	3188	tags=36%, list=26%, signal=27%	79784/51807/7169/10749/7134/8735/1770/3835/7140/4636/4624/4629/56171/7139/55083/4641/64446/3834/3797/4634/51168/83658/4640/93408/1639/4621/1768/4646/10120/7283/7802/4637/7278/27019/203068/4628/4643/4650/23303/832/22989/4619/3800/4620/7171/7125/4633/3833/3801/72/146909/7280/80022
hsa03015	hsa03015	mRNA surveillance pathway	75	-0.380999624696053	-1.69414360949011	0.00250824850119189	0.0294935427209116	0.0224877451830997	3077	tags=43%, list=25%, signal=32%	2935/56000/10482/9939/23283/55110/11052/8732/26986/9775/5411/5527/53918/4686/8731/55012/5529/5501/2107/65109/10284/23435/11051/26019/64895/10914/55916/55308/1477/10978/22916/22794
hsa04929	hsa04929	GnRH secretion	59	0.394279277000263	1.69611312164926	0.00260679498296784	0.0296305696397344	0.0225922231857213	2572	tags=42%, list=21%, signal=34%	5331/3265/610/779/8913/3762/3763/3814/776/775/9568/5582/2767/5330/8911/207/208/3780/5595/2550/778/5332/5605/10000/3710
hsa05171	hsa05171	Coronavirus disease - COVID-19	215	-0.281833868737569	-1.46919660295234	0.0028722848266272	0.0315951330928993	0.0240901308039701	4412	tags=47%, list=36%, signal=30%	715/140801/6208/3551/6160/2197/2266/10379/732/7098/6173/3444/5602/3593/6135/4939/6128/6152/6203/1432/716/5594/3572/6188/7099/1675/6130/3592/6141/4600/4938/6189/5293/6774/4314/6129/6223/7132/735/1147/5599/7187/3455/7113/1536/7097/5579/719/6191/6159/6227/6206/6403/2162/6138/103/6166/6142/8503/185/64135/3654/9349/23521/6169/4790/6136/6146/3445/4153/6210/6168/6772/5336/3454/51284/23118/6187/6171/5131…
hsa04727	hsa04727	GABAergic synapse	78	0.35656488495095	1.61845440560439	0.00405899851517914	0.0432537029273777	0.0329793629358305	3142	tags=44%, list=26%, signal=33%	773/779/6538/2784/3763/776/2563/2787/775/774/27165/9568/5582/2571/2558/5566/9001/2788/2550/6714/11337/2783/115/778/2556/2562/2554/108/2785/113/107/6529/2792/2564
hsa01212	hsa01212	Fatty acid metabolism	46	-0.431474938909918	-1.73622992421735	0.00498036810891454	0.0499501625041134	0.0380851678916994	3311	tags=48%, list=27%, signal=35%	2180/81616/3030/34/79071/6342/51703/1962/51144/33/3032/6785/3295/36/51/10449/38/1892/54995/84869/1376/2181
hsa05016	hsa05016	Huntington disease	242	-0.269910904589592	-1.42606252866636	0.00493166315850952	0.0499501625041134	0.0380851678916994	3158	tags=34%, list=26%, signal=26%	4695/9706/9821/5710/29796/1347/5719/5599/7846/374291/54205/4722/4698/3799/3708/83447/10891/7019/5713/7419/4718/5978/292/1350/5433/6390/7416/5702/4729/6908/5718/9167/2776/3065/4720/4704/5695/5683/1329/51164/4719/1340/9519/3066/8678/84516/841/4700/4711/1385/5691/10671/10213/5437/5715/5289/5436/7381/5686/5431/5685/5684/5689/5601/5701/1213/836/7385/5700/5705/7417/55860/5692/9861/5682/4726/30849/4702/…
