# Supplementary material for: Identification of shared diagnostic genes between osteoporosis and Crohn’s disease through integrated transcriptomic analysis and machine learning
Source: Front Genet. 2025 Oct 7;16:1609915. doi: 10.3389/fgene.2025.1609915 (PMC12538133; doi:10.3389/fgene.2025.1609915)
Supplement: Supplementary file 1 [file Supplementaryfile1.zip › Supplementary Material/ELISA/ELISA.xlsx]

## Sheet: IL-1β
IL-1β	250、125、62.5、31.25、15.625、7.8125pg/m
		1	2	3	4	5	6
	标准品浓度（pg/mL）	7.8125	15.625	31.25	62.5	125	250	pg/mL
	吸光度（Abs）	0.087	0.126	0.26	0.547	0.799	1.626
		x=(Y-0.0608)/0.0063
		OD	C	pg/mL
	A.Control	0.206	23.0476	36.328
		0.348	45.5873
		0.315	40.3492
	B.LPS	0.487	67.6508	65.3757
		0.528	74.1587
		0.403	54.3175

## Sheet: IL-18
IL-18	750、375、 187.5、93.75、46.875、23.44pg/ml
		1	2	3	4	5	6
	Standard sample（pg/mL）	23.44	46.875	93.75	187.5	375	750	pg/mL
	Absorbance（Abs）	0.092	0.178	0.32	0.568	0.846	1.679
		x=(Y-0.0935)/0.0021
		OD	C	pg/mL
	A.Control	0.346	120.238	104.841
		0.313	104.524
		0.282	89.7619
	B.LPS	0.76	317.381	297.063
		0.734	305
		0.658	268.81
