# Supplementary material for: Identification of shared diagnostic genes between osteoporosis and Crohn’s disease through integrated transcriptomic analysis and machine learning
Source: Front Genet. 2025 Oct 7;16:1609915. doi: 10.3389/fgene.2025.1609915 (PMC12538133; doi:10.3389/fgene.2025.1609915)
Supplement: Supplementary file 1 [file Supplementaryfile1.zip › Supplementary Material/RT-qPCR/qRT-PCR.xlsx]

## Sheet: RT-qPCR1
分组：	GAPDH(Ct)	GAPDH（Ct）Average value	ABO(Ct)	ABO(Ct) Average value	△Ct	-△△Ct	ABO Relative expression level(2-△△Ct)	△Ct	-△△Ct	ABO Relative expression level(2-△△Ct)
A.Control	17.5	17.3967	25.92	25.8133	8.41667	0	1	8.42	-0.00333333	0.997692
	17.28		25.88					8.6	-0.183333	0.880666
	17.41		25.64					8.23	0.186667	1.13813
B.LPS	17.25	17.43	26.91	26.8667	9.43667	-1.02	0.493116	9.66	-1.24333	0.422396
	17.79		26.89					9.1	-0.683333	0.622725
	17.25		26.8					9.55	-1.13333	0.455861

## Sheet: RT-qPCR2
分组：	GAPDH(Ct)	GAPDH（Ct）Average value	ABO(Ct)	ABO(Ct) Average value	△Ct	-△△Ct	ABO Relative expression level(2-△△Ct)	△Ct	-△△Ct	ABO Relative expression level(2-△△Ct)
A.Control	18.08	18.11	25.02	25.2233	7.11333	0	1	6.94	0.173333	1.12766
	18.45		25.45					7	0.113333	1.08172
	17.8		25.2					7.4	-0.286667	0.819794
B.RANKL	17.94	17.88	24.5	24.38	6.5	0.613333	1.52979	6.56	0.553333	1.46747
	17.93		24.33					6.4	0.713333	1.63959
	17.77		24.31					6.54	0.573333	1.48796
分组：	GAPDH(Ct)	GAPDH（Ct）Average value	ABO(Ct)	ABO(Ct) Average value	△Ct	-△△Ct	ABO Relative expression level(2-△△Ct)	△Ct	-△△Ct	ABO Relative expression level(2-△△Ct)
A.Control	18.08	18.11	25.27	25.2967	7.18667	0	1	7.19	-0.00333333	0.997692
	18.45		25.43					6.98	0.206667	1.15402
	17.8		25.19					7.39	-0.203333	0.868541
B.RANKL	17.94	17.88	24.16	24.0767	6.19667	0.99	1.98618	6.22	0.966667	1.95432
	17.93		24.02					6.09	1.09667	2.1386
	17.77		24.05					6.28	0.906667	1.87471

## Sheet: RT-qPCR3
group：	GAPDH(Ct)	GAPDH（Ct）Average value	ABO(Ct)	ABO(Ct) Average value	△Ct	-△△Ct	ABO Relative expression level(2-△△Ct)	△Ct	-△△Ct	ABO Relative expression level(2-△△Ct)
A.Control	17.23	17.2433	26.14	26.0933	8.85	0	1	8.91	-0.06	0.959264
	17.11		26.01					8.9	-0.05	0.965936
	17.39		26.13					8.74	0.11	1.07923
B.RANKL	17.31	17.2633	26.82	26.9167	9.65333	-0.803333	0.573024	9.51	-0.66	0.632878
	17.02		26.97					9.95	-1.1	0.466516
	17.46		26.96					9.5	-0.65	0.63728
